# Supplementary material for: Human iPSC-Derived Hippocampal Spheroids: An Innovative Tool for Stratifying Alzheimer Disease Patient-Specific Cellular Phenotypes and Developing Therapies
Source: Stem Cell Reports. 2020 Jun 25;15(1):256–73. doi: 10.1016/j.stemcr.2020.06.001 (PMC7363942; doi:10.1016/j.stemcr.2020.06.001)
Supplement: Table S2. Summary of the Quantitative Proteomic Data [file mmc2.xlsx]

## Sheet: PD2.2ProtIdentOutput
Protein FDR Confidence: Combined	Accession	Description	Exp. q-value: Combined	Sum PEP Score	Coverage [%]	# Peptides	# PSMs	# Unique Peptides	# Protein Groups	# AAs	MW [kDa]	calc. pI	Score Sequest HT: Sequest HT	# Peptides (by Search Engine): Sequest HT	# Razor Peptides	12F1A	12F1B	12F2A	12F2B	12F3A	12F3B	17F1A	17F1B	17F2A	17F2B	17F3A	17F3B	36C1A	36C1B	36C2A	36C2B	36C3A	36C3B	37N1A	37N1B	37N2A	37N2B	37N3A	37N3B	Found in Sample: [S1] F1: Sample	Found in Sample: [S2] F2: Sample	Found in Sample: [S3] F3: Sample	Found in Sample: [S4] F4: Sample	Found in Sample: [S5] F5: Sample	Found in Sample: [S6] F6: Sample	Found in Sample: [S7] F7: Sample	Found in Sample: [S8] F8: Sample	Found in Sample: [S9] F9: Sample	Found in Sample: [S10] F10: Sample
High	Q14204	Cytoplasmic dynein 1 heavy chain 1 OS=Homo sapiens GN=DYNC1H1 PE=1 SV=5	0	1991.41	67	280	8815	280	1	4646	532.1	6.4	17890.1	280	0	1.58535e+09	1.31588e+09	1.66365e+09	1.52587e+09	1.50676e+09	1.52839e+09	1.56147e+09	1.82536e+09	1.48275e+09	1.76884e+09	1.45772e+09	1.67152e+09	1.7319e+09	1.92894e+09	1.90855e+09	1.67453e+09	1.66148e+09	1.71297e+09	2.01511e+09	2.13977e+09	1.94666e+09	1.78422e+09	1.64444e+09	1.56711e+09	High	High	High	High	High	High	High	High	High	High
High	P46821	Microtubule-associated protein 1B OS=Homo sapiens GN=MAP1B PE=1 SV=2	0	1690.33	69	147	9400	145	1	2468	270.5	4.81	18040.9	147	2	2.126e+09	1.78907e+09	2.25148e+09	2.10091e+09	1.64616e+09	1.65756e+09	1.81443e+09	2.12842e+09	1.64682e+09	1.98872e+09	1.27062e+09	1.4617e+09	2.44983e+09	2.81707e+09	2.6194e+09	2.31109e+09	1.91921e+09	1.98092e+09	2.76093e+09	3.00558e+09	2.5785e+09	2.39341e+09	2.12584e+09	2.06001e+09	High	High	High	High	High	High	High	High	High	High
High	P78527	DNA-dependent protein kinase catalytic subunit OS=Homo sapiens GN=PRKDC PE=1 SV=3	0	1090.17	53	199	4493	198	1	4128	468.8	7.12	7917.04	199	1	7.65932e+08	6.11432e+08	6.93401e+08	6.40186e+08	6.49991e+08	6.5509e+08	5.10598e+08	5.9041e+08	4.7836e+08	5.63457e+08	4.79426e+08	5.39823e+08	5.51181e+08	6.23228e+08	7.51502e+08	6.74925e+08	6.59999e+08	6.92445e+08	5.10682e+08	5.52552e+08	5.79718e+08	5.04916e+08	5.56412e+08	5.34468e+08	High	High	High	High	High	High	High	High	High	High
High	Q13813-2	Isoform 2 of Spectrin alpha chain, non-erythrocytic 1 OS=Homo sapiens GN=SPTAN1	0	1033.26	74	165	3484	3	1	2477	284.9	5.35	7003.73	165	159	3.96977e+08	3.23745e+08	4.38698e+08	400561534	4.16134e+08	4.24505e+08	3.05168e+08	3.55265e+08	2.89312e+08	3.55182e+08	2.68692e+08	2.98279e+08	5.16695e+08	5.98539e+08	5.37611e+08	4.93947e+08	4.5358e+08	4.65406e+08	3.92868e+08	4.33679e+08	4.21294e+08	3.95514e+08	3.16878e+08	3.16074e+08	High	High	High	High	High	High	High	High	High	High
High	P11137	Microtubule-associated protein 2 OS=Homo sapiens GN=MAP2 PE=1 SV=4	0	1025.41	83	122	4326	98	1	1827	199.4	4.91	7697.28	122	31	6.10393e+08	5.0148e+08	7.38712e+08	6.91026e+08	4.61291e+08	4.59715e+08	5.31562e+08	6.35706e+08	5.18154e+08	6.07551e+08	3.90625e+08	4.81324e+08	7.82779e+08	8.84595e+08	8.68047e+08	7.7181e+08	6.8286e+08	7.18804e+08	7.44815e+08	8.28941e+08	7.27711e+08	6.81834e+08	5.54201e+08	5.49364e+08	High	High	High	High	High	High	High	High	High	High
High	Q13813-3	Isoform 3 of Spectrin alpha chain, non-erythrocytic 1 OS=Homo sapiens GN=SPTAN1	0	1022.92	74	163	3439	1	1	2452	282.1	5.34	6866.95	163	0	1.22152e+06	1111212	1.42705e+06	1230285	2045170	1.40065e+06	811449	1.10727e+06	727837	848341	806088	958277	1.44865e+06	1.50399e+06	1.80741e+06	1.04771e+06	1.38509e+06	1.38711e+06	812040	969988	991706	1.16465e+06	809457	981481	Peak Found	High	Peak Found	Peak Found	Peak Found	Peak Found	Peak Found	High	Peak Found	High
High	Q8WXH0-2	Isoform 2 of Nesprin-2 OS=Homo sapiens GN=SYNE2	0	902.868	40	216	2252	212	1	6907	798.4	5.36	2934.99	216	4	1.77576e+08	1.39491e+08	1.52032e+08	1.30971e+08	1.11765e+08	1.04254e+08	1.0411e+08	1.18466e+08	8.63334e+07	1.00527e+08	7.54477e+07	8.25284e+07	8.94164e+07	9.48598e+07	1.39157e+08	1.19397e+08	1.25448e+08	1.26281e+08	9.18689e+07	1.00471e+08	9.88875e+07	8.77598e+07	1.11274e+08	1.07281e+08	High	High	High	High	High	High	High	High	High	High
High	P49327	Fatty acid synthase OS=Homo sapiens GN=FASN PE=1 SV=3	0	901.855	65	117	3914	116	1	2511	273.3	6.44	8266.85	117	1	8.51335e+08	6.81807e+08	8.6975e+08	7.90479e+08	5.92566e+08	5.71518e+08	6.13555e+08	7.07499e+08	5.51526e+08	6.59195e+08	4.01839e+08	4.43538e+08	5.11624e+08	5.57773e+08	7.85351e+08	6.78637e+08	6.0715e+08	5.92791e+08	8.2014e+08	8.56329e+08	7.15736e+08	6.33883e+08	6.75874e+08	6.42288e+08	High	High	High	High	High	High	High	High	High	High
High	Q15149-8	Isoform 8 of Plectin OS=Homo sapiens GN=PLEC	0	901.668	52	194	2109	187	1	4525	513.4	5.76	3436.72	194	5	1.61834e+08	1.38661e+08	1.61447e+08	1.47363e+08	2.53589e+08	2.53903e+08	9.07749e+07	1.09957e+08	8.24309e+07	1.01655e+08	1.00464e+08	1.16289e+08	2.31721e+08	2.63317e+08	2.14514e+08	1.97876e+08	2.06718e+08	2.10209e+08	1.09188e+08	1.14049e+08	1.4489e+08	1.25803e+08	1.13008e+08	1.08212e+08	High	High	High	High	High	High	High	High	High	High
High	Q9UPN3	Microtubule-actin cross-linking factor 1, isoforms 1/2/3/5 OS=Homo sapiens GN=MACF1 PE=1 SV=4	0	898.913	36	209	2517	68	1	7388	837.8	5.39	3808.7	209	127	1.30369e+08	1.13647e+08	1.33723e+08	1.19371e+08	1.31291e+08	1.29794e+08	1.19748e+08	1.43352e+08	1.16333e+08	1.40558e+08	1.13053e+08	1.30531e+08	1.61413e+08	1.84115e+08	1.66319e+08	1.42553e+08	1.32206e+08	1.3627e+08	1.43686e+08	1.52494e+08	1.43889e+08	1.29484e+08	1.1492e+08	1.11668e+08	High	High	High	High	High	High	High	High	High	High
High	P21333	Filamin-A OS=Homo sapiens GN=FLNA PE=1 SV=4	0	879.371	69	125	2859	114	1	2647	280.6	6.06	5649.86	125	11	4.5034e+08	3.69698e+08	3.95738e+08	3.63001e+08	6.31286e+08	6.23243e+08	2.56689e+08	2.93523e+08	2.47999e+08	2.94584e+08	2.96781e+08	3.39297e+08	2.10078e+08	2.33471e+08	2.51607e+08	2.20605e+08	2.30347e+08	2.34594e+08	2.52903e+08	2.69265e+08	3.178e+08	2.92548e+08	3.23614e+08	3.14267e+08	High	High	High	High	High	High	High	High	High	High
High	Q00610	Clathrin heavy chain 1 OS=Homo sapiens GN=CLTC PE=1 SV=5	0	872.292	66	97	4554	97	1	1675	191.5	5.69	9420.8	97	0	1.1487e+09	9.68633e+08	1.16776e+09	1.09428e+09	1.24064e+09	1.21651e+09	1.06687e+09	1.22262e+09	1.00621e+09	1.19883e+09	9.37093e+08	1.09483e+09	1.17461e+09	1.32907e+09	1.3677e+09	1.2007e+09	1.29118e+09	1.32949e+09	1.52271e+09	1.64476e+09	1.57042e+09	1.43634e+09	1.28687e+09	1.24192e+09	High	High	High	High	High	High	High	High	High	High
High	P35580-4	Isoform 4 of Myosin-10 OS=Homo sapiens GN=MYH10	0	871.552	61	133	3141	3	1	2007	232.4	5.55	6505.39	133	129	5.48227e+08	4.46872e+08	5.4968e+08	4.87616e+08	5.57375e+08	5.44027e+08	4.6494e+08	5.17101e+08	4.42132e+08	5.18569e+08	4.40334e+08	4.80533e+08	5.33018e+08	6.22284e+08	660986059	5.87421e+08	6.2666e+08	6.65247e+08	5.03282e+08	5.48061e+08	5.40735e+08	4.95489e+08	5.09263e+08	4.71197e+08	High	High	High	High	High	High	High	High	High	High
High	Q7Z6Z7	E3 ubiquitin-protein ligase HUWE1 OS=Homo sapiens GN=HUWE1 PE=1 SV=3	0	861.496	48	145	2586	145	1	4374	481.6	5.22	4854.96	145	0	1.737e+08	1.43281e+08	1.74897e+08	1.5971e+08	1.7349e+08	1.72466e+08	1.43256e+08	1.75459e+08	1.34894e+08	1.66247e+08	1.3378e+08	1.54576e+08	1.66051e+08	1.91971e+08	2.01159e+08	1.73843e+08	1.71134e+08	1.75363e+08	2.93621e+08	3.11822e+08	2.97622e+08	2.70365e+08	2.5111e+08	2.42939e+08	High	High	High	High	High	High	High	High	High	High
High	P35580-3	Isoform 3 of Myosin-10 OS=Homo sapiens GN=MYH10	0	858.701	61	132	3117	2	1	1997	231.2	5.53	6397.45	132	0	3.2057e+06	2.52137e+06	2.91824e+06	2.61478e+06	2.32721e+06	2.03168e+06	2.62456e+06	2.75198e+06	2.40262e+06	2.61707e+06	2.62365e+06	2.78333e+06	1.93831e+06	2.30734e+06	2.56814e+06	2.47632e+06	2.39746e+06	2.39419e+06	2.2962e+06	2.40331e+06	2.2118e+06	2.30357e+06	2517763	2.4478e+06	High	High	High	High	High	High	High	High	Peak Found	High
High	Q01082	Spectrin beta chain, non-erythrocytic 1 OS=Homo sapiens GN=SPTBN1 PE=1 SV=2	0	837.302	68	137	2762	125	1	2364	274.4	5.57	5179.82	137	11	2.90579e+08	2.48403e+08	3.11214e+08	2.93555e+08	3.30006e+08	3.26228e+08	2.27788e+08	2.71043e+08	2.0968e+08	2.59974e+08	2.01133e+08	2.23088e+08	3.93045e+08	4.33837e+08	4.06764e+08	3.51402e+08	3.42397e+08	3.39995e+08	2.78806e+08	2.91375e+08	3.05559e+08	2.659e+08	2.33601e+08	2.13774e+08	High	High	High	High	High	High	High	High	High	High
High	P48681	Nestin OS=Homo sapiens GN=NES PE=1 SV=2	0	689.128	69	95	2673	95	1	1621	177.3	4.36	5028.24	95	0	6.53088e+08	5.61512e+08	5.7106e+08	5.25808e+08	8.02735e+08	8.09735e+08	2.36087e+08	2.88655e+08	2.20875e+08	2.72951e+08	2.49182e+08	2.91088e+08	8.772e+08	1.02898e+09	7.91213e+08	7.11394e+08	5.06943e+08	5.28869e+08	4.9825e+08	5.41858e+08	4.78127e+08	4.36009e+08	4.63164e+08	4.43201e+08	High	High	High	High	High	High	High	High	High	High
High	P35579	Myosin-9 OS=Homo sapiens GN=MYH9 PE=1 SV=4	0	623.032	56	105	2011	85	1	1960	226.4	5.6	3923.67	105	3	1.09399e+08	8.61959e+07	9.17463e+07	8.28292e+07	1.69007e+08	1.66589e+08	6.56877e+07	7.68333e+07	6.27655e+07	7.58073e+07	6.91847e+07	7.75199e+07	1.10413e+08	1.27342e+08	1.20863e+08	1.06425e+08	1.21494e+08	1.20536e+08	8.96132e+07	9.84145e+07	1.23458e+08	1.1101e+08	1.35469e+08	1.27976e+08	High	High	High	High	High	High	High	High	High	High
High	Q9UPN3-5	Isoform 4 of Microtubule-actin cross-linking factor 1, isoforms 1/2/3/5 OS=Homo sapiens GN=MACF1	0	613.273	31	140	1715	2	1	5938	669.7	5.3	2821.33	140	0	858663	682457	489977	727111	1.11277e+06	979879	475092	494448	372704	534427	509753	604741	829587	1.04971e+06	974158	861225	704036	688063	321101	551358	574320	533845	477658	428184	High	High	High	Peak Found	High	High	High	Peak Found	High	Peak Found
High	Q6P2Q9	Pre-mRNA-processing-splicing factor 8 OS=Homo sapiens GN=PRPF8 PE=1 SV=2	0	589.898	58	111	2326	111	1	2335	273.4	8.84	3497.82	111	0	2.14743e+08	1.76891e+08	2.04631e+08	1.84717e+08	1.89373e+08	1.92119e+08	1.53135e+08	1.78632e+08	1.42753e+08	1.76888e+08	1.49543e+08	1.6982e+08	1.58868e+08	1.8492e+08	2.23298e+08	1.89487e+08	1.98498e+08	2.01104e+08	1.59727e+08	1.70075e+08	1.67902e+08	1.56002e+08	1.69025e+08	1.62082e+08	High	High	High	High	High	High	High	High	High	High
High	P11055	Myosin-3 OS=Homo sapiens GN=MYH3 PE=1 SV=3	0	579.276	56	102	425	64	1	1940	223.8	5.81	861.76	102	37	2.28398e+07	3.36362e+07	1.39104e+07	3.29816e+07	3.3166e+08	3.59384e+08	1.0225e+07	3.25726e+07	9.00244e+06	3.31256e+07	7.51694e+06	2.44873e+07	3.28442e+07	4.42393e+07	3.59935e+07	3.63159e+07	2.92062e+07	1.63802e+07	4.26521e+07	4.42266e+07	2.39741e+08	2.22474e+08	4.92113e+07	3.0844e+07	High	High	Peak Found	Peak Found	High	High	Peak Found	Peak Found	Peak Found	Peak Found
High	Q14980-2	Isoform 2 of Nuclear mitotic apparatus protein 1 OS=Homo sapiens GN=NUMA1	0	559.505	58	97	1623	96	1	2101	236.4	5.8	3208.6	97	1	1.68917e+08	1.46976e+08	1.75803e+08	1.65636e+08	1.44319e+08	1.4777e+08	1.0177e+08	1.19756e+08	9.20276e+07	1.14737e+08	9.94247e+07	1.19833e+08	1.37893e+08	1.54424e+08	1.70129e+08	1.49929e+08	1.40882e+08	1.44546e+08	1.03233e+08	1.02264e+08	1.17058e+08	1.03814e+08	1.0904e+08	1.0188e+08	High	High	High	High	High	High	High	High	High	High
High	Q5T4S7-2	Isoform 2 of E3 ubiquitin-protein ligase UBR4 OS=Homo sapiens GN=UBR4	0	550.041	33	121	1652	120	1	5204	575.6	6.01	2493.47	121	1	8.18262e+07	6.40316e+07	7.75835e+07	6.70568e+07	7.65802e+07	7.15683e+07	7.05655e+07	8.53601e+07	6.55732e+07	7.89681e+07	6.48813e+07	7.39135e+07	7.3079e+07	8.2178e+07	8.97881e+07	8.33263e+07	8.16025e+07	8.29626e+07	8.48634e+07	9.35604e+07	9.10626e+07	8.01647e+07	7.69438e+07	7.24467e+07	High	High	High	High	High	High	High	High	High	High
High	O75643	U5 small nuclear ribonucleoprotein 200 kDa helicase OS=Homo sapiens GN=SNRNP200 PE=1 SV=2	0	526.665	54	96	1937	96	1	2136	244.4	6.06	3698.88	96	0	2.0676e+08	1.68578e+08	1.89751e+08	1.75166e+08	1.79575e+08	1.80212e+08	1.47294e+08	1.67855e+08	1.36935e+08	1.66378e+08	1.42149e+08	1.59606e+08	1.49774e+08	1.62581e+08	1.99063e+08	1.75466e+08	1.77355e+08	1.78336e+08	1.4757e+08	1.52233e+08	1.50163e+08	1.38738e+08	1.5075e+08	1.44733e+08	High	High	High	High	High	High	High	High	High	High
High	P07900-2	Isoform 2 of Heat shock protein HSP 90-alpha OS=Homo sapiens GN=HSP90AA1	0	526.631	56	55	5567	35	1	854	98.1	5.16	12158.7	55	22	2.38116e+09	1.957e+09	2.40819e+09	2.22242e+09	2.40793e+09	2.42273e+09	1.66299e+09	1.98037e+09	1.63572e+09	2.00483e+09	1.54264e+09	1.80639e+09	2.23994e+09	2.60328e+09	2.72649e+09	2.45887e+09	2.35307e+09	2.47988e+09	2.20538e+09	2.4368e+09	2.33317e+09	2.24244e+09	2.02626e+09	1.97289e+09	High	High	High	High	High	High	High	High	High	High
High	P08238	Heat shock protein HSP 90-beta OS=Homo sapiens GN=HSP90AB1 PE=1 SV=4	0	515.148	64	53	5384	32	1	724	83.2	5.03	11873.8	53	0	9.47292e+08	8.08498e+08	9.66323e+08	9.02125e+08	1.00155e+09	9.95309e+08	6.93156e+08	8.03666e+08	667860199	7.97571e+08	6.2795e+08	7.14052e+08	8.20395e+08	9.32847e+08	1.0522e+09	9.41292e+08	9.4824e+08	9.8431e+08	890226989	9.7293e+08	9.27631e+08	8.61432e+08	8.23697e+08	8.10159e+08	High	High	High	High	High	High	High	High	High	High
High	Q07954	Prolow-density lipoprotein receptor-related protein 1 OS=Homo sapiens GN=LRP1 PE=1 SV=2	0	513.204	33	115	1693	115	1	4544	504.3	5.39	2358.38	115	0	1.21214e+08	1.06976e+08	1.27106e+08	1.22967e+08	1.29189e+08	1.36637e+08	1.26259e+08	1.45994e+08	1.15133e+08	1.43478e+08	1.2115e+08	1.42451e+08	1.42116e+08	1.59325e+08	1.55407e+08	1.37759e+08	1.30267e+08	1.38574e+08	1.31832e+08	1.48554e+08	1.3445e+08	1.31261e+08	1.19573e+08	1.16852e+08	High	High	High	High	High	High	High	High	High	High
High	Q02880	DNA topoisomerase 2-beta OS=Homo sapiens GN=TOP2B PE=1 SV=3	0	507.645	60	96	1784	79	1	1626	183.2	8	2873.1	96	17	2.13858e+08	1.76927e+08	2.06363e+08	1.84999e+08	1.68892e+08	1.69856e+08	2.28284e+08	2.67274e+08	2.09363e+08	2.54596e+08	2.17004e+08	2.53023e+08	1.97261e+08	2.3139e+08	2.33245e+08	2.16075e+08	2.06659e+08	2.16369e+08	2.03074e+08	2.20069e+08	2.11759e+08	1.9716e+08	2.04335e+08	1.9737e+08	High	High	High	High	High	High	High	High	High	High
High	O75369	Filamin-B OS=Homo sapiens GN=FLNB PE=1 SV=2	0	501.287	57	96	994	86	1	2602	278	5.73	1662.5	96	2	9.68005e+07	8.00489e+07	8.80776e+07	8.29851e+07	1.45233e+08	1.43492e+08	5.66644e+07	6.55773e+07	4.77197e+07	5.80267e+07	4.9399e+07	5.75319e+07	1.27358e+08	1.44191e+08	1.27655e+08	1.17571e+08	1.32623e+08	1.38602e+08	7.07326e+07	7.36857e+07	7.62836e+07	6.73487e+07	8.04517e+07	7.5312e+07	High	High	High	High	High	High	High	High	High	High
High	Q14195-2	Isoform LCRMP-4 of Dihydropyrimidinase-related protein 3 OS=Homo sapiens GN=DPYSL3	0	488.969	74	37	4326	32	1	684	73.9	6.35	10250	37	4	1.23007e+09	9.30951e+08	1.31506e+09	1.17761e+09	9.63908e+08	9.50209e+08	1.32831e+09	1.45716e+09	1.27531e+09	1.44149e+09	1.15034e+09	1.32355e+09	1.71906e+09	1.96279e+09	1.67614e+09	1.46906e+09	1.25249e+09	1.31352e+09	1.8887e+09	2.0922e+09	1.74094e+09	1.64403e+09	1.35107e+09	1.29777e+09	High	High	High	High	High	High	High	High	High	High
High	Q9NQC3	Reticulon-4 OS=Homo sapiens GN=RTN4 PE=1 SV=2	0	488.056	70	55	2250	44	1	1192	129.9	4.5	4267.56	55	11	2.86706e+08	2.26273e+08	3.05923e+08	2.75993e+08	2.40394e+08	2.31404e+08	2.47194e+08	2.8359e+08	2.29983e+08	2.81391e+08	2.02709e+08	2.30877e+08	2.80891e+08	3.29717e+08	3.2654e+08	2.84138e+08	2.51137e+08	2.62211e+08	4.29489e+08	4.61772e+08	3.98525e+08	3.62165e+08	3.1681e+08	3.07414e+08	High	High	High	High	High	High	High	High	High	High
High	P24821	Tenascin OS=Homo sapiens GN=TNC PE=1 SV=3	0	479.887	54	77	1267	3	1	2201	240.7	4.89	2349.11	77	73	9.76086e+07	8.113e+07	8.43506e+07	7.69555e+07	6.34458e+07	6.19068e+07	1.19164e+08	1.41207e+08	1.27484e+08	1.59734e+08	1.88664e+08	2.13901e+08	1.05313e+08	1.22381e+08	7.68193e+07	6.98584e+07	5.28048e+07	5.26851e+07	1.10713e+08	1.21379e+08	1.64788e+08	1.4959e+08	1.16389e+08	1.0816e+08	High	Peak Found	High	High	High	High	High	High	High	High
High	Q9Y490	Talin-1 OS=Homo sapiens GN=TLN1 PE=1 SV=3	0	474.358	57	89	1197	78	1	2541	269.6	6.07	2023.39	89	10	6.87952e+07	6.0545e+07	6.02443e+07	5.28739e+07	7.75246e+07	7.7793e+07	3.10684e+07	3.87587e+07	3.16175e+07	3.38547e+07	2.6941e+07	3.28511e+07	5.209e+07	6.02532e+07	5.66911e+07	5.73865e+07	5.59547e+07	6.42e+07	4.09825e+07	4.67202e+07	4.80507e+07	4.40394e+07	4.50788e+07	4.59935e+07	High	High	High	High	High	High	High	High	High	High
High	P22314	Ubiquitin-like modifier-activating enzyme 1 OS=Homo sapiens GN=UBA1 PE=1 SV=3	0	473.178	71	57	2670	57	1	1058	117.8	5.76	6789.96	57	0	6.45669e+08	5.41394e+08	6.80524e+08	6.34994e+08	6.67868e+08	6.72595e+08	8.81698e+08	1.0365e+09	8.39521e+08	1.00742e+09	7.99536e+08	9.31321e+08	6.90494e+08	8.03901e+08	7.85556e+08	6.99701e+08	6.93069e+08	7.03035e+08	1.36102e+09	1.46657e+09	1.3667e+09	1.24594e+09	1.23019e+09	1.197e+09	High	High	High	High	High	High	High	High	High	High
High	Q9BVA1	Tubulin beta-2B chain OS=Homo sapiens GN=TUBB2B PE=1 SV=1	0	470.547	82	30	14625	1	1	445	49.9	4.89	33462.6	30	0	2.79939e+08	2.34912e+08	3.02984e+08	2.76826e+08	2.30823e+08	2.18963e+08	3.30128e+08	3.60521e+08	2.98877e+08	3.59332e+08	2.90445e+08	3.26514e+08	2.91375e+08	3.50874e+08	3.27232e+08	2.93168e+08	2.69845e+08	2.80157e+08	3.98661e+08	4.32587e+08	3.81871e+08	3.58552e+08	3.03724e+08	2.82773e+08	High	High	High	High	High	High	High	High	High	High
High	Q13885	Tubulin beta-2A chain OS=Homo sapiens GN=TUBB2A PE=1 SV=1	0	468.979	82	30	14561	2	1	445	49.9	4.89	33341.8	30	11	1.41074e+09	1.1745e+09	1.5658e+09	1.41282e+09	1.1823e+09	1.16038e+09	1.7216e+09	1.95816e+09	1.54834e+09	1.80098e+09	1.57176e+09	1.74692e+09	1.64561e+09	1.86939e+09	1.71511e+09	1.50812e+09	1.48772e+09	1.52284e+09	2.34212e+09	2.52958e+09	2.18717e+09	2.0613e+09	1.67394e+09	1.63099e+09	High	High	High	High	High	High	High	High	High	High
High	P13639	Elongation factor 2 OS=Homo sapiens GN=EEF2 PE=1 SV=4	0	459.15	69	59	2667	57	1	858	95.3	6.83	5458.78	59	2	9.47987e+08	7.81811e+08	9.23885e+08	8.4943e+08	9.63179e+08	9.5447e+08	7.01494e+08	8.02897e+08	6.55254e+08	7.84333e+08	6.26573e+08	7.05623e+08	7.76938e+08	8.74714e+08	1.01968e+09	8.88293e+08	9.74838e+08	9.79176e+08	9.62226e+08	1.02002e+09	1.01658e+09	9.13601e+08	9.76478e+08	9.22132e+08	High	High	High	High	High	High	High	High	High	High
High	P24821-4	Isoform 4 of Tenascin OS=Homo sapiens GN=TNC	0	457.699	55	75	1226	1	1	2110	230.7	4.91	2264.19	75	0	97034.1	176282	91787.4	88292.7	79902	75357.9	69297.7	133309	60801.8		107327	184271	108139	212752	61797.4	84903.9		71969	108422		255686	302954	241460	338050	Peak Found	Peak Found	Peak Found	Peak Found	Peak Found	Peak Found	Peak Found	Peak Found	Peak Found	Not Found
High	Q14008	Cytoskeleton-associated protein 5 OS=Homo sapiens GN=CKAP5 PE=1 SV=3	0	453.193	57	97	1563	97	1	2032	225.4	7.8	2397.2	97	0	1.23946e+08	1.02879e+08	1.20761e+08	1.09812e+08	1.05284e+08	1.03058e+08	1.09979e+08	1.32432e+08	9.82342e+07	1.25015e+08	9.76852e+07	1.1629e+08	1.12713e+08	1.28902e+08	1.33641e+08	1.19447e+08	1.10453e+08	1.15949e+08	1.35165e+08	1.43699e+08	1.33002e+08	1.22628e+08	1.12279e+08	1.12626e+08	High	High	High	High	High	High	High	High	High	High
High	P68371	Tubulin beta-4B chain OS=Homo sapiens GN=TUBB4B PE=1 SV=1	0	452.6	82	30	12856	1	1	445	49.8	4.89	29860.7	30	7	3.67553e+08	3.07101e+08	4.15699e+08	3.61967e+08	3.63708e+08	3.78108e+08	3.74316e+08	4.52029e+08	3.67595e+08	4.18675e+08	3.70978e+08	4.29714e+08	4.16478e+08	5.06862e+08	4.63881e+08	3.95885e+08	3.98389e+08	4.12347e+08	5.27983e+08	5.42121e+08	5.1464e+08	4.86307e+08	4.13204e+08	4.03754e+08	High	High	High	High	High	High	High	High	High	High
High	Q9Y4I1	Unconventional myosin-Va OS=Homo sapiens GN=MYO5A PE=1 SV=2	0	452.418	55	94	1473	83	1	1855	215.3	8.48	2342.91	94	10	1.36436e+08	1.11413e+08	1.38886e+08	1.33649e+08	1.09356e+08	1.08099e+08	1.5324e+08	1.77293e+08	149534610	1.827e+08	1.44932e+08	1.65382e+08	1.29645e+08	1.46186e+08	1.53272e+08	1.34362e+08	1.41428e+08	1.39785e+08	2.03837e+08	2.15204e+08	1.9852e+08	1.7612e+08	1.49547e+08	1.45952e+08	High	High	High	High	High	High	High	High	High	High
High	P07437	Tubulin beta chain OS=Homo sapiens GN=TUBB PE=1 SV=2	0	440.278	83	31	13954	6	1	444	49.6	4.89	32522.3	31	37	8.71777e+09	7.46166e+09	8.92924e+09	8.6875e+09	7.38533e+09	7.61159e+09	9.34493e+09	1.13187e+10	8.53576e+09	1.05733e+10	8.61181e+09	1.00729e+10	9.35034e+09	1.09131e+10	1.03524e+10	9.14881e+09	9.04939e+09	9.48915e+09	1.20637e+10	1.28418e+10	1.17077e+10	1.07559e+10	9.38232e+09	9.30135e+09	High	High	High	High	High	High	High	High	High	High
High	Q14194-2	Isoform LCRMP-1 of Dihydropyrimidinase-related protein 1 OS=Homo sapiens GN=CRMP1	0	435.133	80	39	3300	4	1	686	74.2	6.86	7667.08	39	43	1.09193e+09	9.20503e+08	1.24536e+09	1.17451e+09	8.01505e+08	7.90388e+08	1.2895e+09	1.52324e+09	1.24448e+09	1.49997e+09	1.13838e+09	1.2853e+09	1.2571e+09	1.44239e+09	1.34284e+09	1.15948e+09	9.94078e+08	1.04258e+09	1.56236e+09	1.66193e+09	1.53308e+09	1.41738e+09	1.13066e+09	1.10047e+09	High	High	High	High	High	High	High	High	High	High
High	P04350	Tubulin beta-4A chain OS=Homo sapiens GN=TUBB4A PE=1 SV=2	0	429.832	84	30	11476	5	1	444	49.6	4.88	26567.7	30	2	2.21084e+08	1.84308e+08	2.46705e+08	2.22541e+08	1.8752e+08	1.91662e+08	2.81274e+08	3.32836e+08	2.57526e+08	3.15845e+08	2.60857e+08	3.06525e+08	2.38885e+08	2.79435e+08	2.78997e+08	2.24598e+08	2.25566e+08	2.35224e+08	3.7084e+08	4.00356e+08	3.47078e+08	3.13182e+08	2.72129e+08	2.62578e+08	High	High	High	High	High	High	High	High	High	High
High	P42704	Leucine-rich PPR motif-containing protein, mitochondrial OS=Homo sapiens GN=LRPPRC PE=1 SV=3	0	429.143	66	79	1556	79	1	1394	157.8	6.13	2680.83	79	0	1.42432e+08	1.2462e+08	1.30326e+08	1.27267e+08	1.64624e+08	1.69826e+08	1.08338e+08	1.31965e+08	1.00594e+08	1.29993e+08	9.42036e+07	1.10595e+08	1.22726e+08	1.43641e+08	1.57174e+08	1.40947e+08	1.61024e+08	1.61489e+08	1.65254e+08	1.67616e+08	1.66458e+08	1.4426e+08	1.57989e+08	1.43117e+08	High	High	High	High	High	High	High	High	High	High
High	Q92616	eIF-2-alpha kinase activator GCN1 OS=Homo sapiens GN=GCN1 PE=1 SV=6	0	429.023	46	95	1312	95	1	2671	292.6	7.47	2019.67	95	0	7.70498e+07	6.79988e+07	7.26269e+07	7.15284e+07	9.07066e+07	9.61661e+07	4.51365e+07	5.50048e+07	4.2445e+07	5.27765e+07	4.68411e+07	4.80437e+07	6.48766e+07	7.53697e+07	8.25967e+07	7.028e+07	8.03129e+07	7.801e+07	4.69907e+07	5.37072e+07	5.31909e+07	4.74244e+07	5.49766e+07	5.13796e+07	High	High	High	High	High	High	High	High	High	High
High	Q08211	ATP-dependent RNA helicase A OS=Homo sapiens GN=DHX9 PE=1 SV=4	0	426.705	57	59	1803	59	1	1270	140.9	6.84	3674.59	59	0	4.60621e+08	3.91325e+08	4.509e+08	4.07118e+08	4.08819e+08	4.00119e+08	3.61606e+08	4.04693e+08	3.38456e+08	3.96318e+08	3.4433e+08	3.74944e+08	3.57789e+08	4.02901e+08	4.77503e+08	4.02463e+08	4.3446e+08	4.2593e+08	3.70705e+08	3.93765e+08	3.88816e+08	3.46961e+08	3.80342e+08	3.49244e+08	High	High	High	High	High	High	High	High	High	High
High	Q13509	Tubulin beta-3 chain OS=Homo sapiens GN=TUBB3 PE=1 SV=2	0	419.283	81	29	10172	11	1	450	50.4	4.93	22179.8	29	4	1.0166e+09	8.88347e+08	1.22375e+09	1.07035e+09	8.72451e+08	8.53974e+08	1.24479e+09	1.40801e+09	1.14733e+09	1.34839e+09	1.20701e+09	1.31364e+09	1.3453e+09	1.48067e+09	1.3542e+09	1.13525e+09	1.17199e+09	1.16362e+09	1.69537e+09	1.81534e+09	1.59124e+09	1.44e+09	1.24689e+09	1.18546e+09	High	High	High	High	High	High	High	High	High	High
High	Q16555	Dihydropyrimidinase-related protein 2 OS=Homo sapiens GN=DPYSL2 PE=1 SV=1	0	417.671	82	31	3389	26	1	572	62.3	6.38	7854.2	31	0	1.14956e+09	9.43363e+08	1.30475e+09	1.18943e+09	8.89515e+08	8.66439e+08	1.23585e+09	1.42956e+09	1.17649e+09	1.40491e+09	1.0528e+09	1.20475e+09	1.16869e+09	1.34682e+09	1.26013e+09	1.13155e+09	8.98629e+08	9.53182e+08	1.5787e+09	1.71723e+09	1.49951e+09	1.37734e+09	1.10209e+09	1.09026e+09	High	High	High	High	High	High	High	High	High	High
High	P27708	CAD protein OS=Homo sapiens GN=CAD PE=1 SV=3	0	415.973	50	78	1242	77	1	2225	242.8	6.46	2101.75	78	1	1.15694e+08	9.0432e+07	1.12623e+08	9.99544e+07	9.97489e+07	1.00546e+08	4.67468e+07	5.39604e+07	4.35635e+07	5.12333e+07	4.28068e+07	4.51908e+07	6.02584e+07	6.79784e+07	9.12943e+07	8.08181e+07	7.90628e+07	9.11099e+07	3.78243e+07	4.0907e+07	4.2848e+07	3.81753e+07	5.00159e+07	4.80472e+07	High	High	High	High	High	High	High	High	High	High
High	P08670	Vimentin OS=Homo sapiens GN=VIM PE=1 SV=4	0	415.941	86	49	4584	40	1	466	53.6	5.12	9125.43	49	10	3.85794e+09	3.15397e+09	3.20983e+09	2.95679e+09	4.26411e+09	4.2415e+09	2.07556e+09	2.41236e+09	1.95111e+09	2.35896e+09	2.34181e+09	2.63125e+09	3.8875e+09	4.34427e+09	3.89571e+09	3.45158e+09	2.79685e+09	2.87871e+09	2.69907e+09	2.93417e+09	3.34086e+09	3.0571e+09	2.86722e+09	2.73009e+09	High	High	High	High	High	High	High	High	High	High
High	P55072	Transitional endoplasmic reticulum ATPase OS=Homo sapiens GN=VCP PE=1 SV=4	0	414.446	75	52	2004	52	1	806	89.3	5.26	4427.09	52	0	4.58733e+08	3.64699e+08	4.87351e+08	4.35286e+08	5.14905e+08	4.89261e+08	3.57844e+08	4.08225e+08	3.45149e+08	4.04838e+08	3.31237e+08	3.69059e+08	4.69259e+08	524611918	5.30458e+08	4.59742e+08	4.64938e+08	4.68934e+08	4.56325e+08	4.80737e+08	4.8907e+08	4.53619e+08	4.11647e+08	3.98921e+08	High	High	High	High	High	High	High	High	High	High
High	P14618	Pyruvate kinase PKM OS=Homo sapiens GN=PKM PE=1 SV=4	0	409.206	73	40	3169	5	1	531	57.9	7.84	7595.4	40	44	1.86582e+09	1.59659e+09	1.88832e+09	1.80357e+09	2.30574e+09	2.38209e+09	1.10617e+09	1.35015e+09	1.11182e+09	1.35662e+09	1.12875e+09	1.36917e+09	2.06239e+09	2.42831e+09	2.30026e+09	2.06037e+09	2.23412e+09	2.2574e+09	1.44853e+09	1.61149e+09	1.70869e+09	1.59592e+09	1.45205e+09	1.49298e+09	High	High	High	High	High	High	High	High	High	High
High	Q71U36	Tubulin alpha-1A chain OS=Homo sapiens GN=TUBA1A PE=1 SV=1	0	407.423	82	31	13122	3	1	451	50.1	5.06	29076	31	39	1.13347e+10	9.46607e+09	1.15201e+10	1.09402e+10	9.87553e+09	9.55044e+09	1.2266e+10	1.40593e+10	1.17324e+10	1.3411e+10	1.12662e+10	1.29556e+10	1.21006e+10	1.42571e+10	1.28203e+10	1.18919e+10	1.12619e+10	1.20042e+10	1.51915e+10	1.64764e+10	1.47504e+10	1.38519e+10	1.22639e+10	1.18594e+10	High	High	High	High	High	High	High	High	High	High
High	P09874	Poly [ADP-ribose] polymerase 1 OS=Homo sapiens GN=PARP1 PE=1 SV=4	0	407.384	58	57	1596	57	1	1014	113	8.88	3042.39	57	0	3.17396e+08	2.57882e+08	2.95715e+08	2.70755e+08	2.61138e+08	2.66722e+08	2.15011e+08	2.51259e+08	1.96449e+08	2.45635e+08	2.1588e+08	2.51146e+08	1.84584e+08	2.10533e+08	2.69933e+08	2.4345e+08	2.37586e+08	2.53202e+08	2.0333e+08	2.21739e+08	2.3397e+08	2.10347e+08	2.53659e+08	2.36747e+08	High	High	High	High	High	High	High	High	High	High
High	P14625	Endoplasmin OS=Homo sapiens GN=HSP90B1 PE=1 SV=1	0	407.025	68	55	2697	53	1	803	92.4	4.84	4858.44	55	2	9.05277e+08	7.37653e+08	9.20486e+08	8.34503e+08	1.20777e+09	1.19153e+09	6.49771e+08	7.57483e+08	6.4013e+08	7.7375e+08	6.50386e+08	7.49537e+08	8.58629e+08	9.67597e+08	1.03173e+09	9.16958e+08	9.4708e+08	9.93081e+08	7.50251e+08	8.38883e+08	8.66073e+08	8.13914e+08	8.05011e+08	7.7548e+08	High	High	High	High	High	High	High	High	High	High
High	Q8NFP9	Neurobeachin OS=Homo sapiens GN=NBEA PE=1 SV=3	0	403.167	39	81	1170	75	1	2946	327.6	6.18	1754.79	81	6	4.74697e+07	4.07262e+07	4.51495e+07	4.2897e+07	2.80325e+07	2.73189e+07	6.90324e+07	8.19722e+07	6.17138e+07	7.36084e+07	3.98114e+07	4.53343e+07	3.6444e+07	4.17128e+07	4.75504e+07	4.20069e+07	4.44539e+07	4.5848e+07	6.97525e+07	7.23388e+07	6.62912e+07	5.89936e+07	4.87943e+07	4.48999e+07	High	High	High	High	High	High	High	High	High	High
High	P14618-2	Isoform M1 of Pyruvate kinase PKM OS=Homo sapiens GN=PKM	0	401.678	74	40	3071	5	1	531	58	7.71	7240.58	40	0	2.70829e+07	2.10763e+07	3.5905e+07	3.08721e+07	2.23231e+07	2.15891e+07	2.41345e+07	2.74169e+07	2.70344e+07	3.1066e+07	2.58317e+07	2.97139e+07	3.87155e+07	4.52235e+07	3.79969e+07	3.45221e+07	2.53259e+07	2.31742e+07	4.08803e+07	4.56453e+07	4.15498e+07	3.96393e+07	2.81207e+07	2.86719e+07	High	High	High	High	High	High	High	High	High	High
High	Q14203	Dynactin subunit 1 OS=Homo sapiens GN=DCTN1 PE=1 SV=3	0	401.058	60	60	1482	2	1	1278	141.6	5.81	3104.76	60	56	1.26578e+08	1.00999e+08	1.40618e+08	1.22292e+08	1.10469e+08	1.09204e+08	1.31576e+08	1.52318e+08	1.23535e+08	1.48567e+08	1.17974e+08	1.31053e+08	1.42861e+08	1.60036e+08	1.66726e+08	1.42716e+08	1.41072e+08	1.43932e+08	1.74523e+08	1.82676e+08	1.72524e+08	1.57401e+08	1.43089e+08	1.35352e+08	High	High	High	High	High	High	High	High	High	High
High	Q12888-2	Isoform 2 of TP53-binding protein 1 OS=Homo sapiens GN=TP53BP1	0	400.072	57	75	1186	2	1	1977	214	4.7	1937.49	75	71	7.04223e+07	6.00065e+07	7.16676e+07	6.50693e+07	6.70208e+07	6.54548e+07	5.24775e+07	6.05646e+07	4.72358e+07	5.5314e+07	4.12199e+07	4.86084e+07	8.16918e+07	9.51317e+07	8.57555e+07	7.72747e+07	7.20089e+07	7.22914e+07	6.58391e+07	7.22189e+07	6.22188e+07	5.61012e+07	5.54316e+07	50177761	High	High	High	High	High	High	High	High	High	High
High	Q93008	Probable ubiquitin carboxyl-terminal hydrolase FAF-X OS=Homo sapiens GN=USP9X PE=1 SV=3	0	399.663	41	85	1236	84	1	2570	292.1	5.8	1767.23	85	1	7.883e+07	6.58712e+07	8.06982e+07	7.21231e+07	7.45586e+07	7.47109e+07	6.8103e+07	8.37853e+07	6.57807e+07	7.87179e+07	5.97243e+07	7.01733e+07	7.58347e+07	8.77428e+07	9.00201e+07	8.08826e+07	7.95266e+07	8.18097e+07	1.29103e+08	1.44369e+08	1.28777e+08	1.17382e+08	1.03176e+08	9.96701e+07	High	High	High	High	High	High	High	High	High	High
High	Q14194	Dihydropyrimidinase-related protein 1 OS=Homo sapiens GN=CRMP1 PE=1 SV=1	0	399.523	85	36	3194	1	1	572	62.1	7.03	7387.32	36	0	12489815	8514168	15884516	9970447	8626004	6.68498e+06	13116136	14268585	13725354	15221592	12755931	14328965	13311060	15017066	13928627	13922107	9755046	11649010	14108072	18775612	12952787	16018889	10967787	12062767	High	High	Peak Found	Peak Found	Peak Found	Peak Found	High	Peak Found	High	High
High	Q14203-4	Isoform 4 of Dynactin subunit 1 OS=Homo sapiens GN=DCTN1	0	399.001	60	59	1482	1	1	1253	138.7	5.54	3144.42	59	0	2.3214e+06	1.83381e+06	2.50223e+06	2.22219e+06	2.7494e+06	2.25951e+06	1960675	1.85851e+06	1.67035e+06	1.67336e+06	1.2925e+06	1.25805e+06	2.30653e+06	2.31126e+06	2.81983e+06	2.50744e+06	2.75498e+06	2.74229e+06	1.80069e+06	1585320	1.99168e+06	1.54519e+06	1.72251e+06	1.67717e+06	High	High	High	High	High	High	High	High	High	High
High	O43707	Alpha-actinin-4 OS=Homo sapiens GN=ACTN4 PE=1 SV=2	0	397.009	71	57	1432	38	1	911	104.8	5.44	2868.59	57	18	1.98533e+08	1.55746e+08	2.07426e+08	1.77584e+08	2.50401e+08	2.38107e+08	1.30763e+08	1.40554e+08	1.19426e+08	1.41318e+08	1.28075e+08	1.42999e+08	1.89296e+08	2.07928e+08	2.10716e+08	1.83178e+08	1.82592e+08	1.95204e+08	168834514	1.83485e+08	2.00558e+08	1.88919e+08	1.62838e+08	1.67236e+08	High	High	High	High	High	High	High	High	High	High
High	P34932	Heat shock 70 kDa protein 4 OS=Homo sapiens GN=HSPA4 PE=1 SV=4	0	396.988	75	56	1559	52	1	840	94.3	5.19	2943.82	56	5	3.24829e+08	2.72637e+08	3.34038e+08	3.17132e+08	3.31824e+08	3.18474e+08	2.56278e+08	3.03637e+08	2.53464e+08	2.96835e+08	2.21957e+08	2.5394e+08	2.91958e+08	3.37645e+08	3.59344e+08	3.15214e+08	3.07546e+08	3.24438e+08	3.60013e+08	3.87666e+08	3.69308e+08	3.33126e+08	3.08107e+08	2.99458e+08	High	High	High	High	High	High	High	High	High	High
High	P07814	Bifunctional glutamate/proline--tRNA ligase OS=Homo sapiens GN=EPRS PE=1 SV=5	0	396.575	60	69	1353	68	1	1512	170.5	7.33	2499.38	69	1	1.8983e+08	1.61407e+08	1.99657e+08	1.8246e+08	2.05153e+08	2.0325e+08	1.17128e+08	1.35282e+08	1.14217e+08	1.37586e+08	1.11652e+08	1.26168e+08	1.50005e+08	1.67075e+08	2.00663e+08	1.75459e+08	1.75448e+08	1.77058e+08	1.27762e+08	1.35939e+08	1.43745e+08	1.34727e+08	1.35377e+08	1.21035e+08	High	High	High	High	High	High	High	High	High	High
High	P53621	Coatomer subunit alpha OS=Homo sapiens GN=COPA PE=1 SV=2	0	393.978	70	68	1441	68	1	1224	138.3	7.66	2729.54	68	0	1.60983e+08	1.36907e+08	1.46365e+08	1.38546e+08	1.69212e+08	1.68467e+08	1.24573e+08	1.46282e+08	1.13986e+08	1.32949e+08	1.07002e+08	1.22209e+08	1.40317e+08	1.58627e+08	1.64064e+08	1.43713e+08	1.44536e+08	1.48998e+08	1.68851e+08	1.89391e+08	1.71343e+08	1.61752e+08	1.45902e+08	1.45558e+08	High	High	High	High	High	High	High	High	High	High
High	O60282	Kinesin heavy chain isoform 5C OS=Homo sapiens GN=KIF5C PE=1 SV=1	0	392.07	66	60	1556	45	1	957	109.4	6.19	2917.56	60	14	1.98544e+08	1.67428e+08	2.07586e+08	1.93226e+08	1.6001e+08	1.60927e+08	2.05607e+08	2.41115e+08	1.88963e+08	2.36903e+08	1.62552e+08	1.89625e+08	2.03148e+08	2.35986e+08	2.29568e+08	2.05037e+08	205810964	2.20005e+08	2.90671e+08	3.24745e+08	2.61709e+08	2.51221e+08	2.27308e+08	2.22804e+08	High	High	High	High	High	High	High	High	High	High
High	Q12888-3	Isoform 3 of TP53-binding protein 1 OS=Homo sapiens GN=TP53BP1	0	384.157	57	74	1133	1	1	1975	213.9	4.7	1803.86	74	0																									Peak Found	Peak Found	Peak Found	Peak Found	Peak Found	Peak Found	Peak Found	Peak Found	Peak Found	Peak Found
High	O15020	Spectrin beta chain, non-erythrocytic 2 OS=Homo sapiens GN=SPTBN2 PE=1 SV=3	0	380.95	44	78	1075	66	1	2390	271.2	6.11	1644.75	78	1	4.68629e+07	3.99464e+07	5.40021e+07	5.10075e+07	3.90401e+07	3.88365e+07	3.62339e+07	4.3978e+07	3.75074e+07	4.18923e+07	3.23741e+07	3.74336e+07	4.01604e+07	4.44901e+07	5.20411e+07	4.76257e+07	4.37251e+07	4.46185e+07	4.55337e+07	4.88526e+07	5.04215e+07	4.21865e+07	4.5033e+07	3.85414e+07	High	High	High	High	High	High	High	High	High	High
High	P63261	Actin, cytoplasmic 2 OS=Homo sapiens GN=ACTG1 PE=1 SV=1	0	379.606	78	25	12383	11	1	375	41.8	5.48	29029.6	25	18	1.19862e+10	1.05598e+10	1.16357e+10	1.11764e+10	1.18286e+10	1.27396e+10	1.41353e+10	1.76683e+10	1.34501e+10	1.57003e+10	1.37099e+10	1.52622e+10	1.18885e+10	1.29471e+10	1.34606e+10	1.19086e+10	1.32345e+10	1.32963e+10	1.89463e+10	1.94669e+10	1.95531e+10	1.95366e+10	1.63034e+10	1.58423e+10	High	High	High	High	High	High	High	High	High	High
High	Q86VP6	Cullin-associated NEDD8-dissociated protein 1 OS=Homo sapiens GN=CAND1 PE=1 SV=2	0	370.367	60	59	1626	55	1	1230	136.3	5.78	2822.3	59	3	3.43783e+08	2.83686e+08	3.70417e+08	3.36208e+08	3.27341e+08	3.25934e+08	2.98738e+08	3.4625e+08	2.83405e+08	3.35535e+08	2.81257e+08	3.19995e+08	3.38994e+08	3.85732e+08	3.79792e+08	3.3902e+08	3.12594e+08	3.24989e+08	3.4736e+08	3.7491e+08	3.84278e+08	3.47303e+08	3.03164e+08	2.97554e+08	High	High	High	High	High	High	High	High	High	High
High	O75533	Splicing factor 3B subunit 1 OS=Homo sapiens GN=SF3B1 PE=1 SV=3	0	368.665	60	59	1189	59	1	1304	145.7	7.09	2438.25	59	0	9.53765e+07	7.8809e+07	1.08044e+08	1.00487e+08	9.89613e+07	1.03601e+08	6.766e+07	7.6075e+07	6.34871e+07	7.55505e+07	6.34931e+07	7.64162e+07	7.69865e+07	9.32946e+07	1.02037e+08	9.82474e+07	9.56376e+07	9.80682e+07	7.02728e+07	8.66548e+07	7.93215e+07	8.05935e+07	8.15572e+07	8.1999e+07	High	High	High	High	High	High	High	High	High	High
High	Q14697	Neutral alpha-glucosidase AB OS=Homo sapiens GN=GANAB PE=1 SV=3	0	367.232	62	47	1671	2	1	944	106.8	6.14	3175.1	47	0	9.99758e+06	9.60179e+06	9.27121e+06	9.91598e+06	1.36015e+07	1.31943e+07	7.16545e+06	7.39975e+06	6.73592e+06	7.14422e+06	6.82642e+06	6.55057e+06	1.14491e+07	1.16539e+07	1.31918e+07	8.85959e+06	1.23204e+07	1.11223e+07	7.14469e+06	7.66994e+06	9.17648e+06	7.01624e+06	7.77485e+06	6.9652e+06	High	High	High	High	High	High	High	High	High	High
High	P11142	Heat shock cognate 71 kDa protein OS=Homo sapiens GN=HSPA8 PE=1 SV=1	0	364.523	65	38	3546	25	1	646	70.9	5.52	7334.63	38	11	1.59077e+09	1.43178e+09	1.67724e+09	1.59479e+09	1.59289e+09	1.60058e+09	1.35185e+09	1.5907e+09	1.29253e+09	1.55136e+09	1.17705e+09	1.41007e+09	1.56693e+09	1.79863e+09	1.8749e+09	1.67941e+09	1.59277e+09	1.66075e+09	1.84539e+09	2.00753e+09	1.84006e+09	1.69648e+09	1.57232e+09	1.48451e+09	High	High	High	High	High	High	High	High	High	High
High	P11216	Glycogen phosphorylase, brain form OS=Homo sapiens GN=PYGB PE=1 SV=5	0	364.038	67	52	1561	45	1	843	96.6	6.86	2792.28	52	6	2.4605e+08	2.00267e+08	2.35867e+08	2.16311e+08	2.34673e+08	2.32454e+08	1.85132e+08	2.15897e+08	1.76242e+08	2.07124e+08	1.76622e+08	2.03019e+08	2.35951e+08	2.71844e+08	2.62986e+08	2.31799e+08	2.4831e+08	2.53528e+08	2.56102e+08	2.76493e+08	2.65557e+08	2.42341e+08	2.14519e+08	2.03339e+08	High	High	High	High	High	High	High	High	High	High
High	P46940	Ras GTPase-activating-like protein IQGAP1 OS=Homo sapiens GN=IQGAP1 PE=1 SV=1	0	362.573	54	71	1085	69	1	1657	189.1	6.48	1929.06	71	2	9.14943e+07	7.30636e+07	8.62433e+07	7.9512e+07	1.1877e+08	1.16448e+08	4.01267e+07	4.82621e+07	3.49831e+07	4.38097e+07	3.78291e+07	4.4772e+07	7.64243e+07	8.91494e+07	9.18029e+07	8.14606e+07	9.1069e+07	9.29078e+07	4.71705e+07	5.21073e+07	6.51918e+07	6.16637e+07	6.46761e+07	6.47864e+07	High	High	High	High	High	High	High	High	High	High
High	Q14315	Filamin-C OS=Homo sapiens GN=FLNC PE=1 SV=3	0	361.933	43	76	585	65	1	2725	290.8	5.97	977.55	76	0	2.77778e+07	2.17351e+07	1.84842e+07	2.04897e+07	6.36621e+07	7.26208e+07	1.67155e+07	1.74704e+07	1.30328e+07	1.55577e+07	1.98735e+07	2.01283e+07	1.93446e+07	2.1011e+07	2.71646e+07	2.42139e+07	2.14263e+07	1.59825e+07	3.05836e+07	2.89362e+07	3.53915e+07	3.29984e+07	2.61842e+07	2.60332e+07	High	High	High	High	High	High	High	High	High	High
High	P33176	Kinesin-1 heavy chain OS=Homo sapiens GN=KIF5B PE=1 SV=1	0	359.384	67	58	1289	45	1	963	109.6	6.51	2818.4	58	2	1.07465e+08	9.26581e+07	1.1885e+08	1.08344e+08	1.02097e+08	1.0505e+08	7.85345e+07	9.34116e+07	7.63078e+07	9.20559e+07	7.54698e+07	8.60452e+07	1.05371e+08	1.18815e+08	1.22448e+08	1.08325e+08	1.01325e+08	1.03854e+08	1.0116e+08	1.12755e+08	1.05368e+08	9.38851e+07	9.1418e+07	8.45389e+07	High	High	High	High	High	High	High	High	High	High
High	Q00839	Heterogeneous nuclear ribonucleoprotein U OS=Homo sapiens GN=HNRNPU PE=1 SV=6	0	358.759	51	42	1936	41	1	825	90.5	6	3828.8	42	2	6.70621e+08	5.7129e+08	6.55078e+08	6.02279e+08	6.10606e+08	6.08785e+08	5.26068e+08	6.1486e+08	4.99323e+08	6.01062e+08	5.00205e+08	5.80418e+08	5.527e+08	6.36036e+08	7.12119e+08	6.52494e+08	6.40387e+08	6.86942e+08	5.14107e+08	5.90887e+08	5.51105e+08	5.31844e+08	5.4785e+08	5.499e+08	High	High	High	High	High	High	High	High	High	High
High	Q13263	Transcription intermediary factor 1-beta OS=Homo sapiens GN=TRIM28 PE=1 SV=5	0	357.618	69	36	1915	36	1	835	88.5	5.77	3132.69	36	0	3.08041e+08	2.57739e+08	2.91049e+08	2.83563e+08	2.59652e+08	2.6119e+08	2.03856e+08	2.32598e+08	1.85794e+08	2.21003e+08	1.82067e+08	208512729	2.18231e+08	2.52426e+08	2.99066e+08	2.67461e+08	2.55749e+08	2.67156e+08	2.04475e+08	2.00408e+08	2.19732e+08	2.01821e+08	2.22381e+08	1.98577e+08	High	High	High	High	High	High	High	High	High	High
High	P49588	Alanine--tRNA ligase, cytoplasmic OS=Homo sapiens GN=AARS PE=1 SV=2	0	357.597	62	49	1288	49	1	968	106.7	5.53	2822.46	49	0	6.45392e+08	5.67287e+08	6.78606e+08	6.44835e+08	5.2638e+08	5.26348e+08	6.80475e+08	7.98844e+08	6.07764e+08	7.24046e+08	6.11132e+08	7.20111e+08	6.26135e+08	6.9412e+08	6.64944e+08	6.15629e+08	5.61929e+08	6.08072e+08	7.43392e+08	7.92875e+08	7.37212e+08	6.54867e+08	8.14842e+08	7.74874e+08	High	High	High	High	High	High	High	High	High	High
High	P12277	Creatine kinase B-type OS=Homo sapiens GN=CKB PE=1 SV=1	0	355.692	80	22	3833	21	1	381	42.6	5.59	8324.14	22	0	1.25805e+09	1.06234e+09	1.3584e+09	1.22593e+09	9.90594e+08	1.01353e+09	1.17585e+09	1.28737e+09	1.05684e+09	1.26898e+09	1.24873e+09	1.40426e+09	1.01324e+09	1.14693e+09	1.423e+09	1.25999e+09	1.17183e+09	1.19395e+09	9.71751e+08	1.05476e+09	1.15071e+09	1094684996	1.16415e+09	1.14852e+09	High	High	High	High	High	High	High	High	High	High
High	P24821-6	Isoform 6 of Tenascin OS=Homo sapiens GN=TNC	0	355.65	59	59	1005	1	1	1564	171.2	5.1	1871.93	59	0	609970		716934	719910	360714		551862	766936	414591	724443	384874	591274	473224		804671	578092	700938		723880	726583	601481	574820	650598	450454	Peak Found	Not Found	Peak Found	High	Peak Found	Not Found	Peak Found	Peak Found	Peak Found	Peak Found
High	P12270	Nucleoprotein TPR OS=Homo sapiens GN=TPR PE=1 SV=3	0	355.469	40	76	967	75	1	2363	267.1	5.02	1569.52	76	1	7.75371e+07	6.37432e+07	7.62787e+07	7.23477e+07	7.46368e+07	7.67483e+07	4.48916e+07	5.68604e+07	4.68851e+07	5.66876e+07	4.79346e+07	5.55832e+07	7.03782e+07	7.88567e+07	8.484e+07	7.42549e+07	7.1038e+07	7.5709e+07	5.30667e+07	6.15944e+07	65334624	5.46031e+07	5.80975e+07	5.56999e+07	High	High	High	High	High	High	High	High	High	High
High	Q14697-2	Isoform 2 of Neutral alpha-glucosidase AB OS=Homo sapiens GN=GANAB	0	354.863	62	47	1659	2	1	966	109.4	6.24	3080.86	47	47	3.97598e+08	2.89171e+08	3.95798e+08	3.46621e+08	4.96664e+08	4.8366e+08	2.42253e+08	2.60352e+08	2.30558e+08	2.76735e+08	2.46777e+08	2.55428e+08	3.66297e+08	4.28106e+08	4.33595e+08	3.75878e+08	4.04183e+08	4.09782e+08	2.7373e+08	3.10575e+08	3.18196e+08	2.78267e+08	3.01214e+08	2.91579e+08	High	High	High	High	High	High	High	High	High	High
High	Q9NYU2	UDP-glucose:glycoprotein glucosyltransferase 1 OS=Homo sapiens GN=UGGT1 PE=1 SV=3	0	354.777	56	66	1197	62	1	1555	177.1	5.63	1894.41	66	4	1.32305e+08	1.08656e+08	1.37168e+08	1.27056e+08	1.3609e+08	1.33934e+08	1.08057e+08	1.27022e+08	9.95217e+07	1.21044e+08	9.52831e+07	1.10481e+08	1.30758e+08	1.49727e+08	1.58456e+08	1.42117e+08	1.4527e+08	1.48707e+08	1.2876e+08	1.37606e+08	1.30939e+08	1.25455e+08	1.17518e+08	1.14509e+08	High	High	High	High	High	High	High	High	High	High
High	P10809	60 kDa heat shock protein, mitochondrial OS=Homo sapiens GN=HSPD1 PE=1 SV=2	0	352.867	74	40	2425	40	1	573	61	5.87	5084.63	40	0	9.85572e+08	8.26236e+08	9.37804e+08	8.78114e+08	1.20047e+09	1.23349e+09	7.46389e+08	8.98954e+08	7.06981e+08	8.78635e+08	7.25005e+08	8.41917e+08	8.60199e+08	9.8976e+08	1.11542e+09	9.98735e+08	1.1727e+09	1.21464e+09	1.01898e+09	1.09483e+09	1.10329e+09	9.8912e+08	1.04536e+09	9.80061e+08	High	High	High	High	High	High	High	High	High	High
High	P11021	78 kDa glucose-regulated protein OS=Homo sapiens GN=HSPA5 PE=1 SV=2	0	349.393	58	43	2228	41	1	654	72.3	5.16	5008.44	43	2	1.03649e+09	9.09843e+08	1.05793e+09	1.00159e+09	1.28421e+09	1.33414e+09	6.41448e+08	7.9191e+08	6.36765e+08	8.02519e+08	6.18124e+08	7.5834e+08	9.8283e+08	1.16119e+09	1.16384e+09	1.06998e+09	1.07398e+09	1.15217e+09	9.33835e+08	1.03236e+09	1.0548e+09	9.486e+08	9.11169e+08	8.7993e+08	High	High	High	High	High	High	High	High	High	High
High	P43243	Matrin-3 OS=Homo sapiens GN=MATR3 PE=1 SV=2	0	348.802	62	47	1615	47	1	847	94.6	6.25	2539.06	47	0	3.65205e+08	2.7809e+08	3.52752e+08	3.25918e+08	3.12025e+08	2.77522e+08	2.89121e+08	3.3116e+08	2.62171e+08	3.42959e+08	2.9064e+08	2.96306e+08	2.84034e+08	3.64023e+08	3.43597e+08	3.06777e+08	2.94107e+08	3.14864e+08	2.89589e+08	3.19575e+08	3.31693e+08	2.72785e+08	2.75214e+08	2.67666e+08	High	High	High	High	High	High	High	High	High	High
High	P27816	Microtubule-associated protein 4 OS=Homo sapiens GN=MAP4 PE=1 SV=3	0	348.392	67	55	1259	53	1	1152	120.9	5.43	1869.07	55	3	1.42784e+09	1.17397e+09	1.40349e+09	1.26395e+09	1.30835e+09	1.29426e+09	1.10261e+09	1.18659e+09	1.17391e+09	1.24229e+09	1.25208e+09	1.18745e+09	1.20758e+09	1.22638e+09	1.42992e+09	1.23771e+09	1.26699e+09	1.21574e+09	9.60397e+08	9.90268e+08	1.0604e+09	9.64883e+08	1.03739e+09	9.80392e+08	High	High	High	High	High	High	High	High	High	High
High	Q13200	26S proteasome non-ATPase regulatory subunit 2 OS=Homo sapiens GN=PSMD2 PE=1 SV=3	0	347.461	67	48	1326	48	1	908	100.1	5.2	2347.36	48	0	1.84992e+08	1.50976e+08	1.83951e+08	1.67882e+08	1.94095e+08	1.91015e+08	1.56209e+08	1.8352e+08	1.46399e+08	1.79175e+08	1.41063e+08	1.64381e+08	1.80763e+08	2.10487e+08	2.18011e+08	1.91655e+08	2.04043e+08	2.12809e+08	2.11136e+08	226192687	2.16319e+08	1.96894e+08	1.89541e+08	1.81015e+08	High	High	High	High	High	High	High	High	High	High
High	P06576	ATP synthase subunit beta, mitochondrial OS=Homo sapiens GN=ATP5B PE=1 SV=3	0	346.119	75	28	2911	28	1	529	56.5	5.4	6779.56	28	0	7.79958e+08	6.5059e+08	7.68931e+08	7.10312e+08	9.38909e+08	9.44167e+08	7.42438e+08	8.74468e+08	7.026e+08	8.41913e+08	7.38502e+08	8.4261e+08	7.07183e+08	8.1378e+08	8.86242e+08	7.74313e+08	9.76123e+08	1.01803e+09	9.37035e+08	1.01539e+09	9.84579e+08	9.12416e+08	8.80979e+08	8.64447e+08	High	High	High	High	High	High	High	High	High	High
High	P00558	Phosphoglycerate kinase 1 OS=Homo sapiens GN=PGK1 PE=1 SV=3	0	345.978	78	32	2763	27	1	417	44.6	8.1	5809.96	32	6	1.05438e+09	8.9989e+08	1.33724e+09	1.22087e+09	1.1694e+09	1.17946e+09	7.74405e+08	8.96532e+08	8.6875e+08	1.05245e+09	9.59627e+08	1.07994e+09	1.30351e+09	1.48553e+09	1.37543e+09	1.21754e+09	1.06243e+09	1.08834e+09	2.10375e+09	2.32088e+09	2.57573e+09	2.38186e+09	1.83678e+09	1.7731e+09	High	High	High	High	High	High	High	High	High	High
High	P13637-3	Isoform 3 of Sodium/potassium-transporting ATPase subunit alpha-3 OS=Homo sapiens GN=ATP1A3	0	344.485	53	50	1315	28	1	1026	113	5.38	2800.09	50	24	2.02151e+08	1.73547e+08	2.20303e+08	2.14003e+08	1.83182e+08	1.92497e+08	2.51238e+08	3.04444e+08	2.56834e+08	3.2056e+08	2.53695e+08	3.02513e+08	2.39101e+08	2.76228e+08	2.49079e+08	2.30574e+08	2.24473e+08	2.35751e+08	3.77576e+08	4.19574e+08	3.51829e+08	3.29362e+08	2.70875e+08	2.60615e+08	High	High	High	High	High	High	High	High	High	High
High	Q99798	Aconitate hydratase, mitochondrial OS=Homo sapiens GN=ACO2 PE=1 SV=2	0	344.007	69	47	1339	47	1	780	85.4	7.61	3228.16	47	0	2.57938e+08	2.06291e+08	2.77532e+08	2.47804e+08	3.55331e+08	3.58264e+08	2.26045e+08	2.58092e+08	2.2938e+08	2.67929e+08	2.51733e+08	2.88716e+08	2.99193e+08	3.37322e+08	3.42595e+08	3.00805e+08	3.81387e+08	3.87411e+08	2.92603e+08	3.30626e+08	3.22274e+08	3.05715e+08	2.73058e+08	2.59914e+08	High	High	High	High	High	High	High	High	High	High
High	P27824-2	Isoform 2 of Calnexin OS=Homo sapiens GN=CANX	0	343.435	50	40	1878	39	1	627	71.5	4.7	3573	40	1	7.25477e+08	5.72608e+08	7.2309e+08	6.56339e+08	8.47464e+08	8.23624e+08	5.38275e+08	6.2127e+08	5.2667e+08	6.19491e+08	5.66444e+08	6.46762e+08	6.79624e+08	7.76164e+08	8.30857e+08	7.43386e+08	7.53526e+08	7.73523e+08	6.90199e+08	7.36406e+08	7.48971e+08	6.69705e+08	6.8143e+08	6.35804e+08	High	High	High	High	High	High	High	High	High	High
High	P68104	Elongation factor 1-alpha 1 OS=Homo sapiens GN=EEF1A1 PE=1 SV=1	0	342.947	78	28	4136	15	1	462	50.1	9.01	10630.3	28	13	3.13345e+09	2.58368e+09	3.0003e+09	2.72694e+09	3.42505e+09	3.42086e+09	2.20631e+09	2.59462e+09	2.0712e+09	2.53585e+09	2.15165e+09	2.44987e+09	2.89139e+09	3.24976e+09	3.40759e+09	3.02103e+09	3.23673e+09	3.35158e+09	2.76214e+09	3.0412e+09	2.90433e+09	2.70078e+09	2.69152e+09	2.65318e+09	High	High	High	High	High	High	High	High	High	High
High	Q01484	Ankyrin-2 OS=Homo sapiens GN=ANK2 PE=1 SV=4	0	341.441	28	77	788	70	1	3957	433.4	5.14	1090.88	77	6	4.7804e+07	4.06417e+07	5.04246e+07	4.89043e+07	3.90242e+07	4.06886e+07	4.92128e+07	5.85958e+07	5.01939e+07	5.81623e+07	5.28651e+07	6.09169e+07	5.91359e+07	6.82076e+07	5.69492e+07	5.10035e+07	4.33743e+07	4.71889e+07	6.58353e+07	7.54057e+07	6.73133e+07	6.39877e+07	5.24788e+07	4.94798e+07	High	High	High	High	High	High	High	High	High	High
High	P12956	X-ray repair cross-complementing protein 6 OS=Homo sapiens GN=XRCC6 PE=1 SV=2	0	338.005	68	45	1749	44	1	609	69.8	6.64	3482.11	45	1	4.45303e+08	3.72051e+08	4.4474e+08	4.10657e+08	4.26358e+08	4.23904e+08	3.35441e+08	3.92757e+08	3.31111e+08	3.97879e+08	3.47043e+08	3.94533e+08	3.50892e+08	4.05267e+08	4.48293e+08	4.04805e+08	3.94355e+08	4.20634e+08	3.24272e+08	3.5011e+08	3.57716e+08	3.3685e+08	3.45775e+08	3.45258e+08	High	High	High	High	High	High	High	High	High	High
High	O00410-3	Isoform 3 of Importin-5 OS=Homo sapiens GN=IPO5	0	337.901	62	51	1261	48	1	1115	125.5	4.92	2427.49	51	4	2.09178e+08	1.80276e+08	2.1227e+08	2.05433e+08	2.13614e+08	2.16369e+08	1.40011e+08	1.63304e+08	1.30821e+08	1.61152e+08	1.29654e+08	1.47958e+08	1.84337e+08	2.17021e+08	2.18008e+08	1.97236e+08	1.83078e+08	1.92164e+08	1.515e+08	1.7732e+08	1.65385e+08	1.55287e+08	1.61677e+08	1.5382e+08	High	High	High	High	High	High	High	High	High	High
High	Q9BPU6	Dihydropyrimidinase-related protein 5 OS=Homo sapiens GN=DPYSL5 PE=1 SV=1	0	335.759	77	34	1739	34	1	564	61.4	7.2	3185.73	34	0	4.04695e+08	3.37642e+08	4.87287e+08	4.49189e+08	3.15145e+08	3.15583e+08	4.08749e+08	4.87075e+08	4.00991e+08	4.87176e+08	3.82103e+08	4.33873e+08	4.99508e+08	5.7176e+08	5.39143e+08	4.57254e+08	3.72526e+08	3.78156e+08	5.51475e+08	5.82988e+08	534057976	4.68041e+08	3.90756e+08	3.62708e+08	High	High	High	High	High	High	High	High	High	High
High	Q9UM54-6	Isoform 6 of Unconventional myosin-VI OS=Homo sapiens GN=MYO6	0	335.377	57	60	1098	1	1	1285	148.6	8.56	1836.27	60	54	8.15941e+07	6.78954e+07	8.40953e+07	7.63295e+07	7.96879e+07	7.46943e+07	5.18734e+07	6.03785e+07	4.94878e+07	5.89159e+07	4.14499e+07	4.91362e+07	7.72417e+07	9.13024e+07	1.02089e+08	9.2971e+07	1.03568e+08	1.04717e+08	8.79218e+07	9.56816e+07	9.60349e+07	8.83745e+07	1.01702e+08	1.00227e+08	High	High	High	High	High	High	High	Peak Found	High	High
High	P08133	Annexin A6 OS=Homo sapiens GN=ANXA6 PE=1 SV=3	0	333.332	75	48	1426	48	1	673	75.8	5.6	2585.2	48	0	2.59834e+08	2.18641e+08	2.55257e+08	2.32581e+08	4.62304e+08	4.64065e+08	1.46566e+08	1.69384e+08	1.30721e+08	1.60039e+08	1.43798e+08	1.67876e+08	3.59313e+08	4.12054e+08	3.91717e+08	3.55104e+08	4.13852e+08	4.4054e+08	9.48991e+07	1.11776e+08	1.2606e+08	1.26061e+08	1.20119e+08	1.18247e+08	High	High	High	High	High	High	High	High	High	High
High	Q9BQE3	Tubulin alpha-1C chain OS=Homo sapiens GN=TUBA1C PE=1 SV=1	0	332.594	78	29	9493	2	1	449	49.9	5.1	18460.2	29	1	6.84107e+07	4.95352e+07	6.26806e+07	5.45299e+07	6.05137e+07	5.43981e+07	5.736e+07	6.15417e+07	4.95998e+07	5.04833e+07	5.06535e+07	5.40421e+07	6.3055e+07	6.46307e+07	7.58248e+07	6.0005e+07	5.86792e+07	5.35986e+07	6.30643e+07	6.16388e+07	6.80133e+07	6.0428e+07	6.13297e+07	5.57029e+07	High	Peak Found	Peak Found	High	High	High	Peak Found	High	High	High
High	P13010	X-ray repair cross-complementing protein 5 OS=Homo sapiens GN=XRCC5 PE=1 SV=3	0	331.463	66	43	1767	42	1	732	82.7	5.81	3435.04	43	1	3.15752e+08	2.60644e+08	3.09097e+08	2.92097e+08	3.1389e+08	2.94913e+08	2.43103e+08	2.91311e+08	2.30925e+08	2.69117e+08	2.46258e+08	2.72165e+08	2.47745e+08	2.86807e+08	3.1586e+08	2.81752e+08	2.79804e+08	2.89283e+08	2.30853e+08	2.51476e+08	2.55862e+08	2.35578e+08	2.54441e+08	2.45065e+08	High	High	High	High	High	High	High	High	High	High
High	P78559	Microtubule-associated protein 1A OS=Homo sapiens GN=MAP1A PE=1 SV=6	0	330.565	35	66	993	64	1	2803	305.3	4.92	1492.32	66	0	5.91523e+07	4.9463e+07	6.853e+07	6.44949e+07	6.0329e+07	6.55293e+07	4.37173e+07	5.15175e+07	4.69313e+07	5.80773e+07	4.48653e+07	5.29983e+07	7.43381e+07	8.13308e+07	8.45106e+07	7.50658e+07	6.22866e+07	6.89353e+07	7.73196e+07	8.70745e+07	8.28657e+07	7.73161e+07	6.25561e+07	6.27466e+07	High	High	High	High	High	High	High	High	High	High
High	P55060	Exportin-2 OS=Homo sapiens GN=CSE1L PE=1 SV=3	0	329.01	65	57	1361	57	1	971	110.3	5.77	2396.52	57	0	1.72738e+08	1.4849e+08	1.65603e+08	1.56084e+08	1.555e+08	1.53764e+08	1.23622e+08	1.43316e+08	1.15332e+08	1.35353e+08	1.08814e+08	1.24827e+08	1.33439e+08	1.52501e+08	1.78612e+08	1.54121e+08	1.58001e+08	1.65496e+08	1.44872e+08	1.51228e+08	1.50301e+08	1.35572e+08	1.4549e+08	1.37274e+08	High	High	High	High	High	High	High	High	High	High
High	P63010-2	Isoform 2 of AP-2 complex subunit beta OS=Homo sapiens GN=AP2B1	0	327.872	59	49	1343	29	1	951	105.6	5.34	2869.82	49	19	3.08792e+08	2.34708e+08	3.0909e+08	2.68223e+08	2.87285e+08	2.7641e+08	2.73257e+08	3.19706e+08	2.6005e+08	3.06396e+08	2.84224e+08	3.1113e+08	2.99894e+08	3.37528e+08	3.22309e+08	2.97233e+08	2.92128e+08	3.06684e+08	3.25e+08	3.6875e+08	3.27106e+08	3.26704e+08	2.91828e+08	2.99979e+08	High	High	High	High	High	High	High	High	High	High
High	Q14839-2	Isoform 2 of Chromodomain-helicase-DNA-binding protein 4 OS=Homo sapiens GN=CHD4	0	327.477	44	65	956	46	1	1940	220.7	5.97	1850.13	65	17	9.65682e+07	7.69231e+07	9.02481e+07	7.89171e+07	8.25851e+07	8.07053e+07	5.73454e+07	6.48742e+07	5.27602e+07	5.82244e+07	5.28261e+07	6.1465e+07	6.80116e+07	7.82291e+07	9.36783e+07	7.74705e+07	7.90805e+07	7.83671e+07	5.42442e+07	5.86849e+07	5.80729e+07	5.2904e+07	6.46807e+07	6.12368e+07	High	High	High	High	High	High	High	High	High	High
High	Q9UM54	Unconventional myosin-VI OS=Homo sapiens GN=MYO6 PE=1 SV=4	0	326.812	57	60	1065	1	1	1294	149.6	8.53	1717.84	60	0	171870	128435	146690	132450	179674	133050	147988	72423	105099	89621.3	116119	150113				118139	82043.5	93720.5		198570	78994.3	185450	133691	115719	High	Peak Found	Peak Found	High	Peak Found	Peak Found	Peak Found	Peak Found	Peak Found	Peak Found
High	Q5SW79	Centrosomal protein of 170 kDa OS=Homo sapiens GN=CEP170 PE=1 SV=1	0	326.277	56	61	1057	3	1	1584	175.2	7.11	1643.02	61	57	8.98184e+08	7.92122e+08	8.69014e+08	8.73698e+08	7.23812e+08	8.04041e+08	7.00434e+08	787472878	7.17084e+08	7.88293e+08	7.44083e+08	7.71628e+08	7.08178e+08	7.15433e+08	8.58349e+08	7.63048e+08	7.65453e+08	7.54815e+08	6.81091e+08	6.88035e+08	7.36913e+08	6.33768e+08	7.11844e+08	6.19075e+08	High	Peak Found	High	High	Peak Found	Peak Found	Peak Found	High	High	High
High	Q12906	Interleukin enhancer-binding factor 3 OS=Homo sapiens GN=ILF3 PE=1 SV=3	0	325.11	66	45	1542	2	1	894	95.3	8.76	2655.18	45	44	2.51055e+08	2.14389e+08	2.65769e+08	2.43875e+08	2.5359e+08	2.637e+08	1.59713e+08	1.93491e+08	1.66538e+08	2.07167e+08	1.65274e+08	1.9519e+08	2.3651e+08	2.76945e+08	2.85275e+08	2.55056e+08	2.37119e+08	2.52057e+08	1.92354e+08	2.09654e+08	2.21667e+08	2.02614e+08	1.97469e+08	1.92637e+08	High	High	High	High	High	High	High	High	High	High
High	Q12756	Kinesin-like protein KIF1A OS=Homo sapiens GN=KIF1A PE=1 SV=2	0	323.742	55	65	945	52	1	1690	190.9	6.21	1369.35	65	10	4.60231e+07	3.93148e+07	4.83482e+07	4.53578e+07	5.01885e+07	4.84653e+07	3.43162e+07	4.00792e+07	3.34403e+07	4.07074e+07	3.18352e+07	3.6663e+07	3.99766e+07	4.41903e+07	5.29241e+07	4.5115e+07	4.81681e+07	4.98515e+07	4.29365e+07	4.60518e+07	4.33176e+07	3.99763e+07	3.7302e+07	3.7355e+07	High	High	High	High	High	High	High	High	High	High
High	Q99460	26S proteasome non-ATPase regulatory subunit 1 OS=Homo sapiens GN=PSMD1 PE=1 SV=2	0	323.695	56	45	1136	45	1	953	105.8	5.39	2334.14	45	0	1.48839e+08	1.17954e+08	1.45253e+08	1.30849e+08	1.4518e+08	142359877	1.20169e+08	1.39086e+08	1.11327e+08	1.33628e+08	1.07325e+08	1.23877e+08	1.38684e+08	1.55795e+08	1.61527e+08	1.44759e+08	1.53657e+08	1.59893e+08	1.53964e+08	1.68149e+08	1.60501e+08	1.47537e+08	1.38563e+08	1.34448e+08	High	High	High	High	High	High	High	High	High	High
High	O95757	Heat shock 70 kDa protein 4L OS=Homo sapiens GN=HSPA4L PE=1 SV=3	0	322.027	71	47	1229	42	1	839	94.5	5.88	2489.52	47	0	1.18708e+08	1.07164e+08	1.22629e+08	1.16546e+08	1.3645e+08	1.44971e+08	6.07895e+07	7.52988e+07	6.14995e+07	7.41004e+07	6.48069e+07	7.44714e+07	1.18492e+08	1.35097e+08	1.81193e+08	1.47553e+08	1.64532e+08	1.62496e+08	1.09343e+08	1.41567e+08	1.34489e+08	1.19426e+08	1.13635e+08	1.16771e+08	High	High	High	High	High	High	High	High	High	High
High	P20700	Lamin-B1 OS=Homo sapiens GN=LMNB1 PE=1 SV=2	0	321.108	72	48	1634	44	1	586	66.4	5.16	3002.12	48	4	5.64812e+08	4.85626e+08	5.79746e+08	546175614	4.96475e+08	5.12174e+08	3.53788e+08	4.09237e+08	3.36233e+08	4.09399e+08	3.67953e+08	4.29557e+08	4.19058e+08	4.87824e+08	5.26207e+08	4.89627e+08	4.5483e+08	4.69216e+08	3.30786e+08	3.56506e+08	3.86795e+08	3.50517e+08	3.90845e+08	3.66914e+08	High	High	High	High	High	High	High	High	High	High
High	Q13576	Ras GTPase-activating-like protein IQGAP2 OS=Homo sapiens GN=IQGAP2 PE=1 SV=4	0	320.191	52	65	970	63	1	1575	180.5	5.64	1414.94	65	0	4.80601e+07	3.9977e+07	4.12756e+07	3.56836e+07	5.072e+07	4.89942e+07	5.73747e+07	6.87661e+07	5.40758e+07	6.43579e+07	6.96626e+07	8.04112e+07	5.02696e+07	5.56722e+07	5.83763e+07	5.23402e+07	4.94177e+07	5.32929e+07	4.12475e+07	4.62646e+07	4.86948e+07	4.74121e+07	5.43329e+07	5.66516e+07	High	High	High	High	High	High	High	High	High	High
High	Q5SW79-3	Isoform 3 of Centrosomal protein of 170 kDa OS=Homo sapiens GN=CEP170	0	317.937	58	59	1019	1	1	1486	164.4	7.24	1633.8	59	0	474007	400518	455867	432561	272523	223930	518026	544062	407596	516364	409134	427717	678109	789205	483209		409066	387385	689832	571394	536398	457817	465508	253389	High	Peak Found	Peak Found	Peak Found	Peak Found	Peak Found	High	Peak Found	Peak Found	Peak Found
High	Q12906-7	Isoform 7 of Interleukin enhancer-binding factor 3 OS=Homo sapiens GN=ILF3	0	317.708	66	45	1411	2	1	898	95.7	8.81	2627.21	45	0	8.67678e+06	7.82414e+06	9.01169e+06	8.60382e+06	7880604	7.90873e+06	4.79569e+06	5.97564e+06	4.96425e+06	6.10309e+06	4.67212e+06	5.7797e+06	7.77612e+06	9.06747e+06	9.11509e+06	8.26541e+06	7.46777e+06	8.1919e+06	4.94487e+06	6.06128e+06	6.45216e+06	5.66087e+06	5932439	6.26687e+06	High	High	High	High	High	High	High	High	High	High
High	P38646	Stress-70 protein, mitochondrial OS=Homo sapiens GN=HSPA9 PE=1 SV=2	0	316.77	61	41	1539	40	1	679	73.6	6.16	3070.36	41	1	4.09455e+08	3.58163e+08	4.07091e+08	3.99233e+08	4.80771e+08	4.81784e+08	2.9742e+08	3.58221e+08	2.90833e+08	3.50122e+08	2.79202e+08	3.25577e+08	3.79365e+08	4.25009e+08	4.85614e+08	4.19945e+08	4.71892e+08	4.71092e+08	4.22886e+08	4.63997e+08	4.38434e+08	4.0866e+08	3.88493e+08	3.75718e+08	High	High	High	High	High	High	High	High	High	High
High	Q13085-4	Isoform 4 of Acetyl-CoA carboxylase 1 OS=Homo sapiens GN=ACACA	0	316.725	39	67	1021	67	1	2383	269.8	6.52	1266.37	67	0	7.69667e+07	6.50795e+07	7.8606e+07	7.14156e+07	7.06164e+07	7.08824e+07	6.03214e+07	7.24616e+07	5.64365e+07	6.94437e+07	4.60766e+07	5.74449e+07	6.31269e+07	7.34563e+07	8.53824e+07	7.63228e+07	7.06139e+07	7.43454e+07	7.42304e+07	7.96361e+07	7.30525e+07	7.22423e+07	6.99373e+07	6.94874e+07	High	High	High	High	High	High	High	High	High	High
High	Q09666	Neuroblast differentiation-associated protein AHNAK OS=Homo sapiens GN=AHNAK PE=1 SV=2	0	316.041	37	80	345	80	1	5890	628.7	6.15	340.29	80	0	2.83493e+07	2.46901e+07	2.48591e+07	2.25493e+07	5.70028e+07	5.68711e+07	8.30399e+06	9.62466e+06	7.12129e+06	8.35107e+06	6.36088e+06	7.88685e+06	4.54916e+07	5.68137e+07	3.87806e+07	3.56457e+07	2.83316e+07	2.70277e+07	7.8511e+06	7.95411e+06	1.92844e+07	1.64674e+07	1.50017e+07	1.28141e+07	High	High	High	High	High	High	High	High	High	High
High	O00468-3	Isoform 3 of Agrin OS=Homo sapiens GN=AGRN	0	314.966	43	57	1090	57	1	2049	215.2	6.51	2254.77	57	0	7.21734e+07	6.03218e+07	6.43424e+07	5.92099e+07	5.5233e+07	5.68911e+07	5.37633e+07	6.58063e+07	5.47534e+07	6.6574e+07	6.27239e+07	7.48538e+07	5.61283e+07	6.5315e+07	7.78982e+07	6.97201e+07	6.49615e+07	7.11345e+07	5.66544e+07	6.07451e+07	5.21549e+07	4.88126e+07	6.00111e+07	5.77056e+07	High	High	High	High	High	High	High	High	High	High
High	P78371	T-complex protein 1 subunit beta OS=Homo sapiens GN=CCT2 PE=1 SV=4	0	313.536	78	37	1621	37	1	535	57.5	6.46	3260.35	37	0	3.87177e+08	3.40743e+08	4.08354e+08	3.72693e+08	3.70454e+08	3.79367e+08	3.49218e+08	4.19096e+08	3.21337e+08	4.04542e+08	306506102	3.59647e+08	3.42292e+08	3.86904e+08	4.22535e+08	3.73034e+08	3.96039e+08	4.09617e+08	4.04601e+08	4.31641e+08	4.15637e+08	3.77852e+08	3.73818e+08	3.51744e+08	High	High	High	High	High	High	High	High	High	High
High	P16615	Sarcoplasmic/endoplasmic reticulum calcium ATPase 2 OS=Homo sapiens GN=ATP2A2 PE=1 SV=1	0	312.83	51	51	1152	51	1	1042	114.7	5.34	2014.74	51	0	1.84724e+08	1.5751e+08	1.84269e+08	1.78037e+08	2.02069e+08	2.00357e+08	1.68722e+08	2.02573e+08	1.57808e+08	1.89814e+08	1.61493e+08	1.87091e+08	1.49674e+08	1.75113e+08	2.07971e+08	1.88274e+08	1.95786e+08	2.02461e+08	1.83811e+08	2.02423e+08	2.00103e+08	1.82534e+08	1.77276e+08	1.68531e+08	High	High	High	High	High	High	High	High	High	High
High	P13591-1	Isoform 2 of Neural cell adhesion molecule 1 OS=Homo sapiens GN=NCAM1	0	312.361	55	39	1775	1	1	848	93.3	4.87	3257.39	39	0	1803627	1.52453e+06	2.22701e+06	2.11764e+06	1.24029e+06	1.10476e+06	1.92421e+06	2.91508e+06	1.9384e+06	3004409	1.50392e+06	2.11154e+06	2.06834e+06	3.65447e+06	2222341	2.66247e+06	1.44749e+06	2.48128e+06	3348951	4.99817e+06	3.02281e+06	4.17121e+06	2.41011e+06	3133893	High	Peak Found	High	High	Peak Found	High	Peak Found	High	High	High
High	P13591	Neural cell adhesion molecule 1 OS=Homo sapiens GN=NCAM1 PE=1 SV=3	0	311.232	55	39	1758	1	1	858	94.5	4.87	3240.71	39	42	3.41142e+08	2.89255e+08	3.75037e+08	3.59767e+08	2.12069e+08	2.2046e+08	3.8217e+08	4.76715e+08	3.57399e+08	4.59901e+08	3.19081e+08	3.90223e+08	4.34061e+08	5.19606e+08	4.22914e+08	3.79804e+08	3.02429e+08	3.15563e+08	6.24057e+08	6.74939e+08	5.92678e+08	5.35546e+08	4.45929e+08	4.25655e+08	Peak Found	Not Found	Not Found	Not Found	Not Found	Peak Found	Peak Found	Peak Found	Not Found	Peak Found
High	P52272	Heterogeneous nuclear ribonucleoprotein M OS=Homo sapiens GN=HNRNPM PE=1 SV=3	0	310.509	73	49	1890	49	1	730	77.5	8.7	3299.48	49	0	5.7063e+08	4.9572e+08	5.44107e+08	5.16992e+08	5.17734e+08	5.13356e+08	3.85665e+08	4.70435e+08	3.61225e+08	4.59505e+08	3.52907e+08	4.13125e+08	4.39869e+08	5.08871e+08	5.89399e+08	5.28765e+08	5.12743e+08	5.44254e+08	4.03891e+08	4.53502e+08	4.31082e+08	3.94011e+08	4.18885e+08	4.10877e+08	High	High	High	High	High	High	High	High	High	High
High	P48643	T-complex protein 1 subunit epsilon OS=Homo sapiens GN=CCT5 PE=1 SV=1	0	309.005	72	40	1635	39	1	541	59.6	5.66	3058.98	40	1	3.70571e+08	3.04604e+08	3.73885e+08	3.3463e+08	3.47763e+08	3.45321e+08	3.28097e+08	3.79657e+08	3.09177e+08	3.66343e+08	2.93061e+08	3.2585e+08	3.36872e+08	3.66075e+08	3.96229e+08	349680412	3.66629e+08	3.75122e+08	3.69562e+08	3.99663e+08	3.83527e+08	3.4832e+08	3.37285e+08	3.19085e+08	High	High	High	High	High	High	High	High	High	High
High	P02787	Serotransferrin OS=Homo sapiens GN=TF PE=1 SV=3	0	307.161	72	46	1110	46	1	698	77	7.12	2111.56	46	0	1.88969e+08	1.57654e+08	1.56369e+08	1.41345e+08	1.85383e+08	1.83523e+08	1.69701e+08	1.95661e+08	1.65215e+08	1.98465e+08	1.62989e+08	1.83785e+08	1.17904e+08	1.33923e+08	1.84313e+08	1.6205e+08	1.81876e+08	1.80894e+08	2.11565e+08	2.28459e+08	2.09743e+08	1.96099e+08	1.76397e+08	1.73169e+08	High	High	High	High	High	High	High	High	High	High
High	P31150	Rab GDP dissociation inhibitor alpha OS=Homo sapiens GN=GDI1 PE=1 SV=2	0	306.155	84	33	2622	23	1	447	50.6	5.14	5158.11	33	0	3.26186e+08	2.63024e+08	3.61252e+08	3.23673e+08	2.73179e+08	2.6648e+08	3.51721e+08	4.07809e+08	3.18999e+08	3.92777e+08	3.11268e+08	3.67078e+08	3.77723e+08	4.4967e+08	4.08292e+08	3.61706e+08	3.15729e+08	3.31991e+08	4.25501e+08	4.78572e+08	4.35435e+08	4.03262e+08	3.39556e+08	3.28905e+08	High	High	High	High	High	High	High	High	High	High
High	Q92598	Heat shock protein 105 kDa OS=Homo sapiens GN=HSPH1 PE=1 SV=1	0	306.127	61	47	1080	41	1	858	96.8	5.39	2036.07	47	3	1.45379e+08	1.1354e+08	1.41446e+08	1.27975e+08	1.35912e+08	1.38094e+08	1.01912e+08	1.1457e+08	9.67372e+07	1.11458e+08	8.70352e+07	9.73398e+07	1.12065e+08	1.23384e+08	1.48239e+08	1.32003e+08	1.35222e+08	1.31186e+08	1.71308e+08	1.8115e+08	1.75707e+08	1.57485e+08	1.43178e+08	1.28476e+08	High	High	High	High	High	High	High	High	High	High
High	P49368	T-complex protein 1 subunit gamma OS=Homo sapiens GN=CCT3 PE=1 SV=4	0	303.186	73	44	1634	43	1	545	60.5	6.49	3191.1	44	1	4.18617e+08	3.46549e+08	4.15903e+08	3.77591e+08	3.89873e+08	3.75673e+08	3.7391e+08	4.44409e+08	3.48736e+08	418495329	3.32781e+08	3.81386e+08	361559743	3.98605e+08	4.52223e+08	3.87033e+08	4.1077e+08	4.16582e+08	4.12023e+08	4.55456e+08	4.2518e+08	3.87654e+08	3.64043e+08	3.59144e+08	High	High	High	High	High	High	High	High	High	High
High	P17677	Neuromodulin OS=Homo sapiens GN=GAP43 PE=1 SV=1	0	301.197	87	26	1385	26	1	238	24.8	4.72	3157.99	26	0	3.15225e+08	2.76005e+08	4.16616e+08	4.00039e+08	2.41477e+08	2.48426e+08	3.17845e+08	3.82801e+08	3.17458e+08	3.85212e+08	2.17352e+08	2.63916e+08	5.53885e+08	6.21033e+08	4.87454e+08	4.2987e+08	3.368e+08	3.58188e+08	6.23331e+08	6.69672e+08	5.58884e+08	4.99196e+08	4.05118e+08	3.84676e+08	High	High	High	High	High	High	High	High	High	High
High	P07197	Neurofilament medium polypeptide OS=Homo sapiens GN=NEFM PE=1 SV=3	0	300.309	62	48	892	43	1	916	102.4	4.91	1840.44	48	4	1.12349e+08	8.98594e+07	1.28452e+08	1.1711e+08	1.11041e+08	1.09024e+08	7.28057e+07	8.18432e+07	5.99769e+07	7.0633e+07	4.5464e+07	4.53111e+07	1.53648e+08	1.71012e+08	1.34862e+08	1.14561e+08	1.01255e+08	1.00529e+08	2.70786e+08	2.92967e+08	2.10158e+08	1.94739e+08	1.25796e+08	1.20895e+08	High	High	High	High	High	High	High	High	High	High
High	P31948	Stress-induced-phosphoprotein 1 OS=Homo sapiens GN=STIP1 PE=1 SV=1	0	300.221	70	53	1388	53	1	543	62.6	6.8	2190.41	53	0	3.75154e+08	3.22785e+08	3.92414e+08	3.75771e+08	3.73532e+08	3.66337e+08	2.79304e+08	3.36313e+08	2.827e+08	3.39599e+08	2.61185e+08	3.01256e+08	3.58168e+08	4.06959e+08	4.46537e+08	3.96541e+08	3.77031e+08	3.98093e+08	3.56308e+08	3.95867e+08	3.81883e+08	3.51498e+08	3.27641e+08	3.1326e+08	High	High	High	High	High	High	High	High	High	High
High	P12814	Alpha-actinin-1 OS=Homo sapiens GN=ACTN1 PE=1 SV=2	0	299.793	62	46	1006	25	1	892	103	5.41	1748.58	46	3	2.98363e+07	2.06965e+07	2.39954e+07	2.595e+07	3.78333e+07	3.56946e+07	1.86427e+07	2.02462e+07	1.65412e+07	2.24398e+07	1.85843e+07	2.31995e+07	2.90773e+07	3.15206e+07	2.9161e+07	2.53392e+07	2.48674e+07	2.53482e+07	2.51133e+07	2.85899e+07	3.88726e+07	3.35229e+07	3.37504e+07	3.56208e+07	High	High	High	High	High	High	High	High	High	High
High	Q9Y4L1	Hypoxia up-regulated protein 1 OS=Homo sapiens GN=HYOU1 PE=1 SV=1	0	298.517	53	41	1175	17	1	999	111.3	5.22	2280.57	41	25	1.95438e+08	1.5928e+08	1.91911e+08	1.72528e+08	2.18006e+08	2.21894e+08	1.2915e+08	1.58703e+08	1.21322e+08	1.5843e+08	1.1776e+08	1.42806e+08	1.88022e+08	2.09493e+08	2.16394e+08	1.9754e+08	1.99049e+08	2.07051e+08	1.59574e+08	1.73503e+08	1.65526e+08	1.52558e+08	1.49975e+08	1.41553e+08	High	High	High	High	High	High	High	High	High	High
High	P35221	Catenin alpha-1 OS=Homo sapiens GN=CTNNA1 PE=1 SV=1	0	297.468	70	47	921	37	1	906	100	6.29	1900.32	47	9	9.59115e+07	7.24618e+07	8.84674e+07	7.97104e+07	8.83158e+07	8.46675e+07	6.69112e+07	7.30483e+07	5.88571e+07	6.97363e+07	6.5093e+07	7.4405e+07	8.70076e+07	9.16658e+07	9.98022e+07	8.89844e+07	80905841	8.24534e+07	6.48017e+07	6.73584e+07	6.39512e+07	6.20743e+07	5.91255e+07	5.49582e+07	High	High	High	High	High	High	High	High	High	High
High	P68366	Tubulin alpha-4A chain OS=Homo sapiens GN=TUBA4A PE=1 SV=1	0	295.047	60	24	9060	5	1	448	49.9	5.06	20864	24	0	1.50803e+08	1.35696e+08	1.46742e+08	1.48562e+08	1.37308e+08	1.36105e+08	1.3676e+08	1.63492e+08	1.31809e+08	1.55682e+08	1.38547e+08	1.55615e+08	1.45306e+08	1.63505e+08	1.71954e+08	1.5628e+08	1.58998e+08	1.63014e+08	1.60866e+08	1.73963e+08	1.70379e+08	1.60151e+08	1.53352e+08	1.52484e+08	High	High	High	High	High	High	High	High	High	High
High	Q14152	Eukaryotic translation initiation factor 3 subunit A OS=Homo sapiens GN=EIF3A PE=1 SV=1	0	294.399	47	63	1103	63	1	1382	166.5	6.79	1743.85	63	0	1.33396e+08	1.10659e+08	1.30462e+08	1.16522e+08	1.27613e+08	1.24629e+08	8.1662e+07	9.51483e+07	7.43199e+07	8.95247e+07	7.32636e+07	8.31686e+07	1.00589e+08	1.10072e+08	1.17513e+08	1.09602e+08	1.08593e+08	1.1456e+08	9.94832e+07	1.09837e+08	1.06203e+08	9.83994e+07	1.00357e+08	9.96568e+07	High	High	High	High	High	High	High	High	High	High
High	P41252	Isoleucine--tRNA ligase, cytoplasmic OS=Homo sapiens GN=IARS PE=1 SV=2	0	293.469	53	55	1175	55	1	1262	144.4	6.15	1975.44	55	0	1.15529e+08	9.40137e+07	1.09573e+08	1.02434e+08	1.12145e+08	1.09176e+08	6.95774e+07	8.21921e+07	6.41856e+07	7.51986e+07	5.74515e+07	6.75863e+07	8.21189e+07	8.98206e+07	1.13136e+08	9.88713e+07	1.02139e+08	1.05879e+08	7.09421e+07	7.96388e+07	7.57695e+07	6.96067e+07	7.39179e+07	6.95426e+07	High	High	High	High	High	High	High	High	High	High
High	Q16891-2	Isoform 2 of MICOS complex subunit MIC60 OS=Homo sapiens GN=IMMT	0	293.02	63	44	1136	2	1	747	82.6	6.57	2173.06	44	40	1.2573e+08	1.06872e+08	1.237e+08	1.07584e+08	1.48242e+08	1.51683e+08	1.05244e+08	1.31977e+08	1.02983e+08	1.33892e+08	1.09175e+08	1.30109e+08	1.2419e+08	1.43309e+08	1.50639e+08	1.33232e+08	1.48314e+08	1.54078e+08	1.32322e+08	1.40709e+08	1.41195e+08	1.23734e+08	1.25517e+08	1.17863e+08	High	High	High	High	High	High	High	High	High	High
High	P06733	Alpha-enolase OS=Homo sapiens GN=ENO1 PE=1 SV=2	0	292.477	77	33	3882	11	1	434	47.1	7.39	7963.68	33	24	1.81026e+09	1.49489e+09	2.11062e+09	1.96466e+09	1.97932e+09	1.99287e+09	1.11035e+09	1.2795e+09	1.22044e+09	1.44689e+09	1.31136e+09	1.6048e+09	1.82786e+09	2.08559e+09	1.98621e+09	1.83239e+09	1.61051e+09	1.6536e+09	1.76833e+09	1.90949e+09	2.0849e+09	1.91948e+09	1.62114e+09	1.5703e+09	High	High	High	High	High	High	High	High	High	High
High	Q15029	116 kDa U5 small nuclear ribonucleoprotein component OS=Homo sapiens GN=EFTUD2 PE=1 SV=1	0	292.224	72	47	1062	46	1	972	109.4	5	1987.5	47	0	1.52844e+08	1.27928e+08	1.48364e+08	1.34169e+08	1.39091e+08	1.43368e+08	1.15455e+08	1.31371e+08	1.06534e+08	1.28238e+08	1.04586e+08	1.22539e+08	1.20619e+08	1.35442e+08	1.6065e+08	1.38413e+08	1.46908e+08	1.49648e+08	1.28675e+08	1.35051e+08	1.32737e+08	1.19991e+08	1.33836e+08	1.21936e+08	High	High	High	High	High	High	High	High	High	High
High	P29401-2	Isoform 2 of Transketolase OS=Homo sapiens GN=TKT	0	290.987	65	34	1459	34	1	631	68.8	7.52	2541.94	34	0	4.70893e+08	3.98376e+08	5.22663e+08	4.82122e+08	5.62729e+08	5.50478e+08	3.67951e+08	4.37069e+08	3.60801e+08	4.30355e+08	3.31271e+08	3.77899e+08	4.7948e+08	5.41001e+08	5.91294e+08	5.23958e+08	5.64462e+08	5.72918e+08	4.08884e+08	4.38249e+08	4.55092e+08	4.17619e+08	3.9008e+08	3.69383e+08	High	High	High	High	High	High	High	High	High	High
High	Q92896-2	Isoform 2 of Golgi apparatus protein 1 OS=Homo sapiens GN=GLG1	0	289.275	52	52	934	52	1	1203	137.1	6.9	1609.97	52	0	8.4729e+07	7.11866e+07	8.30566e+07	7.7491e+07	9.00948e+07	8.75958e+07	6.34664e+07	7.00206e+07	5.77994e+07	6.83013e+07	6.29211e+07	6.94921e+07	8.88466e+07	9.65199e+07	9.29697e+07	8.17294e+07	8.70141e+07	8.88286e+07	7.95414e+07	8.59769e+07	7.59802e+07	7.14509e+07	7.53493e+07	7.2204e+07	High	High	High	High	High	High	High	High	High	High
High	P10636-2	Isoform Fetal-tau of Microtubule-associated protein tau OS=Homo sapiens GN=MAPT	0	288.671	73	27	1283	27	1	352	36.7	9.38	2645.09	27	0	1.79234e+08	1.5656e+08	2.30993e+08	2.12819e+08	1.269e+08	1.21216e+08	2.26055e+08	2.59802e+08	2.41734e+08	2.82172e+08	1.93552e+08	2.20422e+08	2.57897e+08	2.83717e+08	2.59311e+08	2.27867e+08	1.7252e+08	1.74339e+08	2.9944e+08	3.26232e+08	3.06358e+08	2.80071e+08	2.05201e+08	1.91313e+08	High	High	High	High	High	High	High	High	High	High
High	Q92499	ATP-dependent RNA helicase DDX1 OS=Homo sapiens GN=DDX1 PE=1 SV=2	0	288.347	68	44	1186	44	1	740	82.4	7.23	2083.65	44	0	1.78344e+08	1.4871e+08	1.75849e+08	1.65108e+08	1.7048e+08	1.68954e+08	1.27485e+08	1.51315e+08	1.21005e+08	1.47197e+08	1.21802e+08	1.38204e+08	1.47402e+08	1.67656e+08	1.83432e+08	1.60813e+08	1.62547e+08	1.65569e+08	1.54539e+08	1.65258e+08	1.56827e+08	1.40419e+08	1.48999e+08	1.39864e+08	High	High	High	High	High	High	High	High	High	High
High	P30101	Protein disulfide-isomerase A3 OS=Homo sapiens GN=PDIA3 PE=1 SV=4	0	287.74	70	39	1568	38	1	505	56.7	6.35	2834.09	39	0	4.34366e+08	3.66832e+08	4.33805e+08	4.07364e+08	6.12539e+08	6.22917e+08	2.93904e+08	3.59889e+08	2.95083e+08	3.60683e+08	3.08137e+08	3.56283e+08	5.05771e+08	5.81562e+08	5.49342e+08	4.9382e+08	5.27912e+08	5.51467e+08	3.84584e+08	4.16059e+08	4.50743e+08	4.13798e+08	4.11453e+08	3.96861e+08	High	High	High	High	High	High	High	High	High	High
High	P19367	Hexokinase-1 OS=Homo sapiens GN=HK1 PE=1 SV=3	0	286.988	59	51	1438	47	1	917	102.4	6.8	2369.21	51	5	1.91963e+08	1.62426e+08	2.18957e+08	2.02521e+08	2.21019e+08	2.14667e+08	2.28314e+08	2.59872e+08	2.42231e+08	2.89656e+08	2.59903e+08	2.93099e+08	2.04915e+08	2.36837e+08	2.51933e+08	2.20381e+08	2.50552e+08	2.57851e+08	2.88664e+08	3.14068e+08	3.14531e+08	2.85143e+08	2.45134e+08	2.3164e+08	High	High	High	High	High	High	High	High	High	High
High	P08237-3	Isoform 3 of ATP-dependent 6-phosphofructokinase, muscle type OS=Homo sapiens GN=PFKM	0	286.436	56	36	1120	33	1	851	93.2	7.97	2381.61	36	4	1.84745e+08	1.51757e+08	1.88648e+08	1.71514e+08	1.93881e+08	1.92391e+08	1.74433e+08	202325109	1.62584e+08	1.89694e+08	1.66315e+08	1.84193e+08	1.87259e+08	1.9916e+08	2.17363e+08	1.96408e+08	2.02193e+08	2.13004e+08	1.02787e+08	1.17913e+08	1.0355e+08	9.94528e+07	9.81384e+07	8.69993e+07	High	High	High	High	High	High	High	High	High	High
High	P50395	Rab GDP dissociation inhibitor beta OS=Homo sapiens GN=GDI2 PE=1 SV=2	0	286.36	82	35	1573	25	1	445	50.6	6.47	3370.57	35	11	4.42545e+08	3.70283e+08	4.73689e+08	4.34346e+08	4.15133e+08	4.16194e+08	3.85343e+08	4.69379e+08	3.63389e+08	4.48767e+08	3.49278e+08	4.1217e+08	4.83958e+08	5.55311e+08	5.22599e+08	4.67974e+08	4.0484e+08	4.24885e+08	4.81844e+08	5.37896e+08	4.9754e+08	4.65927e+08	4.2366e+08	4.08586e+08	High	High	High	High	High	High	High	High	High	High
High	Q16891-4	Isoform 4 of MICOS complex subunit MIC60 OS=Homo sapiens GN=IMMT	0	286.229	64	44	1115	2	1	757	83.5	6.57	2032.73	44	0	1.09821e+06	1205560	2.04111e+06	1.94471e+06	2.22796e+06	2.0193e+06	1.31198e+06	1.75394e+06	1.42068e+06	1.67873e+06	1.36747e+06	1.71887e+06	1.47629e+06	2.25471e+06	1.89173e+06	1.88728e+06	1.86554e+06	2.15798e+06	1.33121e+06	2.12001e+06	1.69831e+06	1.61031e+06	1.69607e+06	1.77696e+06	High	High	High	High	High	High	High	High	High	High
High	P09104	Gamma-enolase OS=Homo sapiens GN=ENO2 PE=1 SV=3	0	285.626	78	25	2242	18	1	434	47.2	5.03	5426.72	25	4	3.72636e+08	3.07452e+08	4.71465e+08	4.6007e+08	3.81286e+08	3.72666e+08	2.67785e+08	3.0388e+08	2.97148e+08	3.77819e+08	2.91429e+08	3.41565e+08	5.52259e+08	6.21548e+08	5.47627e+08	4.8367e+08	4.4286e+08	4.47587e+08	5.13618e+08	5.43136e+08	5.8549e+08	5.27525e+08	4.13466e+08	3.88162e+08	High	High	High	High	High	High	High	High	High	High
High	Q96F07-2	Isoform 2 of Cytoplasmic FMR1-interacting protein 2 OS=Homo sapiens GN=CYFIP2	0	284.903	51	58	1182	34	1	1253	145.6	7.05	1811.62	58	21	1.1355e+08	9.66717e+07	1.13266e+08	1.05266e+08	9.38019e+07	9.73037e+07	1.13299e+08	1.40766e+08	1.12553e+08	1.39969e+08	1.1514e+08	1.30539e+08	1.08034e+08	1.22427e+08	1.30143e+08	1.12579e+08	1.14953e+08	1.19056e+08	1.3944e+08	1.48845e+08	1.46246e+08	1.29478e+08	1.23094e+08	1.17454e+08	High	High	High	High	High	High	High	High	High	High
High	A5YKK6	CCR4-NOT transcription complex subunit 1 OS=Homo sapiens GN=CNOT1 PE=1 SV=2	0	283.186	39	70	965	70	1	2376	266.8	7.11	1128.12	70	0	1.07253e+08	85562044	1.11264e+08	9.72095e+07	1.07674e+08	9.93605e+07	7.88886e+07	9.02105e+07	7.04881e+07	8.69219e+07	8.1856e+07	9.04306e+07	1.08634e+08	1.15478e+08	1.1586e+08	9.8424e+07	1.18044e+08	1.14337e+08	1.04249e+08	1.06715e+08	1.04925e+08	9.31923e+07	9.4482e+07	8.31368e+07	High	High	High	High	High	High	High	High	High	High
High	P05023	Sodium/potassium-transporting ATPase subunit alpha-1 OS=Homo sapiens GN=ATP1A1 PE=1 SV=1	0	283.007	49	46	1025	25	1	1023	112.8	5.49	2105.82	46	2	6.74484e+07	5.56211e+07	6.32142e+07	5.90206e+07	7.82909e+07	7.92883e+07	6.32447e+07	7.59632e+07	6.3643e+07	7.97808e+07	6.82778e+07	7.67715e+07	7.56468e+07	9.29754e+07	8.69983e+07	7.61056e+07	8.28659e+07	8.80898e+07	7.99664e+07	9.15942e+07	9.2164e+07	8.82578e+07	8.32868e+07	83796705	High	High	High	High	High	High	High	High	High	High
High	P80723	Brain acid soluble protein 1 OS=Homo sapiens GN=BASP1 PE=1 SV=2	0	282.73	93	26	1126	26	1	227	22.7	4.63	2932.41	26	0	6.5514e+08	5.51962e+08	7.37692e+08	6.91944e+08	4.89497e+08	4.95538e+08	8.50595e+08	9.77123e+08	8.70185e+08	1.02199e+09	8.05252e+08	9.22536e+08	8.01123e+08	9.00381e+08	8.71526e+08	7.53924e+08	7.15205e+08	7.56425e+08	9.90016e+08	1.0994e+09	9.91416e+08	8.96896e+08	7.3232e+08	7.16854e+08	High	High	High	High	High	High	High	High	High	High
High	Q9Y2A7-2	Isoform 2 of Nck-associated protein 1 OS=Homo sapiens GN=NCKAP1	0	282.483	48	48	1014	48	1	1134	129.4	6.68	1815.24	48	0	97710879	1.04708e+08	85372011	9.19298e+07	8.45317e+07	1.12105e+08	8.89052e+07	1.43034e+08	9.40968e+07	1.19418e+08	9.21417e+07	1.13294e+08	9.14825e+07	9.30797e+07	1.16942e+08	1.13054e+08	1.03629e+08	1.02354e+08	1.09932e+08	1.29231e+08	1.26782e+08	109909321	1.04268e+08	102893127	High	High	High	High	High	High	High	High	High	High
High	Q9P2J5	Leucine--tRNA ligase, cytoplasmic OS=Homo sapiens GN=LARS PE=1 SV=2	0	281.439	56	55	1008	55	1	1176	134.4	7.3	1806.96	55	0	1.12183e+08	9.45015e+07	1.10418e+08	1.02763e+08	1.06241e+08	1.04813e+08	7.24716e+07	81137676	6.36496e+07	7.57878e+07	5.98121e+07	6.90794e+07	8.11855e+07	9.32665e+07	1.13164e+08	1.03821e+08	1.07462e+08	1.09226e+08	8.512e+07	8.89157e+07	8.56857e+07	7.9593e+07	8.28909e+07	7.97435e+07	High	High	High	High	High	High	High	High	High	High
High	P50990	T-complex protein 1 subunit theta OS=Homo sapiens GN=CCT8 PE=1 SV=4	0	280.879	77	38	1621	38	1	548	59.6	5.6	3030.89	38	0	4.40327e+08	3.64953e+08	4.42618e+08	4.07532e+08	4.16466e+08	4.13811e+08	3.77071e+08	4.40541e+08	3.64144e+08	4.35517e+08	3.3781e+08	3.87755e+08	3.79715e+08	4.31717e+08	4.7747e+08	4.22542e+08	4.3685e+08	4.49826e+08	4.44729e+08	4.9072e+08	4.68165e+08	4.27431e+08	4.06252e+08	3.8279e+08	High	High	High	High	High	High	High	High	High	High
High	Q16643-3	Isoform 3 of Drebrin OS=Homo sapiens GN=DBN1	0	280.561	61	36	1293	3	1	695	76.3	4.51	2531.7	36	34	2.75554e+08	2.39681e+08	3.04043e+08	2.9208e+08	2.2732e+08	2.32502e+08	2.48528e+08	3.07594e+08	2.42924e+08	2.96753e+08	2.26876e+08	2.62494e+08	2.94674e+08	3.46246e+08	3.48517e+08	3.12336e+08	2.88712e+08	2.98863e+08	3.17232e+08	3.49857e+08	3.1057e+08	2.89748e+08	2.69132e+08	261442206	Peak Found	Peak Found	High	High	Peak Found	Peak Found	High	Peak Found	High	High
High	P53396	ATP-citrate synthase OS=Homo sapiens GN=ACLY PE=1 SV=3	0	279.66	54	53	1166	53	1	1101	120.8	7.33	1910.17	53	0	1.50856e+08	1.24318e+08	1.52861e+08	1.38337e+08	1.30567e+08	1.28967e+08	1.28268e+08	1.50249e+08	1.22913e+08	1.51143e+08	1.03562e+08	1.18139e+08	1.15757e+08	1.32377e+08	1.51405e+08	1.35065e+08	1.2959e+08	1.35223e+08	1.59303e+08	1.69954e+08	1.5183e+08	1.38864e+08	1.30297e+08	1.28898e+08	High	High	High	High	High	High	High	High	High	High
High	P49792	E3 SUMO-protein ligase RanBP2 OS=Homo sapiens GN=RANBP2 PE=1 SV=2	0	278.196	32	70	757	69	1	3224	358	6.2	815.73	70	1	6.76237e+07	5.48601e+07	7.08614e+07	5.98315e+07	7.16081e+07	6.73309e+07	4.44089e+07	5.25456e+07	4.41232e+07	5.25013e+07	4.47713e+07	4.98352e+07	5.67769e+07	6.75662e+07	7.68578e+07	6.43885e+07	6.90408e+07	6.64389e+07	5.09551e+07	5.27407e+07	5.46702e+07	5.07939e+07	5.66607e+07	5.32268e+07	High	High	High	High	High	High	High	High	High	High
High	P55786	Puromycin-sensitive aminopeptidase OS=Homo sapiens GN=NPEPPS PE=1 SV=2	0	277.463	62	45	1229	45	1	919	103.2	5.72	2375.32	45	0	1.81153e+08	1.53003e+08	1.88166e+08	1.71985e+08	1.93798e+08	1.917e+08	1.51339e+08	1.87266e+08	1.38314e+08	1.74996e+08	1.33975e+08	1.64172e+08	2.10644e+08	2.42577e+08	2.19738e+08	1.93415e+08	1.91607e+08	1.9539e+08	1.99597e+08	2.14524e+08	2.05525e+08	1.90007e+08	1.62283e+08	1.57426e+08	High	High	High	High	High	High	High	High	High	High
High	Q16643	Drebrin OS=Homo sapiens GN=DBN1 PE=1 SV=4	0	276.407	63	34	1333	1	1	649	71.4	4.45	2559.52	34	0	5.52871e+06	3.30337e+06	4947513	4.07046e+06	3.48813e+06	3.34099e+06	4.3569e+06	4.88668e+06	3329951	3.7422e+06	3.43521e+06	3.53985e+06	4.79804e+06	5.22985e+06	5.02637e+06	3.59654e+06	4.71825e+06	4.67653e+06	4.69455e+06	5.19879e+06	3.9824e+06	2.96521e+06	3.81926e+06	3.7287e+06	High	High	High	High	High	High	High	High	High	High
High	P17987	T-complex protein 1 subunit alpha OS=Homo sapiens GN=TCP1 PE=1 SV=1	0	276.312	78	34	1531	34	1	556	60.3	6.11	2774.01	34	0	3.78196e+08	3.07274e+08	3.70822e+08	3.31113e+08	3.4216e+08	3.3366e+08	3.2318e+08	3.68691e+08	3.06173e+08	3.64368e+08	2.93451e+08	3.21962e+08	3.13544e+08	3.47095e+08	3.95772e+08	3.38103e+08	3.66277e+08	3.64607e+08	3.76754e+08	3.9169e+08	3.82401e+08	3.4244e+08	3.34351e+08	3.09809e+08	High	High	High	High	High	High	High	High	High	High
High	O14531	Dihydropyrimidinase-related protein 4 OS=Homo sapiens GN=DPYSL4 PE=1 SV=2	0	273.455	83	32	1274	32	1	572	61.8	7.09	2820.97	32	0	1.59532e+08	1.28269e+08	1.85383e+08	1.69402e+08	1.31508e+08	1.29008e+08	1.31153e+08	1.48498e+08	1.2742e+08	1.49095e+08	1.30979e+08	1.47006e+08	2.18674e+08	2.46908e+08	2.15699e+08	1.89286e+08	1.58088e+08	1.65332e+08	1.817e+08	1.97011e+08	1.77428e+08	1.58496e+08	1.29385e+08	1.24563e+08	High	High	High	High	High	High	High	High	High	High
High	Q14974	Importin subunit beta-1 OS=Homo sapiens GN=KPNB1 PE=1 SV=2	0	272.194	53	36	1041	36	1	876	97.1	4.78	2460	36	0	3.09287e+08	2.52766e+08	3.25008e+08	2.96227e+08	3.44854e+08	3.40147e+08	2.45759e+08	2.89586e+08	2.36631e+08	2.82657e+08	2.39581e+08	2.73587e+08	3.31752e+08	3.81593e+08	3.88409e+08	3.50628e+08	3.15681e+08	3.26276e+08	307369829	3.30993e+08	3.38196e+08	3.2623e+08	2.72373e+08	2.75207e+08	High	High	High	High	High	High	High	High	High	High
High	O14980	Exportin-1 OS=Homo sapiens GN=XPO1 PE=1 SV=1	0	272.079	54	45	1138	45	1	1071	123.3	6.06	2000.69	45	0	1.43407e+08	1.16647e+08	1.42779e+08	1.24474e+08	1.27496e+08	1.22389e+08	1.09867e+08	1.23332e+08	1.02712e+08	1.20843e+08	1.01946e+08	1.14531e+08	1.15342e+08	1.2934e+08	1.45325e+08	1.26035e+08	1.21951e+08	1.21772e+08	1.26863e+08	1.33048e+08	1.37576e+08	1.20828e+08	1.29475e+08	1.26424e+08	High	High	High	High	High	High	High	High	High	High
High	P26038	Moesin OS=Homo sapiens GN=MSN PE=1 SV=3	0	270.146	66	47	1160	33	1	577	67.8	6.4	2260.78	47	15	2.14385e+08	1.73954e+08	2.05503e+08	1.889e+08	2.74373e+08	2.7001e+08	1.95043e+08	2.33319e+08	1.96758e+08	2.37537e+08	2.49116e+08	2.85682e+08	2.12433e+08	2.46638e+08	2.14898e+08	2.00774e+08	1.7184e+08	1.8562e+08	3.7901e+08	4.18222e+08	4.42614e+08	4.0527e+08	3.8817e+08	3.75771e+08	High	High	High	High	High	High	High	High	High	High
High	P0DMV9	Heat shock 70 kDa protein 1B OS=Homo sapiens GN=HSPA1B PE=1 SV=1	0	269.939	59	32	1183	19	1	641	70	5.66	2599.55	32	12	2.54437e+08	2.20357e+08	2.60978e+08	2.48622e+08	3.14347e+08	3.08713e+08	1.96708e+08	2.32712e+08	2.19422e+08	2.68953e+08	2.36947e+08	2.79842e+08	2.71037e+08	3.0226e+08	3.04725e+08	2.68211e+08	2.8345e+08	2.88221e+08	3.66478e+08	3.84218e+08	4.26315e+08	3.83595e+08	3.4349e+08	3.1803e+08	High	High	High	High	High	High	High	High	High	High
High	P04406	Glyceraldehyde-3-phosphate dehydrogenase OS=Homo sapiens GN=GAPDH PE=1 SV=3	0	269.708	86	23	5154	23	1	335	36	8.46	10162.5	23	0	2.37566e+09	1.97514e+09	2.31207e+09	2.25719e+09	2.83582e+09	2.71827e+09	1.83938e+09	2.19978e+09	1.70049e+09	1.98581e+09	1.80328e+09	2.09716e+09	2.33376e+09	2.64827e+09	2.72383e+09	2383030244	2.49634e+09	2.52087e+09	2.36236e+09	2.76564e+09	2.70231e+09	2.47241e+09	2.29881e+09	2.33603e+09	High	High	High	High	High	High	High	High	High	High
High	P38606	V-type proton ATPase catalytic subunit A OS=Homo sapiens GN=ATP6V1A PE=1 SV=2	0	269.579	82	41	1109	41	1	617	68.3	5.52	2300.86	41	0	1.53197e+08	1.29893e+08	1.64482e+08	1.57906e+08	1.59574e+08	1.622e+08	1.4137e+08	1.69214e+08	1.38217e+08	1.67244e+08	1.29738e+08	1.50358e+08	1.60721e+08	1.80409e+08	1.79757e+08	1.59085e+08	1.72359e+08	1.7602e+08	2.374e+08	2.5168e+08	2.39513e+08	2.13989e+08	1.85391e+08	1.78298e+08	High	High	High	High	High	High	High	High	High	High
High	Q96N67	Dedicator of cytokinesis protein 7 OS=Homo sapiens GN=DOCK7 PE=1 SV=4	0	269.289	36	61	682	57	1	2140	242.4	6.8	856.09	61	3	3.56024e+07	3.17192e+07	3.5803e+07	3.47295e+07	3.00889e+07	3.10187e+07	3.6786e+07	4.45758e+07	3.49838e+07	4.25295e+07	3.22578e+07	3.86615e+07	3.3499e+07	3.79453e+07	4.0724e+07	3.77452e+07	3.61497e+07	3.68145e+07	4.36902e+07	4.82026e+07	4.45644e+07	4.21038e+07	3.90947e+07	4.0021e+07	High	High	High	High	High	High	High	High	High	High
High	Q16531	DNA damage-binding protein 1 OS=Homo sapiens GN=DDB1 PE=1 SV=1	0	268.798	51	49	1041	49	1	1140	126.9	5.26	1926.08	49	0	1.23412e+08	9.78193e+07	1.1505e+08	1.02984e+08	1.02684e+08	1.0175e+08	7.91886e+07	9.25499e+07	7.28016e+07	8.496e+07	6.78754e+07	7.63442e+07	9.99225e+07	1.11213e+08	1.20075e+08	1.01362e+08	9.58535e+07	9.47695e+07	9.06108e+07	9.72592e+07	9.73428e+07	8.69878e+07	9.02741e+07	8.19591e+07	High	High	High	High	High	High	High	High	High	High
High	O15075	Serine/threonine-protein kinase DCLK1 OS=Homo sapiens GN=DCLK1 PE=1 SV=2	0	267.685	68	37	1052	35	1	740	82.2	8.66	1488.86	37	2	1.21791e+08	9.979e+07	1.34419e+08	1.20492e+08	8.96951e+07	8.4125e+07	1.9713e+08	2.33302e+08	1.87072e+08	2.27655e+08	1.90925e+08	2.20591e+08	1.64641e+08	1.86092e+08	1.50533e+08	1.34716e+08	1.13604e+08	1.16016e+08	2.30753e+08	2.51954e+08	2.18584e+08	1.99512e+08	1.59405e+08	1.53035e+08	High	High	High	High	High	High	High	High	High	High
High	P07237	Protein disulfide-isomerase OS=Homo sapiens GN=P4HB PE=1 SV=3	0	266.153	80	40	1300	40	1	508	57.1	4.87	2475.61	40	0	3.61521e+08	3.00899e+08	3.57811e+08	3.34392e+08	5.19855e+08	5.19755e+08	1.9159e+08	2.3174e+08	1.99239e+08	2.38343e+08	2.04229e+08	2.32154e+08	3.97009e+08	4.52627e+08	4.27418e+08	3.89368e+08	4.01952e+08	4.28237e+08	3.00867e+08	3.35339e+08	3.75514e+08	3.47764e+08	3.10936e+08	3.00718e+08	High	High	High	High	High	High	High	High	High	High
High	P18206	Vinculin OS=Homo sapiens GN=VCL PE=1 SV=4	0	265.141	56	49	849	49	1	1134	123.7	5.66	1612.27	49	0	8.22112e+07	6.57837e+07	6.57916e+07	5.81963e+07	1.4976e+08	1.41196e+08	4.68042e+07	5.46878e+07	4.08318e+07	4.81745e+07	3.8148e+07	4.26014e+07	1.09683e+08	1.26851e+08	9.99004e+07	8.77492e+07	1.00374e+08	1.04992e+08	7.15052e+07	7.71785e+07	8.3309e+07	7.74159e+07	7.18749e+07	6.67639e+07	High	High	High	High	High	High	High	High	High	High
High	Q01581	Hydroxymethylglutaryl-CoA synthase, cytoplasmic OS=Homo sapiens GN=HMGCS1 PE=1 SV=2	0	264.802	67	28	1153	28	1	520	57.3	5.41	2490.73	28	0	3.41071e+08	2.78058e+08	3.29577e+08	2.89668e+08	1.92186e+08	1.93322e+08	3.39162e+08	3.93468e+08	2.80148e+08	3.45961e+08	1.883e+08	2.11651e+08	1.8023e+08	2.07004e+08	2.80649e+08	2.52073e+08	2.03007e+08	211194474	4.24896e+08	4.55042e+08	2.99161e+08	2.71264e+08	2.9909e+08	2.85083e+08	High	High	High	High	High	High	High	High	High	High
High	P11717	Cation-independent mannose-6-phosphate receptor OS=Homo sapiens GN=IGF2R PE=1 SV=3	0	264.065	35	57	689	57	1	2491	274.2	5.94	1253.53	57	0	5.98545e+07	4.67455e+07	5.55695e+07	4.9032e+07	5.25647e+07	5.0556e+07	4.04731e+07	4.58025e+07	3.45827e+07	4.08703e+07	3.34407e+07	3.34751e+07	5.99917e+07	6.56502e+07	72173852	6.14781e+07	5.94208e+07	6.53371e+07	5.88006e+07	6.67057e+07	5.64179e+07	5.28348e+07	4.96992e+07	5.10551e+07	High	High	High	High	High	High	High	High	High	High
High	A6NHR9	Structural maintenance of chromosomes flexible hinge domain-containing protein 1 OS=Homo sapiens GN=SMCHD1 PE=1 SV=2	0	263.84	41	65	897	65	1	2005	226.2	7.3	1122.99	65	0	4.90736e+07	4.30747e+07	4.65321e+07	4.36744e+07	4.15466e+07	4.19407e+07	3.81459e+07	4.8763e+07	3.53396e+07	4.41564e+07	3.71797e+07	4.11697e+07	3.56182e+07	4.0785e+07	5.08131e+07	4.28165e+07	4.5091e+07	4.29491e+07	4.30434e+07	4.37502e+07	4.45364e+07	4.77203e+07	4.30748e+07	4.88053e+07	High	High	High	High	High	High	High	High	High	High
High	O95782	AP-2 complex subunit alpha-1 OS=Homo sapiens GN=AP2A1 PE=1 SV=3	0	262.48	63	49	905	37	1	977	107.5	7.03	1757.08	49	12	1.23016e+08	1.033e+08	1.15514e+08	1.15193e+08	1.16557e+08	1.16461e+08	1.27602e+08	1.483e+08	1.24552e+08	1.48192e+08	1.13967e+08	1.40563e+08	1.31867e+08	1.45305e+08	1.46749e+08	1.30447e+08	1.29949e+08	1.32775e+08	1.61159e+08	1.74412e+08	1.63291e+08	1.51465e+08	1.3494e+08	1.25304e+08	High	High	High	High	High	High	High	High	High	High
High	Q7Z4S6-4	Isoform 4 of Kinesin-like protein KIF21A OS=Homo sapiens GN=KIF21A	0	261.526	44	48	867	43	1	1675	187.2	6.42	1699.81	48	5	4.14181e+07	3.43583e+07	4.06219e+07	3.67402e+07	3.74814e+07	3.93359e+07	3.7506e+07	4.6296e+07	3.28836e+07	3.99142e+07	3.4064e+07	3.90879e+07	3.15389e+07	3.50302e+07	4.09169e+07	3.50665e+07	3.44455e+07	35274429	7.02905e+07	5.15963e+07	4.53624e+07	3.93427e+07	3.85819e+07	3.67241e+07	High	High	High	High	High	High	High	High	High	High
High	P13667	Protein disulfide-isomerase A4 OS=Homo sapiens GN=PDIA4 PE=1 SV=2	0	261.197	59	41	1182	40	1	645	72.9	5.07	2154.29	41	1	2.13102e+08	1.77301e+08	2.10869e+08	2.03957e+08	2.70758e+08	2.75729e+08	1.38755e+08	1.66714e+08	1.34074e+08	2.89359e+08	1.38497e+08	1.63075e+08	2.01758e+08	2.41395e+08	2.45499e+08	2.2216e+08	2.30109e+08	2.47354e+08	1.6612e+08	1.82166e+08	1.90747e+08	1.77941e+08	1.82244e+08	1.77316e+08	High	High	High	High	High	High	High	High	High	High
High	P49321	Nuclear autoantigenic sperm protein OS=Homo sapiens GN=NASP PE=1 SV=2	0	261.112	78	39	781	39	1	788	85.2	4.3	1671.04	39	0	1.49172e+08	1.24878e+08	1.42848e+08	1.32887e+08	1.07669e+08	1.08886e+08	6.47606e+07	7.38198e+07	5.66542e+07	6.91556e+07	5.79911e+07	6.67826e+07	7.76457e+07	8.83036e+07	1.07214e+08	9.84386e+07	8.75114e+07	9.32805e+07	5.93534e+07	6.53498e+07	7.0017e+07	6.2153e+07	7.19483e+07	6.82821e+07	High	High	High	High	High	High	High	High	High	High
High	Q9Y4G6	Talin-2 OS=Homo sapiens GN=TLN2 PE=1 SV=4	0	260.917	34	57	659	45	1	2542	271.4	5.57	979.42	57	0	1.60802e+07	1.35029e+07	1.7525e+07	1.57526e+07	1.45889e+07	1.43054e+07	1.46963e+07	2.03576e+07	1.34735e+07	1.60823e+07	1.29329e+07	1.68674e+07	1.82056e+07	1.94958e+07	2.06145e+07	1.70357e+07	1.65618e+07	2.0949e+07	2.06162e+07	2.47141e+07	2.27055e+07	2.23858e+07	1.73805e+07	1.61609e+07	High	High	High	High	High	High	High	High	High	High
High	P25705	ATP synthase subunit alpha, mitochondrial OS=Homo sapiens GN=ATP5A1 PE=1 SV=1	0	260.403	67	36	1944	36	1	553	59.7	9.13	4638.12	36	0	9.25774e+08	7.73474e+08	8.8718e+08	8.19115e+08	1.10942e+09	1.10264e+09	8.93692e+08	1.00359e+09	8.36042e+08	9.90676e+08	8.55372e+08	9.49054e+08	8.41749e+08	9.23343e+08	1.02491e+09	8.97932e+08	1.13553e+09	1.13596e+09	1.07787e+09	1.1337e+09	1.14125e+09	1.01107e+09	1.01834e+09	9.64959e+08	High	High	High	High	High	High	High	High	High	High
High	P23634	Plasma membrane calcium-transporting ATPase 4 OS=Homo sapiens GN=ATP2B4 PE=1 SV=2	0	260.018	44	42	915	26	1	1241	137.8	6.6	1689.15	42	16	7.02732e+07	5.76998e+07	7.5649e+07	7.26466e+07	7.9268e+07	7.89399e+07	5.89519e+07	7.37292e+07	5.3733e+07	7.07791e+07	5.3095e+07	6.73954e+07	8.59932e+07	9.78225e+07	94879684	8.69284e+07	9.2775e+07	9.69263e+07	9.20528e+07	1.01352e+08	9.33859e+07	8.42407e+07	7.65866e+07	6.98721e+07	High	High	High	High	High	High	High	High	High	High
High	P11586	C-1-tetrahydrofolate synthase, cytoplasmic OS=Homo sapiens GN=MTHFD1 PE=1 SV=3	0	259.492	65	47	983	47	1	935	101.5	7.3	2021.95	47	0	1.91606e+08	1.49336e+08	1.73106e+08	1.50193e+08	1.51166e+08	1.47522e+08	1.31901e+08	1.54654e+08	1.13893e+08	1.3621e+08	1.15403e+08	1.34921e+08	1.08067e+08	1.32541e+08	1.68491e+08	1.47292e+08	1.56411e+08	1.58707e+08	1.20826e+08	1.38079e+08	1.31419e+08	1.1818e+08	1.22029e+08	1.244e+08	High	High	High	High	High	High	High	High	High	High
High	P04075-2	Isoform 2 of Fructose-bisphosphate aldolase A OS=Homo sapiens GN=ALDOA	0	259.48	77	30	1999	25	1	418	45.2	8.25	4824.7	30	5	8.59408e+08	7.35633e+08	1.06777e+09	9.86555e+08	1.0827e+09	1.13115e+09	4.92644e+08	5.90195e+08	6.11373e+08	7.50321e+08	6.46164e+08	7.49532e+08	8.75326e+08	9.89412e+08	1.04956e+09	9.19295e+08	8.87638e+08	9.23793e+08	1.0246e+09	1.07391e+09	1.33606e+09	1.22013e+09	9.57737e+08	8.95444e+08	High	High	High	High	High	High	High	High	High	High
High	P14866	Heterogeneous nuclear ribonucleoprotein L OS=Homo sapiens GN=HNRNPL PE=1 SV=2	0	259.477	62	27	1041	26	1	589	64.1	8.22	2772.99	27	1	3.39106e+08	2.91856e+08	3.6638e+08	3.4568e+08	3.46951e+08	3.48467e+08	2.67035e+08	2.871e+08	2.61947e+08	3.10915e+08	2.71757e+08	2.82747e+08	2.94507e+08	3.39175e+08	3.89523e+08	3.476e+08	3.56722e+08	3.74342e+08	3.15546e+08	3.128e+08	3.40907e+08	3.12551e+08	3.05207e+08	2.63562e+08	High	High	High	High	High	High	High	High	High	High
High	P78347	General transcription factor II-I OS=Homo sapiens GN=GTF2I PE=1 SV=2	0	259.347	58	48	936	48	1	998	112.3	6.39	1669.22	48	0	1.12768e+08	9.0708e+07	1.01876e+08	9.76124e+07	8.33691e+07	8.70679e+07	6.99039e+07	8.23277e+07	6.03317e+07	7.45394e+07	6.05671e+07	7.25747e+07	7.58958e+07	8.80277e+07	1.05259e+08	9.3042e+07	8.69814e+07	9.20405e+07	6.41353e+07	7.03256e+07	7.09457e+07	6.39665e+07	7.56616e+07	7.22409e+07	High	High	High	High	High	High	High	High	High	High
High	O00429	Dynamin-1-like protein OS=Homo sapiens GN=DNM1L PE=1 SV=2	0	258.477	72	43	823	43	1	736	81.8	6.81	1759.87	43	0	6.48827e+07	5.34663e+07	6.59623e+07	5.89371e+07	5.41582e+07	5.43377e+07	7.23845e+07	8.34859e+07	6.31074e+07	7.67541e+07	5.98805e+07	7.00882e+07	5.54423e+07	6.1491e+07	7.06497e+07	6.01254e+07	5.86585e+07	6.18955e+07	7.96976e+07	8.40477e+07	8.05655e+07	7.15944e+07	6.15422e+07	5.99295e+07	High	High	High	High	High	High	High	High	High	High
High	Q15393	Splicing factor 3B subunit 3 OS=Homo sapiens GN=SF3B3 PE=1 SV=4	0	258.336	45	40	929	40	1	1217	135.5	5.26	1882.89	40	0	1.1786e+08	9.6865e+07	1.11809e+08	1.05472e+08	1.05256e+08	1.05054e+08	7.73345e+07	8.70518e+07	6.81842e+07	8.53176e+07	7.19783e+07	7.93655e+07	8.7705e+07	1.05591e+08	1.15412e+08	1.02489e+08	1.00979e+08	1.0466e+08	9.46247e+07	1.01544e+08	9.8627e+07	9.516e+07	9.52019e+07	8.77272e+07	High	High	High	High	High	High	High	High	High	High
High	Q02952	A-kinase anchor protein 12 OS=Homo sapiens GN=AKAP12 PE=1 SV=4	0	257.929	46	50	607	50	1	1782	191.4	4.41	1057.52	50	0	5.78335e+07	5.42e+07	6.30145e+07	5.93128e+07	7.63176e+07	7.35568e+07	4.60071e+07	5.24466e+07	5.03065e+07	6.12755e+07	5.83966e+07	6.0807e+07	6.82134e+07	7.08083e+07	7.36079e+07	5.91533e+07	6.98067e+07	6.66763e+07	4.69578e+07	4.61851e+07	5.66224e+07	4.83492e+07	4.45238e+07	4.16381e+07	High	High	High	High	High	High	High	High	High	High
High	P26232-5	Isoform 5 of Catenin alpha-2 OS=Homo sapiens GN=CTNNA2	0	256.769	63	45	749	2	1	939	104.2	6.27	1679.21	45	30	2.07811e+07	1.79713e+07	2.25178e+07	2.09774e+07	1.43796e+07	1.44366e+07	2.38601e+07	3.1153e+07	2.18885e+07	2.77962e+07	1.84645e+07	2.04576e+07	3.36681e+07	4.07007e+07	3.18587e+07	2.70589e+07	2.46859e+07	2.5703e+07	3.78567e+07	4.5193e+07	3.68808e+07	3.51013e+07	2.77929e+07	2.83047e+07	High	High	High	High	High	High	High	High	High	High
High	P06748	Nucleophosmin OS=Homo sapiens GN=NPM1 PE=1 SV=2	0	256.527	68	15	2028	15	1	294	32.6	4.78	4931.39	15	0	5.68411e+08	4.95242e+08	5.49585e+08	5.28244e+08	6.12135e+08	5.62042e+08	3.37557e+08	3.79099e+08	3.07883e+08	3.65736e+08	3.06374e+08	3.42082e+08	4.34494e+08	4.92365e+08	5.8411e+08	5.0916e+08	5.21887e+08	5.31372e+08	4.23748e+08	4.49907e+08	4.66697e+08	4.22748e+08	4.34528e+08	4.10551e+08	High	High	High	High	High	High	High	High	High	High
High	O75122-3	Isoform 3 of CLIP-associating protein 2 OS=Homo sapiens GN=CLASP2	0	256.197	46	49	784	42	1	1515	165.8	8.37	1471.08	49	6	4.05462e+07	3.37976e+07	4.41963e+07	40019201	2.99834e+07	3.07532e+07	3.78018e+07	4.69313e+07	3.58998e+07	4.36881e+07	3.22776e+07	4.00989e+07	3.9878e+07	4.41537e+07	4.44962e+07	3.96713e+07	3.75987e+07	3.85245e+07	5.53331e+07	6.03882e+07	5.19992e+07	4.72188e+07	4.13488e+07	3.92741e+07	High	High	High	High	High	High	High	High	High	High
High	Q10567	AP-1 complex subunit beta-1 OS=Homo sapiens GN=AP1B1 PE=1 SV=2	0	255.56	54	44	1041	1	1	949	104.6	5.06	1833.39	44	22	3.28212e+07	2.69465e+07	3.56043e+07	3.20025e+07	3.56769e+07	3.32349e+07	2.58174e+07	3.03904e+07	2.46992e+07	2.88597e+07	2.48144e+07	2.78192e+07	3.13356e+07	3.72773e+07	3.4865e+07	3.13186e+07	2.86658e+07	2.98958e+07	3.48874e+07	3.80498e+07	3.69325e+07	3.48632e+07	3.14983e+07	3.11009e+07	High	High	High	High	High	High	High	High	High	High
High	Q99832	T-complex protein 1 subunit eta OS=Homo sapiens GN=CCT7 PE=1 SV=2	0	254.9	73	38	1417	38	1	543	59.3	7.65	2330.3	38	0	2.78211e+08	2.31922e+08	2.75304e+08	2.54098e+08	2.52029e+08	2.52232e+08	2.45291e+08	2.81579e+08	2.33322e+08	2.7632e+08	2.14999e+08	2.41344e+08	2.39307e+08	2.67367e+08	2.9078e+08	2.57892e+08	2.71752e+08	2.80545e+08	2.80466e+08	2.99545e+08	2.83949e+08	2.61639e+08	2.50164e+08	2.41988e+08	High	High	High	High	High	High	High	High	High	High
High	A0AVT1	Ubiquitin-like modifier-activating enzyme 6 OS=Homo sapiens GN=UBA6 PE=1 SV=1	0	254.683	58	46	850	46	1	1052	117.9	6.14	1594.47	46	0	7.59605e+07	6.00081e+07	7.6114e+07	6.88441e+07	6.91666e+07	6.92966e+07	6.9728e+07	7.71836e+07	6.18068e+07	7.02906e+07	6.1416e+07	6.73455e+07	7.00585e+07	7.62035e+07	8.58572e+07	7.15138e+07	8.23707e+07	8.41179e+07	7.96706e+07	8.59786e+07	8.32365e+07	8.04812e+07	7.75904e+07	7.30399e+07	High	High	High	High	High	High	High	High	High	High
High	P35222	Catenin beta-1 OS=Homo sapiens GN=CTNNB1 PE=1 SV=1	0	254.661	62	38	938	33	1	781	85.4	5.86	2089.43	38	4	9.32969e+07	7.91217e+07	9.85103e+07	9.02476e+07	9.10327e+07	8.97928e+07	7.56838e+07	8.73912e+07	7.10564e+07	7.87385e+07	7.03001e+07	2.05361e+08	1.17778e+08	1.32825e+08	1.16613e+08	1.01589e+08	8.77066e+07	9.12806e+07	9.41409e+07	1.0352e+08	9.74718e+07	9.04462e+07	7.8341e+07	7.66881e+07	High	High	High	High	High	High	High	High	High	High
High	Q10567-3	Isoform C of AP-1 complex subunit beta-1 OS=Homo sapiens GN=AP1B1	0	254.394	54	44	1041	1	1	939	103.5	5.16	1802.08	44	0	1.22644e+06	895083	1.09593e+06	1.02161e+06	1539667	1.27766e+06	914449	1.08543e+06	774073	1.09483e+06	833446	1.07389e+06	919323	1.01531e+06	1.00764e+06	798298	781271	797311	1.02545e+06	1.16611e+06	1149308	1.04903e+06	1.01657e+06	982606	High	High	High	High	High	High	High	High	High	High
High	P30153	Serine/threonine-protein phosphatase 2A 65 kDa regulatory subunit A alpha isoform OS=Homo sapiens GN=PPP2R1A PE=1 SV=4	0	254.319	60	31	997	31	1	589	65.3	5.11	2322.55	31	0	2.70066e+08	2.29572e+08	2.5901e+08	2.41506e+08	2.21209e+08	2.22582e+08	2.44589e+08	2.90528e+08	2.09248e+08	2.56442e+08	1.9818e+08	2.33133e+08	2.27137e+08	2.66813e+08	2.81976e+08	2.46591e+08	2.54701e+08	2.45086e+08	2.98412e+08	2.97777e+08	2.76864e+08	2.40214e+08	2.37886e+08	2.28825e+08	High	High	High	High	High	High	High	High	High	High
High	O75962	Triple functional domain protein OS=Homo sapiens GN=TRIO PE=1 SV=2	0	253.42	27	60	667	49	1	3097	346.7	6.37	808.18	60	9	4.56997e+07	3.77269e+07	4.6156e+07	4.23421e+07	3.65542e+07	3.30925e+07	4.4796e+07	5.22508e+07	3.9353e+07	4.77581e+07	3.69221e+07	4.31196e+07	4.09087e+07	4.53005e+07	4.65313e+07	4.39345e+07	4.19773e+07	4.51287e+07	5.09417e+07	5.46915e+07	4.57316e+07	4.32748e+07	4.15441e+07	4.14726e+07	High	High	High	High	High	High	High	High	High	High
High	Q9BUF5	Tubulin beta-6 chain OS=Homo sapiens GN=TUBB6 PE=1 SV=1	0	253.078	81	26	6953	12	1	446	49.8	4.88	15037	26	0	1.72483e+07	1.56144e+07	1.57911e+07	1.43478e+07	1.80729e+07	1.93089e+07	1.52481e+07	1.68079e+07	1.02621e+07	1.49682e+07	1.4162e+07	1.61769e+07	1.84034e+07	2.17323e+07	2.0339e+07	1.73513e+07	1.799e+07	1.90357e+07	1.57587e+07	1.23756e+07	1.86358e+07	1.69722e+07	1.84191e+07	1.80866e+07	High	High	High	High	High	High	High	High	High	High
High	P53618	Coatomer subunit beta OS=Homo sapiens GN=COPB1 PE=1 SV=3	0	252.527	55	41	883	41	1	953	107.1	6.05	1460.21	41	0	8.56434e+07	6.54475e+07	7.7511e+07	6.92058e+07	8.95526e+07	8.45884e+07	5.81288e+07	7.23188e+07	5.58993e+07	6.68265e+07	5.00164e+07	6.10779e+07	7.03084e+07	7.73998e+07	8.24876e+07	7.35083e+07	7.14192e+07	7.41124e+07	8.97685e+07	9.63533e+07	9.08406e+07	8.30156e+07	7.64909e+07	7.32115e+07	High	High	High	High	High	High	High	High	High	High
High	Q9UQE7	Structural maintenance of chromosomes protein 3 OS=Homo sapiens GN=SMC3 PE=1 SV=2	0	251.92	48	53	863	53	1	1217	141.5	7.18	1361.86	53	0	6.86943e+07	6.07571e+07	6.18976e+07	6.22588e+07	5.48733e+07	5.55359e+07	5.17119e+07	5.55738e+07	4.52159e+07	5.60654e+07	4.94779e+07	5.38583e+07	4.46972e+07	5.44419e+07	6.06986e+07	5.70353e+07	5.39538e+07	5.12357e+07	4.71277e+07	47445829	4.2871e+07	4.01054e+07	4.74625e+07	4.44429e+07	High	High	High	High	High	High	High	High	High	High
High	P17858	ATP-dependent 6-phosphofructokinase, liver type OS=Homo sapiens GN=PFKL PE=1 SV=6	0	251.355	57	34	973	29	1	780	85	7.5	2080.27	34	0	1.07263e+08	8.90688e+07	1.12292e+08	9.98366e+07	1.0291e+08	1.03143e+08	1.12286e+08	1.31269e+08	1.07158e+08	1.26546e+08	1.12597e+08	1.27109e+08	1.21883e+08	1.29876e+08	1.361e+08	1.22318e+08	1.29551e+08	1.37916e+08	1.13162e+08	1.21725e+08	1.28803e+08	1.15644e+08	1.14564e+08	1.11273e+08	High	High	High	High	High	High	High	High	High	High
High	O94973-2	Isoform 2 of AP-2 complex subunit alpha-2 OS=Homo sapiens GN=AP2A2	0	251.24	56	41	893	1	1	940	104	6.86	1681.15	41	0		297564	421536	382577	366890	313363	503247	538530	465329	526423	411552	471230	381287	478973	483849	457123	431169	424514	524593	667829	481178	518108	349631	436551	High	Peak Found	High	Peak Found	High	Peak Found	High	High	High	Peak Found
High	Q9BTW9	Tubulin-specific chaperone D OS=Homo sapiens GN=TBCD PE=1 SV=2	0	251.043	52	43	838	43	1	1192	132.5	6.19	1712.29	43	0	7.06094e+07	5.56706e+07	6.58878e+07	5.97562e+07	5.92396e+07	5.95375e+07	5.76829e+07	6.97756e+07	5.5104e+07	6.58398e+07	5.09283e+07	6.31442e+07	6.52547e+07	7.3575e+07	7.81845e+07	7.0447e+07	7.54285e+07	7.69367e+07	6.9899e+07	8.14313e+07	7.07851e+07	6.74182e+07	6.33619e+07	6.45255e+07	High	High	High	High	High	High	High	High	High	High
High	O94973	AP-2 complex subunit alpha-2 OS=Homo sapiens GN=AP2A2 PE=1 SV=2	0	250.869	56	41	901	1	1	939	103.9	6.96	1677.56	41	26	4.18992e+07	3.36071e+07	4.18679e+07	3.64635e+07	3.69668e+07	3.708e+07	5.19474e+07	5.85927e+07	4.44368e+07	5.49472e+07	4.48935e+07	4.7101e+07	4.14872e+07	4.83179e+07	4.96031e+07	4.41343e+07	4.33687e+07	4.58934e+07	6.35128e+07	6.01901e+07	5.7768e+07	4.90967e+07	4.51048e+07	4.3541e+07	High	High	High	High	High	High	High	High	High	High
High	O75083	WD repeat-containing protein 1 OS=Homo sapiens GN=WDR1 PE=1 SV=4	0	250.787	71	33	1024	33	1	606	66.2	6.65	2290.5	33	0	1.67449e+08	1.38722e+08	1.66145e+08	1.53571e+08	1.83273e+08	1.87341e+08	1.69822e+08	2.02392e+08	1.61161e+08	1.93964e+08	1.75373e+08	1.98249e+08	1.73725e+08	1.96586e+08	1.96333e+08	1.66996e+08	1.89408e+08	1.91948e+08	2.69481e+08	2.7868e+08	2.68512e+08	2.40021e+08	2.21511e+08	2.10414e+08	High	High	High	High	High	High	High	High	High	High
High	P15311	Ezrin OS=Homo sapiens GN=EZR PE=1 SV=4	0	250.691	61	43	1328	28	1	586	69.4	6.27	2456.57	43	3	2.21414e+08	1.85162e+08	2.14535e+08	1.91911e+08	2.0872e+08	2.09919e+08	2.20228e+08	2.61855e+08	2.04079e+08	2.47747e+08	2.3346e+08	2.70837e+08	2.3339e+08	2.69538e+08	2.60901e+08	2.35814e+08	2.40006e+08	2.53565e+08	2.3669e+08	2.56763e+08	2.69744e+08	242482570	240253037	2.43904e+08	High	High	High	High	High	High	High	High	High	High
High	P26232	Catenin alpha-2 OS=Homo sapiens GN=CTNNA2 PE=1 SV=5	0	250.437	63	44	720	1	1	953	105.2	5.71	1518.56	44	0																									Not Found	Not Found	Not Found	Not Found	Not Found	Not Found	High	Not Found	High	Not Found
High	Q05639	Elongation factor 1-alpha 2 OS=Homo sapiens GN=EEF1A2 PE=1 SV=1	0	249.441	73	23	2397	10	1	463	50.4	9.03	5774.78	23	0	1.16864e+08	8.93953e+07	1.15161e+08	1.03622e+08	8.27512e+07	7.72475e+07	9.02471e+07	1.06681e+08	7.95134e+07	9.53693e+07	8.09887e+07	9.22262e+07	6.12299e+07	6.85561e+07	8.37746e+07	7.37519e+07	8.3996e+07	8.43989e+07	140452197	1.38629e+08	1.32924e+08	1.16754e+08	1.0958e+08	1.07557e+08	High	High	High	High	High	High	High	High	High	High
High	O43390	Heterogeneous nuclear ribonucleoprotein R OS=Homo sapiens GN=HNRNPR PE=1 SV=1	0	248.615	54	33	1502	2	1	633	70.9	8.13	2626.81	33	23	1.9087e+08	1.56941e+08	1.82067e+08	1.67181e+08	1.70977e+08	1.67256e+08	1.61555e+08	1.83746e+08	1.49039e+08	1.79312e+08	1.58882e+08	1.81353e+08	1.54389e+08	1.78697e+08	1.95988e+08	1.73372e+08	1.7711e+08	1.81807e+08	1.66358e+08	1.83884e+08	1.81483e+08	1.69901e+08	1.71027e+08	1.65688e+08	High	High	High	High	High	High	High	High	High	High
High	P49411	Elongation factor Tu, mitochondrial OS=Homo sapiens GN=TUFM PE=1 SV=2	0	248.499	70	29	1088	29	1	452	49.5	7.61	2201.01	29	0	2.33903e+08	1.91018e+08	2.1705e+08	2.00506e+08	2.6538e+08	2.76738e+08	1.90735e+08	2.2617e+08	1.77007e+08	2.20873e+08	1.8297e+08	2.11528e+08	2.04562e+08	2.32166e+08	2.53877e+08	2.24295e+08	2.66131e+08	2.69448e+08	2.08144e+08	2.34898e+08	2.3032e+08	2.10022e+08	2.30609e+08	2.22922e+08	High	High	High	High	High	High	High	High	High	High
High	P62258	14-3-3 protein epsilon OS=Homo sapiens GN=YWHAE PE=1 SV=1	0	246.419	78	28	3759	25	1	255	29.2	4.74	7339.57	28	4	1.89341e+09	1.65078e+09	2.18527e+09	1.91509e+09	1.83694e+09	1.78271e+09	1.70544e+09	1.9786e+09	1.68702e+09	1.93472e+09	1.60001e+09	1.80501e+09	1.94444e+09	2.26504e+09	2.25121e+09	2.03778e+09	1.87659e+09	1.88788e+09	2.19027e+09	2.32179e+09	2.33387e+09	2.1891e+09	1.9512e+09	1.83432e+09	High	High	High	High	High	High	High	High	High	High
High	P35606	Coatomer subunit beta' OS=Homo sapiens GN=COPB2 PE=1 SV=2	0	245.822	68	45	876	45	1	906	102.4	5.27	1635.37	45	0	9.69401e+07	8.11221e+07	8.94042e+07	8.37604e+07	1.07513e+08	1.04604e+08	7.12312e+07	8.34827e+07	6.51081e+07	9.38426e+07	6.24289e+07	7.18177e+07	8.22291e+07	9.54537e+07	1.03233e+08	9.2797e+07	9.01923e+07	1.23107e+08	9.89696e+07	1.0814e+08	9.8566e+07	9.20107e+07	8.69132e+07	8.47484e+07	High	High	High	High	High	High	High	High	High	High
High	P36776	Lon protease homolog, mitochondrial OS=Homo sapiens GN=LONP1 PE=1 SV=2	0	244.694	56	43	891	43	1	959	106.4	6.39	1853.9	43	0	8.94624e+07	7.76831e+07	8.65827e+07	8.0597e+07	1.01055e+08	1.00154e+08	7.55578e+07	8.36429e+07	7.14166e+07	8.20024e+07	7.12624e+07	7.74033e+07	8.5103e+07	9.38429e+07	1.05586e+08	9.14483e+07	1.08939e+08	1.11972e+08	9.99004e+07	1.06847e+08	1.05695e+08	9.38165e+07	9.46074e+07	9.01929e+07	High	High	High	High	High	High	High	High	High	High
High	Q86UP2	Kinectin OS=Homo sapiens GN=KTN1 PE=1 SV=1	0	244.425	49	52	634	1	1	1357	156.2	5.64	1062.09	52	50	4.48865e+07	3.62453e+07	4.88518e+07	4.56838e+07	6.13768e+07	6.26243e+07	3.15233e+07	4.06822e+07	2.92636e+07	3.71165e+07	3.02067e+07	3.6551e+07	6.08826e+07	6.22851e+07	5.97659e+07	5.31381e+07	5.5013e+07	5.92491e+07	4.609e+07	4.95826e+07	5.01666e+07	4.70395e+07	3.93426e+07	3.57523e+07	Peak Found	High	Peak Found	High	High	High	High	Peak Found	High	Peak Found
High	P50991	T-complex protein 1 subunit delta OS=Homo sapiens GN=CCT4 PE=1 SV=4	0	243.091	73	33	1189	32	1	539	57.9	7.83	2320.08	33	0	3.68363e+08	3.06071e+08	3.65616e+08	3.49039e+08	3.4142e+08	3.50468e+08	3.19605e+08	3.81323e+08	3.06801e+08	3.76653e+08	2.81865e+08	3.35579e+08	3.13305e+08	3.65086e+08	4.01658e+08	3.52702e+08	3.70975e+08	3.75877e+08	3.78123e+08	4.12322e+08	3.93118e+08	3.56124e+08	3.40677e+08	3.25765e+08	High	High	High	High	High	High	High	High	High	High
High	P06396-2	Isoform 2 of Gelsolin OS=Homo sapiens GN=GSN	0	243.017	62	31	812	31	1	731	80.6	5.85	1588.3	31	0	1.59953e+08	1.43375e+08	1.75971e+08	1.79174e+08	2.62468e+08	2.7565e+08	4.75895e+07	6.00967e+07	5.19259e+07	6.21238e+07	5.48162e+07	6.41183e+07	2.62643e+08	3.13713e+08	2.59315e+08	2.36481e+08	2.30229e+08	2.37759e+08	9.7274e+07	1.02654e+08	1.36475e+08	1.24158e+08	1.0876e+08	1.06251e+08	High	High	High	High	High	High	High	High	High	High
High	Q16658	Fascin OS=Homo sapiens GN=FSCN1 PE=1 SV=3	0	242.633	71	35	1463	35	1	493	54.5	7.24	3161.88	35	0	5.49986e+08	4.76085e+08	5.90968e+08	5.56509e+08	5.63376e+08	5.58876e+08	4.98861e+08	5.87056e+08	5.0036e+08	5.83058e+08	5.28527e+08	5.913e+08	5.77351e+08	6.34964e+08	6.71414e+08	5.73411e+08	5.9338e+08	6.02365e+08	5.41279e+08	5.81583e+08	5.91099e+08	5.38884e+08	5.00899e+08	4.73469e+08	High	High	High	High	High	High	High	High	High	High
High	Q86UP2-3	Isoform 3 of Kinectin OS=Homo sapiens GN=KTN1	0	242.301	50	52	620	1	1	1306	150.3	5.74	1057.83	52	0	253081	180211	197379	192731		94968.9	249882	331120	222384	265993	202369	193871	333091	266727	290551	209028	230703	200101	412085	338573	302106	291906	253446	177818	Peak Found	Peak Found	Peak Found	Peak Found	Not Found	Peak Found	High	Peak Found	Peak Found	Peak Found
High	O60506	Heterogeneous nuclear ribonucleoprotein Q OS=Homo sapiens GN=SYNCRIP PE=1 SV=2	0	242.299	59	34	1275	2	1	623	69.6	8.59	2470.42	34	33	3.33047e+08	2.88919e+08	3.39174e+08	3.11469e+08	3.08903e+08	2.95469e+08	2.66866e+08	3.07925e+08	2.51755e+08	2.8787e+08	2.51593e+08	2.83268e+08	2.64804e+08	2.99388e+08	3.45209e+08	3.04204e+08	3.13772e+08	3.14547e+08	2.84642e+08	3.01113e+08	3.05203e+08	2.76435e+08	2.89592e+08	2.69477e+08	High	High	High	High	High	High	High	High	High	High
High	Q1KMD3	Heterogeneous nuclear ribonucleoprotein U-like protein 2 OS=Homo sapiens GN=HNRNPUL2 PE=1 SV=1	0	242.196	54	41	1033	41	1	747	85.1	4.91	1994.94	41	0	1.39747e+08	1.29907e+08	1.37704e+08	1.49386e+08	1.34476e+08	1.4911e+08	1.10757e+08	1.46875e+08	1.08073e+08	1.42896e+08	1.10213e+08	1.37706e+08	1.30692e+08	1.47553e+08	1.64232e+08	1.43855e+08	1.42515e+08	1.50457e+08	1.2937e+08	1.41704e+08	1.40161e+08	1.32714e+08	1.32974e+08	1.28692e+08	High	High	High	High	High	High	High	High	High	High
High	P22102	Trifunctional purine biosynthetic protein adenosine-3 OS=Homo sapiens GN=GART PE=1 SV=1	0	241.886	56	44	889	44	1	1010	107.7	6.7	1848.93	44	0	1.01308e+08	8.29601e+07	9.80433e+07	8.79918e+07	86003902	8.53964e+07	7.58951e+07	8.97071e+07	6.9687e+07	8.15579e+07	7.04254e+07	7.7531e+07	7.13011e+07	8.13688e+07	9.92007e+07	8.32092e+07	8.769e+07	8.81434e+07	7.99245e+07	8.08153e+07	8.22858e+07	7.49588e+07	7.91714e+07	7.34504e+07	High	High	High	High	High	High	High	High	High	High
High	Q92900	Regulator of nonsense transcripts 1 OS=Homo sapiens GN=UPF1 PE=1 SV=2	0	241.182	54	48	884	48	1	1129	124.3	6.61	1416.15	48	0	5.85025e+07	5.11227e+07	6.19029e+07	5.35057e+07	6.23782e+07	5.99175e+07	4.40666e+07	4.90182e+07	4.31762e+07	4.86068e+07	4.01187e+07	4.69108e+07	5.24162e+07	6.34346e+07	6.5809e+07	5.7053e+07	6.07579e+07	6.32146e+07	5.7105e+07	6.29993e+07	6.02437e+07	5.38442e+07	5.5052e+07	5.14611e+07	High	High	High	High	High	High	High	High	High	High
High	P27797	Calreticulin OS=Homo sapiens GN=CALR PE=1 SV=1	0	240.922	65	25	1840	25	1	417	48.1	4.44	3251.25	25	0	5.05867e+08	4.26728e+08	4.96229e+08	4.60819e+08	638406646	6.33373e+08	2.91277e+08	3.39978e+08	2.9304e+08	3.39359e+08	3.0937e+08	3.55387e+08	4.99081e+08	5.67869e+08	5.71212e+08	4.97698e+08	5.34994e+08	5.4403e+08	4.03841e+08	4.36947e+08	4.84281e+08	4.24061e+08	4.22428e+08	4.04517e+08	High	High	High	High	High	High	High	High	High	High
High	P61978-2	Isoform 2 of Heterogeneous nuclear ribonucleoprotein K OS=Homo sapiens GN=HNRNPK	0	239.963	59	24	2125	2	1	464	51	5.33	3823.74	24	0	3.61019e+07	3.00264e+07	3.64086e+07	3.28257e+07	3.6925e+07	3.64535e+07	2.8793e+07	3.15353e+07	2.45552e+07	2.87248e+07	2.76101e+07	3.12715e+07	2.83365e+07	3.56263e+07	37340373	3.275e+07	3.5937e+07	3.90739e+07	3.08798e+07	3.03338e+07	3.36163e+07	2.97526e+07	3.16352e+07	3.11673e+07	High	High	High	High	High	High	High	High	High	High
High	Q07065	Cytoskeleton-associated protein 4 OS=Homo sapiens GN=CKAP4 PE=1 SV=2	0	239.633	67	39	954	37	1	602	66	5.92	1796.43	39	0	1.37024e+08	1.23103e+08	1.37818e+08	1.35874e+08	2.23396e+08	2.30915e+08	8.84207e+07	1.08367e+08	9.57814e+07	1.14803e+08	9.45673e+07	1.14696e+08	1.98464e+08	2.27956e+08	1.8538e+08	1.75921e+08	1.69954e+08	1.82522e+08	1.21857e+08	1.29604e+08	1.42773e+08	1.33203e+08	1.34734e+08	1.2718e+08	High	High	High	High	High	High	High	High	High	High
High	O14617-5	Isoform 5 of AP-3 complex subunit delta-1 OS=Homo sapiens GN=AP3D1	0	239.123	50	46	696	46	1	1215	136.6	7.64	1141.01	46	0	5.60703e+07	5.1719e+07	5.55784e+07	5.43847e+07	6.18436e+07	5.9645e+07	5.54651e+07	6.12217e+07	5.20905e+07	6.08186e+07	5.39071e+07	5.47762e+07	6.90857e+07	7.48195e+07	7.69178e+07	6.51489e+07	6.18427e+07	6.41097e+07	6.04603e+07	6.9891e+07	6.14445e+07	5.80318e+07	5.05697e+07	5.04588e+07	High	High	High	High	High	High	High	High	High	High
High	O60264	SWI/SNF-related matrix-associated actin-dependent regulator of chromatin subfamily A member 5 OS=Homo sapiens GN=SMARCA5 PE=1 SV=1	0	239.088	50	55	854	41	1	1052	121.8	8.09	1085.29	55	14	9.19996e+07	8.02086e+07	8.82253e+07	7.86792e+07	7.22397e+07	71803578	5.89912e+07	6.91841e+07	5.37997e+07	6.42684e+07	5.60821e+07	6.22977e+07	5.91261e+07	6.91841e+07	8.43116e+07	7.33491e+07	7.0757e+07	7.44118e+07	4.91056e+07	5.29835e+07	5.17214e+07	4.70687e+07	5.35257e+07	5.01712e+07	High	High	High	High	High	High	High	High	High	High
High	P40939	Trifunctional enzyme subunit alpha, mitochondrial OS=Homo sapiens GN=HADHA PE=1 SV=2	0	238.817	65	38	861	38	1	763	82.9	9.04	1897.09	38	0	1.16981e+08	9.64744e+07	1.05928e+08	1.01473e+08	1.80406e+08	1.82721e+08	8.02687e+07	8.49815e+07	6.91906e+07	7.58759e+07	7.46565e+07	8.68511e+07	1.13748e+08	1.27179e+08	1.37539e+08	1.23108e+08	1.64668e+08	1.68249e+08	9.02312e+07	9.67532e+07	1.0913e+08	9.36766e+07	1.13784e+08	1.08965e+08	High	High	High	High	High	High	High	High	High	High
High	P05455	Lupus La protein OS=Homo sapiens GN=SSB PE=1 SV=2	0	238.64	66	36	1034	36	1	408	46.8	7.12	1880.27	36	0	1.43181e+08	1.21331e+08	1.51005e+08	1.40782e+08	1.4956e+08	1.54405e+08	9.17374e+07	1.01396e+08	9.42073e+07	9.85112e+07	9.31793e+07	1.03878e+08	1.36802e+08	1.46695e+08	1.63975e+08	1.46253e+08	1.39169e+08	1.42401e+08	1.19986e+08	1.28136e+08	1.28509e+08	1.21262e+08	1.20632e+08	1.12757e+08	High	High	High	High	High	High	High	High	High	High
High	O43390-2	Isoform 2 of Heterogeneous nuclear ribonucleoprotein R OS=Homo sapiens GN=HNRNPR	0	237.499	54	32	1441	1	1	636	71.2	8.13	2416.08	32	0	1.50071e+06	1109773	1402547	1.27363e+06	1.49704e+06	1.42553e+06	1.24961e+06	1.60973e+06	1.1593e+06	1268290	1.36093e+06	1.48476e+06	1.40884e+06	1.51151e+06	1580776	1.27613e+06	1.42499e+06	1.38258e+06	1.41967e+06	1.22409e+06	1.47419e+06	1.16087e+06	1.29194e+06	1.26444e+06	High	High	High	High	Peak Found	High	High	Peak Found	High	High
High	P55196-5	Isoform 5 of Afadin OS=Homo sapiens GN=AFDN	0	237.377	39	52	648	4	1	1834	207.7	6.39	832.13	52	46	4.22597e+07	3.63259e+07	4.74407e+07	4.14472e+07	3.16124e+07	2.66668e+07	3.13603e+07	4.21422e+07	3.15711e+07	3.36081e+07	2.38352e+07	2.55367e+07	3.88099e+07	3.76303e+07	4.32457e+07	3.69559e+07	2.73016e+07	3.53283e+07	3.55467e+07	4.51344e+07	4.13903e+07	3.91051e+07	3.46383e+07	3.65332e+07	High	High	High	High	High	Peak Found	High	Peak Found	Peak Found	Peak Found
High	Q02790	Peptidyl-prolyl cis-trans isomerase FKBP4 OS=Homo sapiens GN=FKBP4 PE=1 SV=3	0	236.615	75	35	1071	35	1	459	51.8	5.43	2033.1	35	0	2.05465e+08	1.74643e+08	2.31485e+08	2.08945e+08	2.29418e+08	2.27297e+08	1.46027e+08	1.74643e+08	1.47706e+08	1.86696e+08	1.43773e+08	1.72746e+08	1.79362e+08	1.99037e+08	2.23155e+08	1.94672e+08	1.76441e+08	1.82248e+08	1.38453e+08	1.59038e+08	1.70944e+08	1.52543e+08	1.49751e+08	1.45714e+08	High	High	High	High	High	High	High	High	High	High
High	Q7KZF4	Staphylococcal nuclease domain-containing protein 1 OS=Homo sapiens GN=SND1 PE=1 SV=1	0	236.505	56	43	842	43	1	910	101.9	7.17	1644.76	43	0	1.11095e+08	9.48768e+07	103592782	9.72957e+07	1.14721e+08	1.17426e+08	6.81418e+07	8.11778e+07	6.32066e+07	7.56674e+07	6.31138e+07	7.21548e+07	9.4431e+07	1.08333e+08	1.09529e+08	1.00596e+08	9.16393e+07	9.82096e+07	1.04381e+08	1.09862e+08	1.09672e+08	9.86459e+07	9.97928e+07	9.71897e+07	High	High	High	High	High	High	High	High	High	High
High	P35573	Glycogen debranching enzyme OS=Homo sapiens GN=AGL PE=1 SV=3	0	236.423	48	56	710	56	1	1532	174.7	6.76	982.74	56	0	2.48716e+07	1.85888e+07	2.95231e+07	2.46941e+07	3.40538e+07	3.40181e+07	2.0936e+07	2.37717e+07	2.17375e+07	2.63352e+07	2.56464e+07	2.65332e+07	3.70959e+07	3.93286e+07	4.15725e+07	34615052	4.0609e+07	40502549	3.11193e+07	3.41294e+07	3.37673e+07	2.88243e+07	2.27702e+07	2.29035e+07	High	High	High	High	High	High	High	High	High	High
High	P09651-2	Isoform A1-A of Heterogeneous nuclear ribonucleoprotein A1 OS=Homo sapiens GN=HNRNPA1	0	235.062	73	22	1829	1	1	320	34.2	9.23	3859.8	22	0	1.05437e+06	932754	932974	1.43475e+06	879263	1.33201e+06	866592	1.34242e+06	573055	1.18302e+06	608025	670697	1.22139e+06	1801397	1.39778e+06	1.56593e+06	1.06954e+06	1.16891e+06	896872	1.35647e+06	1.14347e+06	862449	812219	811590	High	High	High	High	High	High	High	High	High	High
High	Q13423	NAD(P) transhydrogenase, mitochondrial OS=Homo sapiens GN=NNT PE=1 SV=3	0	234.717	44	40	1036	40	1	1086	113.8	8.09	1874.45	40	0	1.51893e+08	1.28649e+08	1.42043e+08	1.3092e+08	1.5551e+08	1.5584e+08	1.63591e+08	1.96494e+08	1.51065e+08	1.85713e+08	1.49632e+08	1.74504e+08	1.31918e+08	1.49531e+08	1.66253e+08	1.42087e+08	1.7023e+08	1.68126e+08	1.58259e+08	1.6704e+08	1.6791e+08	1.4895e+08	1.45614e+08	1.33312e+08	High	High	High	High	High	High	High	High	High	High
High	Q01813	ATP-dependent 6-phosphofructokinase, platelet type OS=Homo sapiens GN=PFKP PE=1 SV=2	0	233.896	55	35	970	31	1	784	85.5	7.55	1742.6	35	4	8.60629e+07	6.99264e+07	8.99903e+07	7.89378e+07	1.08818e+08	1.03038e+08	7.70927e+07	8.90345e+07	8.49719e+07	9.67261e+07	9.98606e+07	1.12364e+08	7.69989e+07	8.49725e+07	8.72527e+07	7.76761e+07	8.53672e+07	8.9219e+07	8.52804e+07	8.6804e+07	9.83062e+07	9.32863e+07	8.71903e+07	8.48039e+07	High	High	High	High	High	High	High	High	High	High
High	P23246	Splicing factor, proline- and glutamine-rich OS=Homo sapiens GN=SFPQ PE=1 SV=2	0	233.164	50	32	1352	31	1	707	76.1	9.44	2166.14	32	1	3.95331e+08	3.68967e+08	4.10704e+08	4.09441e+08	3.71551e+08	3.96476e+08	3.21763e+08	399021324	3.06435e+08	3.9221e+08	3.11826e+08	3.80532e+08	3.66663e+08	4.38155e+08	4.61761e+08	4.23e+08	3.92475e+08	4.21312e+08	3.66471e+08	3.96268e+08	3.88516e+08	3.63429e+08	3.62532e+08	3.47452e+08	High	High	High	High	High	High	High	High	High	High
High	P45974	Ubiquitin carboxyl-terminal hydrolase 5 OS=Homo sapiens GN=USP5 PE=1 SV=2	0	231.802	57	36	917	33	1	858	95.7	5.03	1725.7	36	3	1.21458e+08	9.89065e+07	1.23334e+08	1.09234e+08	1.26719e+08	1.19812e+08	9.13454e+07	1.02857e+08	8.61277e+07	9.90594e+07	8.46875e+07	9.33334e+07	1.26902e+08	1.46305e+08	1.41443e+08	1.25357e+08	1.20542e+08	1.27803e+08	1.14593e+08	1.2082e+08	1.13917e+08	1.04847e+08	9.50668e+07	9.94204e+07	High	High	High	High	High	High	High	High	High	High
High	Q92614	Unconventional myosin-XVIIIa OS=Homo sapiens GN=MYO18A PE=1 SV=3	0	231.715	36	54	603	54	1	2054	233	6.3	824.4	54	0	3.32473e+07	2.49604e+07	3.54627e+07	3.06866e+07	2.84369e+07	2.78012e+07	3.22677e+07	3.97422e+07	3.14893e+07	3.99873e+07	3.11986e+07	3.78378e+07	3.50373e+07	4.20038e+07	3.98572e+07	3.58452e+07	3.35796e+07	3.66274e+07	4.45301e+07	4.92929e+07	4.56436e+07	4.63344e+07	3.57365e+07	3.75109e+07	High	High	High	High	High	High	High	High	High	High
High	Q8WUM4	Programmed cell death 6-interacting protein OS=Homo sapiens GN=PDCD6IP PE=1 SV=1	0	230.902	60	43	799	43	1	868	96	6.52	1378.09	43	0	7.94336e+07	6.39065e+07	7.85309e+07	7.15712e+07	8.42102e+07	7.96711e+07	5.05936e+07	5.90649e+07	4.79055e+07	5.9074e+07	4.42137e+07	5.40042e+07	7.16734e+07	8.31884e+07	8.2068e+07	7.34231e+07	7.80328e+07	7.64423e+07	5.60951e+07	6.31078e+07	6.27908e+07	5.82574e+07	5.85454e+07	5.61527e+07	High	High	High	High	High	High	High	High	High	High
High	O43592	Exportin-T OS=Homo sapiens GN=XPOT PE=1 SV=2	0	230.392	53	37	797	37	1	962	109.9	5.39	1661.29	37	0	6.96688e+07	5.59746e+07	6.49984e+07	6.49539e+07	6.68528e+07	5.94e+07	4.21114e+07	4.64417e+07	4.02904e+07	5.02327e+07	3.70894e+07	4.22381e+07	4.95075e+07	4.93185e+07	6.94764e+07	5.77111e+07	52960157	58948081	4.9624e+07	5.88616e+07	5.85571e+07	5.39589e+07	5.29694e+07	4.5688e+07	High	High	High	High	High	High	High	High	High	High
High	P54577	Tyrosine--tRNA ligase, cytoplasmic OS=Homo sapiens GN=YARS PE=1 SV=4	0	230.261	78	42	998	42	1	528	59.1	7.05	1809.92	42	0	2.39751e+08	1.93399e+08	2.50207e+08	2.29466e+08	2.25047e+08	2.14012e+08	1.48132e+08	1.7016e+08	1.43087e+08	1.69777e+08	1.30318e+08	1.43196e+08	1.76984e+08	1.98289e+08	2.53324e+08	2.19754e+08	2.16962e+08	2.21937e+08	1.93573e+08	2.13918e+08	2.06788e+08	1.91465e+08	184981301	1.79846e+08	High	High	High	High	High	High	High	High	High	High
High	P46459	Vesicle-fusing ATPase OS=Homo sapiens GN=NSF PE=1 SV=3	0	230.23	58	45	1049	44	1	744	82.5	6.95	1951.41	45	1	1.33344e+08	1.13298e+08	149606149	1.32573e+08	1.24427e+08	1.20624e+08	1.57336e+08	1.8159e+08	1.57728e+08	1.84756e+08	1.51119e+08	1.70246e+08	137772986	1.55052e+08	1.6291e+08	1.42591e+08	1.54675e+08	1.53947e+08	1.8597e+08	2.0012e+08	1.77912e+08	1.66823e+08	1.43041e+08	1.33454e+08	High	High	High	High	High	High	High	High	High	High
High	Q9ULU8	Calcium-dependent secretion activator 1 OS=Homo sapiens GN=CADPS PE=1 SV=3	0	229.986	44	44	644	1	1	1353	152.7	5.71	1219.27	44	42	3.89891e+07	3.10792e+07	4.41415e+07	4.07398e+07	3.03418e+07	2.98589e+07	2.8665e+07	3.23889e+07	2.81029e+07	3.33769e+07	2.75186e+07	3.21394e+07	4.37977e+07	4.7055e+07	5.07371e+07	4.165e+07	4.07931e+07	4.10396e+07	4.00454e+07	4.32167e+07	3.95093e+07	3.63162e+07	2.7296e+07	2.71887e+07	Peak Found	High	High	High	High	High	High	High	High	High
High	P02545	Prelamin-A/C OS=Homo sapiens GN=LMNA PE=1 SV=1	0	229.907	69	41	555	4	1	664	74.1	7.02	994.39	41	34	5.72886e+07	4.85465e+07	4.64817e+07	4.0263e+07	1.72017e+08	1.75923e+08	1.29597e+07	1.58801e+07	1.33107e+07	1.70027e+07	1.31883e+07	1.50215e+07	1.07554e+08	1.24987e+08	8.20418e+07	7.20613e+07	8.40037e+07	8.71792e+07	1.68736e+07	1.86217e+07	4.56925e+07	4.12061e+07	3.90343e+07	3.51081e+07	Peak Found	High	High	High	High	High	Peak Found	Peak Found	Peak Found	Peak Found
High	Q13409-2	Isoform 2B of Cytoplasmic dynein 1 intermediate chain 2 OS=Homo sapiens GN=DYNC1I2	0	229.322	64	27	961	27	1	632	70.6	5.24	1891.13	27	0	9.67747e+07	7.77588e+07	9.6752e+07	9.62098e+07	9.03638e+07	9.02853e+07	8.50905e+07	9.91495e+07	7.98215e+07	9.52404e+07	7.43073e+07	9.06901e+07	1.06084e+08	1.18506e+08	1.12564e+08	9.94405e+07	9.61034e+07	9.54625e+07	1.12553e+08	1.17767e+08	1.11913e+08	9.84162e+07	9.0078e+07	8.64888e+07	High	High	High	High	High	High	High	High	High	High
High	O43602-2	Isoform 2 of Neuronal migration protein doublecortin OS=Homo sapiens GN=DCX	0	229.266	78	30	1019	2	1	360	40	9.39	1945.26	30	33	1.26188e+08	1.05478e+08	1.35495e+08	1.2414e+08	8.28739e+07	8.24397e+07	4.56859e+08	5.12782e+08	3.9565e+08	4.55517e+08	3.94138e+08	4.36792e+08	1.3635e+08	1.53015e+08	1.36986e+08	1.20866e+08	1.07163e+08	1.10872e+08	4.29195e+08	462778410	3.9953e+08	3.7467e+08	3.05073e+08	3.02522e+08	Not Found	Not Found	Peak Found	Peak Found	Peak Found	Peak Found	High	High	High	High
High	P55196-2	Isoform 1 of Afadin OS=Homo sapiens GN=AFDN	0	229.208	42	49	636	1	1	1612	181.9	6.52	827.02	49	0	347718	302057	263127	393512	286159	239204	164819	203996	143832	197971	154162	168804	227269	264094	316074	283687	272195	308263	166132	226952	233700	207536	193086	211382	Peak Found	Peak Found	Peak Found	Peak Found	Peak Found	Peak Found	Peak Found	Peak Found	Peak Found	Peak Found
High	Q15075	Early endosome antigen 1 OS=Homo sapiens GN=EEA1 PE=1 SV=2	0	228.978	46	51	572	51	1	1411	162.4	5.68	645.81	51	0	3.40209e+07	2.66165e+07	3.60669e+07	3.22604e+07	4.48352e+07	4.37292e+07	2.51506e+07	2.84353e+07	2.40548e+07	2.80863e+07	2.39898e+07	3.03546e+07	3.66854e+07	4.29187e+07	3.77218e+07	3.39717e+07	3.16319e+07	3.49569e+07	3.83302e+07	4.12022e+07	4.4396e+07	3.92096e+07	3.51014e+07	2.98306e+07	High	High	High	High	High	High	High	High	High	High
High	P56192	Methionine--tRNA ligase, cytoplasmic OS=Homo sapiens GN=MARS PE=1 SV=2	0	228.628	51	31	772	31	1	900	101.1	6.16	1679.21	31	0	1.01393e+08	8.49941e+07	1.01023e+08	9.48962e+07	1.14251e+08	1.15001e+08	6.96471e+07	8.15666e+07	6.42032e+07	7.88922e+07	6.16891e+07	7.21066e+07	9.17563e+07	1.0501e+08	1.17102e+08	1.01397e+08	1.05385e+08	1.16955e+08	8.21858e+07	8.63872e+07	8.27632e+07	7.93465e+07	7.81507e+07	7.6255e+07	High	High	High	High	High	High	High	High	High	High
High	P09651	Heterogeneous nuclear ribonucleoprotein A1 OS=Homo sapiens GN=HNRNPA1 PE=1 SV=5	0	227.79	59	22	1782	1	1	372	38.7	9.13	3783.12	22	22	7.40265e+08	6.20918e+08	7.18749e+08	6.72591e+08	7.1295e+08	7.18421e+08	5.34385e+08	6.5293e+08	5.17996e+08	6.28653e+08	5.49158e+08	6.31312e+08	6.10733e+08	6.98878e+08	8.16413e+08	6.81898e+08	7.13122e+08	7.22605e+08	6.02345e+08	6.31377e+08	6.43567e+08	5.82324e+08	5.78005e+08	5.80331e+08	Peak Found	Peak Found	Peak Found	Peak Found	Peak Found	Peak Found	Peak Found	Peak Found	High	High
High	O43143	Pre-mRNA-splicing factor ATP-dependent RNA helicase DHX15 OS=Homo sapiens GN=DHX15 PE=1 SV=2	0	227.722	53	42	845	41	1	795	90.9	7.46	1366.16	42	2	1.38667e+08	1.12592e+08	1.32226e+08	1.18182e+08	1.33236e+08	1.27969e+08	9.67966e+07	1.0872e+08	9.15745e+07	1.09872e+08	9.66573e+07	1.07508e+08	1.02875e+08	1.20311e+08	1.4205e+08	1.27848e+08	1.25615e+08	1.33889e+08	8.94512e+07	1.00888e+08	1.02508e+08	9.77711e+07	1.02096e+08	1.04181e+08	High	High	High	High	High	High	High	High	High	High
High	O43602	Neuronal migration protein doublecortin OS=Homo sapiens GN=DCX PE=1 SV=4	0	227.441	78	29	1005	1	1	365	40.5	9.28	1927.58	29	0	220997	250886	269164	289708			1.68616e+06	1.89039e+06	1.10716e+06	1.49098e+06	888594	1.13287e+06	433496	466982	518321	290201		156156	1.34887e+06	1.48862e+06	1.28305e+06	1.11497e+06	698306	825282	Peak Found	Peak Found	Peak Found	Peak Found	Not Found	Not Found	High	High	High	High
High	O43242	26S proteasome non-ATPase regulatory subunit 3 OS=Homo sapiens GN=PSMD3 PE=1 SV=2	0	227.278	66	36	998	36	1	534	60.9	8.44	2005.27	36	0	1.45798e+08	1.22955e+08	1.42435e+08	1.29983e+08	1.46161e+08	1.47567e+08	1.18199e+08	1.4162e+08	1.09464e+08	1.33906e+08	1.10109e+08	1.24873e+08	1.32975e+08	1.54705e+08	1.64813e+08	1.47005e+08	1.53237e+08	156688889	1.55029e+08	1.6772e+08	1.60777e+08	1.47602e+08	1.42726e+08	1.35954e+08	High	High	High	High	High	High	High	High	High	High
High	P22626	Heterogeneous nuclear ribonucleoproteins A2/B1 OS=Homo sapiens GN=HNRNPA2B1 PE=1 SV=2	0	226.267	72	24	1776	20	1	353	37.4	8.95	3832.38	24	4	1.30052e+09	1.09915e+09	1.28973e+09	1.24745e+09	1.23615e+09	1.24398e+09	9.29147e+08	1.1094e+09	8.98024e+08	1.10068e+09	9.15001e+08	1.09154e+09	1.11002e+09	1.26013e+09	1.38572e+09	1.25161e+09	1.24261e+09	1.28943e+09	1.01776e+09	1.11142e+09	1.15199e+09	1.0507e+09	1.09397e+09	1.06392e+09	High	High	High	High	High	High	High	High	High	High
High	P51659	Peroxisomal multifunctional enzyme type 2 OS=Homo sapiens GN=HSD17B4 PE=1 SV=3	0	225.815	57	34	751	34	1	736	79.6	8.84	1586.85	34	0	1.11079e+08	8.78874e+07	1.05097e+08	9.72955e+07	1.33142e+08	1.27328e+08	7.41654e+07	8.67149e+07	7.06222e+07	8.47798e+07	7.81599e+07	8.89655e+07	1.05134e+08	1.23001e+08	123933224	1.10932e+08	1.19424e+08	1.26841e+08	7.86025e+07	8.98585e+07	8.86077e+07	8.38729e+07	81127387	8.12541e+07	High	High	High	High	High	High	High	High	High	High
High	P12111	Collagen alpha-3(VI) chain OS=Homo sapiens GN=COL6A3 PE=1 SV=5	0	225.657	23	52	188	52	1	3177	343.5	6.68	257.22	52	0	2.21692e+06	2.86327e+06	2.29258e+06	2.11373e+06	1.57385e+07	1.49802e+07	1.48669e+06	2.11577e+06	1.73043e+06	1.85535e+06	1.51197e+06	1.5014e+06	1.01134e+07	1.11183e+07	7.58824e+06	5.71636e+06	3.00802e+06	1.99626e+06	4.78317e+06	4.80229e+06	1.92996e+07	1.4779e+07	4.18762e+07	3.82976e+07	Peak Found	Peak Found	Peak Found	Peak Found	High	High	Peak Found	Peak Found	Peak Found	Peak Found
High	P22234	Multifunctional protein ADE2 OS=Homo sapiens GN=PAICS PE=1 SV=3	0	225.215	71	26	1079	26	1	425	47	7.23	2154.15	26	0	3.32125e+08	2.67747e+08	3.30382e+08	2.93042e+08	3.1496e+08	3.02641e+08	2.3118e+08	2.51775e+08	2.15664e+08	2.49103e+08	2.11442e+08	2.34695e+08	2.70031e+08	2.99158e+08	3.54204e+08	3.06745e+08	3.14146e+08	3.1996e+08	2.28246e+08	2.49734e+08	2.57265e+08	2.36665e+08	2.39197e+08	2.26058e+08	High	High	High	High	High	High	High	High	High	High
High	Q93009	Ubiquitin carboxyl-terminal hydrolase 7 OS=Homo sapiens GN=USP7 PE=1 SV=2	0	225.178	55	45	753	45	1	1102	128.2	5.55	1195.09	45	0	5.39546e+07	4.52274e+07	5.48253e+07	4.82742e+07	5.04478e+07	5.23118e+07	4.25278e+07	5.08392e+07	4.28564e+07	4.96318e+07	4.07018e+07	4.76854e+07	4.67777e+07	5.33599e+07	5.90726e+07	4.97763e+07	4.89992e+07	5.31857e+07	5.44536e+07	5.8479e+07	5.99992e+07	5.34036e+07	5.23592e+07	5.18478e+07	High	High	High	High	High	High	High	High	High	High
High	P13535	Myosin-8 OS=Homo sapiens GN=MYH8 PE=1 SV=3	0	225.086	31	49	162	11	1	1937	222.6	5.74	283.18	49	7	19154.3	145934		87379.3	9.30404e+06	7.9519e+06		163417		71941	64779	92137.4	12449.2	34809.4	104762	70085.3		77241.1		412005	2.99399e+06	2877258		29631	Not Found	Peak Found	Not Found	Not Found	High	High	Not Found	Peak Found	Not Found	Not Found
High	P41250	Glycine--tRNA ligase OS=Homo sapiens GN=GARS PE=1 SV=3	0	224.649	52	30	1023	30	1	739	83.1	7.03	1753.76	30	0	1.50418e+08	1.25097e+08	1.54622e+08	1.40462e+08	1.3729e+08	1.31759e+08	1.18381e+08	1.34782e+08	1.04332e+08	1.27133e+08	9.28053e+07	1.0305e+08	1.35973e+08	1.50722e+08	1.67156e+08	1.47494e+08	1.48822e+08	1.52663e+08	1.69059e+08	1.78963e+08	1.70904e+08	1.54096e+08	1.42757e+08	1.34986e+08	High	High	High	High	High	High	High	High	High	High
High	P55265-4	Isoform 4 of Double-stranded RNA-specific adenosine deaminase OS=Homo sapiens GN=ADAR	0	224.276	38	41	773	41	1	1269	140.7	8.56	1184.07	41	0	5.70118e+07	5.02658e+07	5.7416e+07	5.99717e+07	5.73814e+07	5.57792e+07	4.2189e+07	4.93147e+07	3.94774e+07	4.81607e+07	4.05608e+07	4.32457e+07	5.01975e+07	5.89397e+07	6.55902e+07	5.45758e+07	6.02063e+07	5.94863e+07	5.08615e+07	5.43148e+07	5.53751e+07	4.73743e+07	5.08668e+07	4.79249e+07	High	High	High	High	High	High	High	High	High	High
High	Q9ULU8-2	Isoform 2 of Calcium-dependent secretion activator 1 OS=Homo sapiens GN=CADPS	0	223.629	46	44	629	1	1	1274	144	5.71	1170.06	44	0			1.69426e+06				889802	870370	861352	936809		882228		1.48804e+06	1817104			1.41929e+06	1.18113e+06		1.19402e+06	1.12178e+06	1109228	1.08781e+06	High	Not Found	Peak Found	High	Not Found	Not Found	Peak Found	Peak Found	Peak Found	Peak Found
High	Q9NRY4	Rho GTPase-activating protein 35 OS=Homo sapiens GN=ARHGAP35 PE=1 SV=3	0	223.409	48	51	592	51	1	1499	170.4	6.64	858.93	51	0	2.6199e+07	2.06299e+07	2.77497e+07	2.47308e+07	2.04501e+07	2.18264e+07	2.87446e+07	3.15534e+07	2.4612e+07	2.86908e+07	2.17235e+07	2.73138e+07	2.4795e+07	3.02822e+07	2.99945e+07	2.72213e+07	2.50028e+07	2.51255e+07	3.399e+07	3.57447e+07	3.17751e+07	2.67782e+07	2.60116e+07	2.31157e+07	High	High	High	High	High	High	High	High	High	High
High	Q9UPU5	Ubiquitin carboxyl-terminal hydrolase 24 OS=Homo sapiens GN=USP24 PE=1 SV=3	0	223.202	28	54	589	54	1	2620	294.2	6.14	554.24	54	0	2.95621e+07	2.65462e+07	2.94854e+07	2.86035e+07	2.62416e+07	2.48763e+07	2.40528e+07	2.6584e+07	2.08627e+07	2.62073e+07	2.02997e+07	2.27972e+07	2.50585e+07	2.91628e+07	3.39339e+07	3.09182e+07	3.04815e+07	2.92868e+07	2.89981e+07	3.22528e+07	3.09694e+07	2.77316e+07	2.74001e+07	2.77296e+07	High	High	High	High	High	High	High	High	High	High
High	O60763	General vesicular transport factor p115 OS=Homo sapiens GN=USO1 PE=1 SV=2	0	222.971	52	40	772	40	1	962	107.8	4.91	1356.44	40	0	7.72398e+07	6.12607e+07	7.895e+07	6.99658e+07	9.44822e+07	9.13855e+07	5.22068e+07	5.65786e+07	5.1252e+07	5.67862e+07	4.83343e+07	5.24092e+07	7.4534e+07	8.9431e+07	8.40196e+07	7.31385e+07	7.30472e+07	7.69477e+07	6.8926e+07	7.68745e+07	7.5402e+07	7.03806e+07	6.26879e+07	6.11496e+07	High	High	High	High	High	High	High	High	High	High
High	P35241-5	Isoform 5 of Radixin OS=Homo sapiens GN=RDX	0	222.908	59	37	1060	21	1	604	71	6.71	1724.04	37	0	4.14268e+07	3.7484e+07	3.73497e+07	4.15879e+07	4.99858e+07	4.97286e+07	3.80051e+07	4.2717e+07	3.62595e+07	4.24245e+07	3.9803e+07	4.60741e+07	4.66762e+07	5.13338e+07	5.52951e+07	4.89379e+07	4.22303e+07	4.76647e+07	4.02059e+07	4.28928e+07	3.96034e+07	3.62981e+07	3.72516e+07	3.33363e+07	High	High	High	High	High	High	High	High	High	High
High	P20020	Plasma membrane calcium-transporting ATPase 1 OS=Homo sapiens GN=ATP2B1 PE=1 SV=3	0	222.566	33	36	794	18	1	1258	138.7	6.04	1455.47	36	2	2.45135e+07	1.74533e+07	2.41843e+07	2.09971e+07	3.09194e+07	2.86356e+07	1.54934e+07	2.00518e+07	1.66598e+07	2.13136e+07	1.41029e+07	1.84703e+07	3.35689e+07	3.59822e+07	3.54416e+07	3.1104e+07	2.99978e+07	3.07852e+07	2.68369e+07	3.1709e+07	2.67998e+07	27856756	2.06048e+07	2.13749e+07	High	High	High	High	High	High	High	High	High	High
High	P11137-4	Isoform 4 of Microtubule-associated protein 2 OS=Homo sapiens GN=MAP2	0	222.395	63	26	1221	2	1	559	58.9	9.72	1771.55	26	0	1.68513e+06	1.27369e+06	1.52691e+06	1.89294e+06	1.16122e+06	873971	1.2875e+06	911830	710077	492802	294847	261189	2.10569e+06	2.16497e+06	1.58177e+06	1.41242e+06	1.03946e+06	610228	950323	518103	1.35866e+06	891245	659335	376336	High	High	High	High	High	High	High	High	High	High
High	O95373	Importin-7 OS=Homo sapiens GN=IPO7 PE=1 SV=1	0	222.181	48	38	774	37	1	1038	119.4	4.82	1655.49	38	1	1.26759e+08	1.03639e+08	1.2318e+08	1.10901e+08	1.17229e+08	1.17315e+08	9.41981e+07	1.06526e+08	8.58053e+07	1.01276e+08	8.72686e+07	9.83939e+07	9.7324e+07	1.10221e+08	1.25857e+08	1.12978e+08	1.14206e+08	1.16703e+08	1.09039e+08	1.13451e+08	1.1049e+08	1.05911e+08	1.03749e+08	9.88311e+07	High	High	High	High	High	High	High	High	High	High
High	Q9HAV4	Exportin-5 OS=Homo sapiens GN=XPO5 PE=1 SV=1	0	221.845	50	44	763	44	1	1204	136.2	5.8	1207.86	44	0	5.58446e+07	4.59161e+07	5.18773e+07	4.69899e+07	4.4826e+07	4.53568e+07	3.8592e+07	4.30813e+07	3.34387e+07	4.03636e+07	3.10294e+07	3.56881e+07	3.48781e+07	3.90589e+07	5.00664e+07	4.22017e+07	4.37003e+07	4.34866e+07	3.20564e+07	3.23789e+07	3.20774e+07	2.85141e+07	3.37504e+07	3.35697e+07	High	High	High	High	High	High	High	High	High	High
High	P52701	DNA mismatch repair protein Msh6 OS=Homo sapiens GN=MSH6 PE=1 SV=2	0	221.555	48	47	769	47	1	1360	152.7	6.9	1284.49	47	0	7.70473e+07	6.02953e+07	7.06769e+07	6.33868e+07	5.74407e+07	5.84037e+07	4.54971e+07	5.53462e+07	4.22319e+07	5.27316e+07	3.97416e+07	4.61456e+07	4.19727e+07	4.65669e+07	6.62067e+07	6.01321e+07	5.6604e+07	6.06725e+07	4.05602e+07	4.34352e+07	4.52855e+07	3.91939e+07	4.69944e+07	4.3837e+07	High	High	High	High	High	High	High	High	High	High
High	O14936-4	Isoform 4 of Peripheral plasma membrane protein CASK OS=Homo sapiens GN=CASK	0	221.502	52	39	556	3	1	898	102.1	6.4	785.43	39	36	2.72468e+07	2.66437e+07	3.1905e+07	2.8518e+07	2.73375e+07	3.19379e+07	3.1391e+07	4.08865e+07	3.00358e+07	3.94613e+07	3.16152e+07	3.70013e+07	3.51248e+07	4.15349e+07	3.66307e+07	3.54658e+07	3.215e+07	3.31528e+07	8.60562e+07	9.61587e+07	8.4553e+07	7.6662e+07	6.59492e+07	6.28337e+07	High	High	High	High	High	Peak Found	High	High	High	High
High	O60502	Protein O-GlcNAcase OS=Homo sapiens GN=MGEA5 PE=1 SV=2	0	220.167	60	39	827	39	1	916	102.8	4.91	1518.11	39	0	8.42201e+07	6.81933e+07	8.99659e+07	8.53771e+07	7.28004e+07	6.9198e+07	7.43339e+07	8.81446e+07	7.50039e+07	8.88169e+07	7.64142e+07	8.74949e+07	8.85182e+07	9.78244e+07	9.95524e+07	8.95646e+07	7.74867e+07	8.0246e+07	96071522	1.02935e+08	9.7784e+07	8.81497e+07	7.94486e+07	7.68344e+07	High	High	High	High	High	High	High	High	High	High
High	P31939	Bifunctional purine biosynthesis protein PURH OS=Homo sapiens GN=ATIC PE=1 SV=3	0	219.716	78	33	770	33	1	592	64.6	6.71	1451.4	33	0	8.72951e+07	7.28427e+07	9.59342e+07	7.78734e+07	8.77795e+07	8.06916e+07	6.30178e+07	7.04602e+07	4.99871e+07	6.49296e+07	4.46867e+07	5.20542e+07	6.00169e+07	5.90679e+07	6.58318e+07	5.72653e+07	6.38649e+07	6.3875e+07	7.63069e+07	7.87873e+07	6.09703e+07	6.08463e+07	7.22082e+07	6.31894e+07	High	High	High	High	High	High	High	High	High	High
High	O15031	Plexin-B2 OS=Homo sapiens GN=PLXNB2 PE=1 SV=3	0	219.635	34	48	685	46	1	1838	205	6.24	811.47	48	2	5.69686e+07	4.6448e+07	4.97868e+07	4.44881e+07	4.84614e+07	4.60342e+07	3.41315e+07	4.06693e+07	3.22921e+07	3.72443e+07	3.6729e+07	3.75378e+07	5.24704e+07	5.28487e+07	6.26837e+07	5.19754e+07	5.32481e+07	5.16361e+07	4.07163e+07	4.49204e+07	4.55037e+07	3.87048e+07	4.12657e+07	3.53386e+07	High	High	High	High	High	High	High	High	High	High
High	Q02218	2-oxoglutarate dehydrogenase, mitochondrial OS=Homo sapiens GN=OGDH PE=1 SV=3	0	219.62	56	44	699	35	1	1023	115.9	6.86	1308.93	44	9	5.71739e+07	4.98563e+07	6.12995e+07	5.67045e+07	8.04921e+07	8.37732e+07	44254111	5.49974e+07	4.47939e+07	5.25126e+07	4.35382e+07	5.08932e+07	5.57907e+07	6.24055e+07	6.23182e+07	5.59711e+07	6.71125e+07	7.15167e+07	5.47929e+07	6.30259e+07	6.06729e+07	5.57766e+07	53796906	5.52631e+07	High	High	High	High	High	High	High	High	High	High
High	Q92973-2	Isoform 2 of Transportin-1 OS=Homo sapiens GN=TNPO1	0	219.224	52	33	817	25	1	890	101.2	4.96	1452.5	33	7	8.63286e+07	7.37346e+07	8.52544e+07	7.79762e+07	9.8069e+07	9.46202e+07	5.7604e+07	6.54698e+07	4.86777e+07	6.34129e+07	5.10546e+07	5.64022e+07	8.45331e+07	9.53992e+07	1.03623e+08	9.41605e+07	9.67562e+07	9.83277e+07	8.50018e+07	8.92088e+07	8.62174e+07	8.02865e+07	8.10658e+07	7.89471e+07	High	High	High	High	High	High	High	High	High	High
High	Q92841	Probable ATP-dependent RNA helicase DDX17 OS=Homo sapiens GN=DDX17 PE=1 SV=2	0	219.223	49	35	1445	28	1	729	80.2	8.27	2439.98	35	7	3.34421e+08	2.77488e+08	3.13765e+08	2.94008e+08	2.77726e+08	2.77958e+08	2.37898e+08	2.88701e+08	2.21727e+08	2.74574e+08	2.205e+08	2.6262e+08	244834930	2.9121e+08	3.31941e+08	2.98275e+08	2.87166e+08	3.06234e+08	2.49843e+08	2.77375e+08	2.58391e+08	2.44221e+08	2.53363e+08	2.49854e+08	High	High	High	High	High	High	High	High	High	High
High	O94979-8	Isoform 8 of Protein transport protein Sec31A OS=Homo sapiens GN=SEC31A	0	219.138	36	35	774	35	1	1233	134.4	6.73	1613.98	35	0	8.51412e+07	7.98977e+07	8.02681e+07	7.43336e+07	9.5088e+07	9.8358e+07	4.8756e+07	6.73858e+07	4.92592e+07	6.06654e+07	4.01362e+07	4.89365e+07	8.13666e+07	9.53321e+07	9.30772e+07	8.06849e+07	7.97425e+07	8.00693e+07	7.12144e+07	7.87772e+07	7.69233e+07	64490068	6.51022e+07	5.79771e+07	High	High	High	High	High	High	High	High	High	High
High	P26640	Valine--tRNA ligase OS=Homo sapiens GN=VARS PE=1 SV=4	0	219.055	44	43	826	43	1	1264	140.4	7.59	1559	43	0	7.81529e+07	7.09745e+07	8.1245e+07	7.69678e+07	7.38301e+07	7.67926e+07	5.33939e+07	6.60594e+07	5.14319e+07	6.50909e+07	4.89649e+07	5.89695e+07	6.0938e+07	7.45343e+07	8.26908e+07	7.48535e+07	7.44022e+07	8.05382e+07	6.56586e+07	7.42671e+07	7.03218e+07	6.60195e+07	6.5288e+07	6.56748e+07	High	High	High	High	High	High	High	High	High	High
High	P31040	Succinate dehydrogenase [ubiquinone] flavoprotein subunit, mitochondrial OS=Homo sapiens GN=SDHA PE=1 SV=2	0	218.571	66	30	750	30	1	664	72.6	7.39	1591.96	30	0	7.55379e+07	6.54669e+07	8.09641e+07	7.82761e+07	9.74002e+07	9.70571e+07	5.7754e+07	7.03594e+07	5.82915e+07	7.38454e+07	5.98023e+07	7.09496e+07	6.71583e+07	7.60849e+07	8.60959e+07	7.21707e+07	9.24707e+07	9.34258e+07	8.00635e+07	8.52269e+07	9.05029e+07	8.02744e+07	8.00371e+07	7.29166e+07	High	High	High	High	High	High	High	High	High	High
High	O60313-2	Isoform 2 of Dynamin-like 120 kDa protein, mitochondrial OS=Homo sapiens GN=OPA1	0	218.563	50	47	730	47	1	997	115.8	7.87	1131.87	47	0	5.92198e+07	4.79359e+07	5.96791e+07	5.05212e+07	5.40904e+07	5.53548e+07	5.86099e+07	6.89417e+07	5.72983e+07	6.9143e+07	5.76023e+07	6.44314e+07	5.14466e+07	5.75507e+07	6.27096e+07	5.10129e+07	5.95771e+07	6.15435e+07	6.4359e+07	6.94459e+07	6.85915e+07	6.23906e+07	5.9786e+07	5.46025e+07	High	High	High	High	High	High	High	High	High	High
High	P04844	Dolichyl-diphosphooligosaccharide--protein glycosyltransferase subunit 2 OS=Homo sapiens GN=RPN2 PE=1 SV=3	0	217.433	52	23	792	1	1	631	69.2	5.69	1916.44	23	0	2.28074e+06	1.86237e+06	2.02219e+06	1.70439e+06	2.44312e+06	2.52484e+06	1.71296e+06	1.82983e+06	1.2059e+06	1.41055e+06	1.31047e+06	1.83282e+06	1.9743e+06	1.87963e+06	1.96355e+06	2.04747e+06	1.07817e+06	2.03374e+06	1.71115e+06	1.69694e+06	1623204	1.80134e+06	1.80989e+06	1.93555e+06	High	High	Peak Found	High	High	High	High	High	High	High
High	Q96QK1	Vacuolar protein sorting-associated protein 35 OS=Homo sapiens GN=VPS35 PE=1 SV=2	0	216.919	52	36	762	36	1	796	91.6	5.49	1373.44	36	0	1.23758e+08	1.03043e+08	1.24778e+08	1.122e+08	1.15188e+08	1.16292e+08	1.15685e+08	1.45047e+08	1.05309e+08	1.26492e+08	9.50325e+07	1.14458e+08	1.1311e+08	1.33866e+08	1.36252e+08	1.23478e+08	1.22207e+08	1.27272e+08	1.57251e+08	1.74606e+08	1.55939e+08	1.45889e+08	1.35477e+08	1.29007e+08	High	High	High	High	High	High	High	High	High	High
High	P06733-2	Isoform MBP-1 of Alpha-enolase OS=Homo sapiens GN=ENO1	0	216.746	78	22	2859	1	1	341	36.9	6.28	6113.57	22	0																									Not Found	Peak Found	Peak Found	High	Peak Found	Peak Found	Not Found	Peak Found	Peak Found	High
High	Q14683	Structural maintenance of chromosomes protein 1A OS=Homo sapiens GN=SMC1A PE=1 SV=2	0	215.956	46	51	682	50	1	1233	143.1	7.64	1006.99	51	1	8.86591e+07	6.51563e+07	7.52171e+07	7.06895e+07	6.6305e+07	6.66398e+07	5.51078e+07	6.54691e+07	5.30831e+07	6.68924e+07	5.4401e+07	6.27933e+07	5.39552e+07	6.3975e+07	7.17459e+07	6.73143e+07	6.71833e+07	6.52111e+07	5.8409e+07	6.07213e+07	6.24544e+07	5.33425e+07	5.99677e+07	5.55976e+07	High	High	High	High	High	High	High	High	High	High
High	O00571	ATP-dependent RNA helicase DDX3X OS=Homo sapiens GN=DDX3X PE=1 SV=3	0	215.857	63	36	1049	11	1	662	73.2	7.18	2060.36	36	25	1.36501e+08	1.14769e+08	1.29349e+08	1.18461e+08	1.13877e+08	1.12214e+08	1.0369e+08	1.21161e+08	8.92493e+07	1.04796e+08	8.10674e+07	9.36854e+07	1.1014e+08	1.24198e+08	1.3729e+08	1.24281e+08	1.18907e+08	1.22671e+08	1.37364e+08	1.53206e+08	1.32447e+08	1.26897e+08	1.26206e+08	1.23173e+08	High	High	High	High	High	High	High	High	High	High
High	P78344	Eukaryotic translation initiation factor 4 gamma 2 OS=Homo sapiens GN=EIF4G2 PE=1 SV=1	0	215.822	57	45	809	45	1	907	102.3	7.14	1383.89	45	0	9.01665e+07	7.09328e+07	8.61854e+07	7.72687e+07	7.74882e+07	7.43942e+07	6.72927e+07	7.93901e+07	6.21298e+07	7.5789e+07	5.621e+07	6.67079e+07	8.46431e+07	8.97967e+07	9.97693e+07	8.67738e+07	8.41448e+07	8.17594e+07	8.29925e+07	8.93955e+07	8.29599e+07	7.34753e+07	6.9534e+07	6.66339e+07	High	High	High	High	High	High	High	High	High	High
High	Q07866-8	Isoform S of Kinesin light chain 1 OS=Homo sapiens GN=KLC1	0	215.429	65	39	1009	2	1	551	62.8	5.94	2017.52	39	35	1.61324e+08	1.31938e+08	1.68281e+08	1.54731e+08	1.29253e+08	1.30685e+08	154355983	1.77369e+08	1.4193e+08	1.65996e+08	1.28179e+08	1.42356e+08	1.61999e+08	1.81706e+08	1.86165e+08	1.59494e+08	1.59916e+08	1.59893e+08	2.0662e+08	2.22437e+08	1.84047e+08	1.69113e+08	1.6414e+08	1.53197e+08	High	High	High	High	Peak Found	High	High	High	High	High
High	P13645	Keratin, type I cytoskeletal 10 OS=Homo sapiens GN=KRT10 PE=1 SV=6	0	214.914	61	32	672	29	1	584	58.8	5.21	1309	32	2	1.72223e+08	1.43469e+08	8.35687e+07	8.05076e+07	5.54442e+07	5.67466e+07	8.73057e+07	1.06483e+08	5.82624e+07	7.05314e+07	6.77412e+07	7.72238e+07	7.7021e+07	8.66718e+07	9.22856e+07	7.98141e+07	1.17581e+08	1.17339e+08	1.18535e+08	1.21615e+08	9.93663e+07	8.71681e+07	8.34438e+07	7.39579e+07	High	High	High	High	High	High	High	High	High	High
High	Q7Z460-3	Isoform 3 of CLIP-associating protein 1 OS=Homo sapiens GN=CLASP1	0	214.479	39	47	628	40	1	1494	164.5	8.47	895.28	47	0	5.23634e+07	4.30783e+07	5.1227e+07	4.70431e+07	4.44636e+07	45625064	4.28221e+07	5.13778e+07	3.98985e+07	4.86437e+07	4.0785e+07	4.6721e+07	4.91483e+07	5.44046e+07	5.62827e+07	5.09069e+07	4.73529e+07	4.97046e+07	4.58624e+07	4.9778e+07	4.8029e+07	4.51509e+07	3.6844e+07	3.42827e+07	High	High	High	High	High	High	High	High	High	High
High	Q9Y5B9	FACT complex subunit SPT16 OS=Homo sapiens GN=SUPT16H PE=1 SV=1	0	214.311	46	44	772	44	1	1047	119.8	5.66	1373.72	44	0	6.67668e+08	5.52478e+08	7.48981e+08	6.42551e+08	5.66939e+08	5.49695e+08	6.72545e+08	8.03355e+08	6.70094e+08	8.44771e+08	6.39512e+08	7.5013e+08	6.71797e+08	8.05158e+08	7.33531e+08	7.73577e+08	6.22402e+08	7.0237e+08	7.3387e+08	9.80684e+08	7.39025e+08	8.29018e+08	6.42863e+08	7.13907e+08	High	High	High	High	High	High	High	High	High	High
High	O60506-3	Isoform 3 of Heterogeneous nuclear ribonucleoprotein Q OS=Homo sapiens GN=SYNCRIP	0	213.853	57	31	1184	1	1	562	62.6	7.56	2262.34	31	0	3.54927e+06	3108573	3.49562e+06	3.28596e+06	2853029	2.65348e+06	2.22246e+06	2.83181e+06	2224612	2.60762e+06	2.52753e+06	2521998	2330800	2.74285e+06	3166673	2.71512e+06	2.65982e+06	2.53893e+06	2.65884e+06	2.63842e+06	2.79711e+06	2.42158e+06	2.68863e+06	2.49496e+06	Peak Found	High	High	High	Peak Found	High	High	High	Peak Found	High
High	Q96K76-4	Isoform 4 of Ubiquitin carboxyl-terminal hydrolase 47 OS=Homo sapiens GN=USP47	0	213.591	43	44	673	44	1	1355	154.6	5.06	1034.57	44	0	2.73281e+07	2.32856e+07	2.84113e+07	2.73463e+07	2.62057e+07	2.56695e+07	2.29929e+07	2.73693e+07	2.34527e+07	2.75559e+07	2.23674e+07	2.50638e+07	2.99781e+07	3.17332e+07	3.49469e+07	2.96019e+07	29944719	2.9443e+07	3.03221e+07	3.56076e+07	3.23245e+07	2.93413e+07	2.83902e+07	2.71019e+07	High	High	High	High	High	High	High	High	High	High
High	P02545-2	Isoform C of Prelamin-A/C OS=Homo sapiens GN=LMNA	0	213.109	69	38	538	1	1	572	65.1	6.84	942.27	38	0	935937	688927	697589	672708	2.34411e+06	2.37664e+06	134340	218908	126431	212982	212392	175921	1.49672e+06	1.71846e+06	1.06573e+06	989645	299009	1.25734e+06	243787		575198	312115	612965	316262	High	High	High	High	High	High	Peak Found	Peak Found	Peak Found	Peak Found
High	O14787-2	Isoform 2 of Transportin-2 OS=Homo sapiens GN=TNPO2	0	212.826	59	33	753	25	1	887	100.3	4.98	1441.66	33	0	3.23477e+07	2.69194e+07	3.64492e+07	3.25289e+07	3.88197e+07	3.73523e+07	3.17799e+07	3.58293e+07	3.20405e+07	3.42328e+07	3.28176e+07	3.59028e+07	3.49622e+07	3.83761e+07	4.02072e+07	3.50073e+07	4.07576e+07	3.99103e+07	3.89001e+07	4.2e+07	4.2104e+07	3.79663e+07	3.29161e+07	3.49157e+07	High	High	High	High	High	High	High	High	High	High
High	P23921	Ribonucleoside-diphosphate reductase large subunit OS=Homo sapiens GN=RRM1 PE=1 SV=1	0	212.237	63	40	684	40	1	792	90	7.15	1169.81	40	0	8.47736e+07	6.72732e+07	6.71829e+07	6.54864e+07	6.36671e+07	6.67885e+07	5.79297e+07	6.72472e+07	5.13913e+07	5.88058e+07	5.26068e+07	6.09682e+07	5.21705e+07	6.29212e+07	7.65571e+07	7.81063e+07	7.28828e+07	8.00746e+07	4.54792e+07	4.90939e+07	4.78185e+07	4.74066e+07	5.36509e+07	5.31889e+07	High	High	High	High	High	High	High	High	High	High
High	Q03252	Lamin-B2 OS=Homo sapiens GN=LMNB2 PE=1 SV=4	0	211.785	62	41	837	37	1	620	69.9	5.59	1569.44	41	0	2.56444e+08	2.33072e+08	2.92246e+08	2.94967e+08	3.00725e+08	3.06939e+08	1.69192e+08	2.02381e+08	1.73645e+08	2.21712e+08	1.98285e+08	2.19738e+08	2.86646e+08	3.33477e+08	3.0859e+08	2.85442e+08	2.51379e+08	2.63092e+08	2.38355e+08	2.53122e+08	2.84371e+08	2.44711e+08	2.41808e+08	2.18924e+08	High	High	High	High	High	High	High	High	High	High
High	P04844-2	Isoform 2 of Dolichyl-diphosphooligosaccharide--protein glycosyltransferase subunit 2 OS=Homo sapiens GN=RPN2	0	211.65	50	23	775	1	1	615	67.7	6.06	1805.71	23	23	1.22134e+08	1.12146e+08	1.26592e+08	1.19129e+08	1.38648e+08	1.3873e+08	1.06936e+08	1.19347e+08	9.92148e+07	1.0958e+08	9.23086e+07	1.07255e+08	1.21898e+08	1.37264e+08	1.54164e+08	1.28903e+08	1.36709e+08	1.36641e+08	1.28231e+08	1.37886e+08	1.35064e+08	1.20965e+08	119161559	1.17927e+08	High	Peak Found	High	Peak Found	Peak Found	Peak Found	Peak Found	Peak Found	Peak Found	Peak Found
High	Q07866-3	Isoform G of Kinesin light chain 1 OS=Homo sapiens GN=KLC1	0	211.636	65	39	975	2	1	564	64.3	6.3	1966.18	39	0	412704	316606	432496	362415	503478	440891	200040	287570	225410	296880	203746	304045	377392	419583	380883	420002	348828	348094	297319	265136	337519	327359	359257	401750	Peak Found	Peak Found	Peak Found	Peak Found	High	High	Peak Found	Peak Found	Peak Found	Peak Found
High	Q92621	Nuclear pore complex protein Nup205 OS=Homo sapiens GN=NUP205 PE=1 SV=3	0	211.498	29	48	638	48	1	2012	227.8	6.19	1023.03	48	0	3.23729e+07	2.33725e+07	3.02164e+07	2.37297e+07	3.02568e+07	2.75957e+07	2.19898e+07	2.46409e+07	1.90443e+07	2.44644e+07	2.02601e+07	2.35101e+07	2.19113e+07	2.57211e+07	3.12907e+07	2.60001e+07	2.72459e+07	2.95974e+07	1.99055e+07	2.4628e+07	2.30506e+07	2.32005e+07	2.36196e+07	2.56705e+07	High	High	High	High	High	High	High	High	High	High
High	P51991	Heterogeneous nuclear ribonucleoprotein A3 OS=Homo sapiens GN=HNRNPA3 PE=1 SV=2	0	211.448	44	22	1262	5	1	378	39.6	9.01	2749.39	22	19	3.95695e+08	3.16523e+08	3.82991e+08	3.48363e+08	3.64009e+08	3.56055e+08	3.21491e+08	3.67507e+08	3.05448e+08	3.60032e+08	3.20917e+08	3.56746e+08	3.55819e+08	4.05738e+08	4.50106e+08	3.87544e+08	3.90956e+08	4.05932e+08	3.54099e+08	3.88613e+08	3.7746e+08	3.44008e+08	3.54056e+08	3.44277e+08	High	High	High	High	High	High	High	High	High	High
High	P49419-2	Isoform 2 of Alpha-aminoadipic semialdehyde dehydrogenase OS=Homo sapiens GN=ALDH7A1	0	211.421	67	28	743	28	1	511	55.3	6.86	1338.96	28	0	2.19245e+08	1.78427e+08	2.19641e+08	2.08273e+08	2.51037e+08	2.52343e+08	1.28979e+08	1.55203e+08	1.27517e+08	1.5911e+08	1.37339e+08	1.70974e+08	2.10104e+08	2.44756e+08	2.53855e+08	2.37307e+08	2.304e+08	2.37702e+08	1.55954e+08	1.63609e+08	1.74757e+08	1.6477e+08	1.69776e+08	1.61364e+08	High	High	High	High	High	High	High	High	High	High
High	O00567	Nucleolar protein 56 OS=Homo sapiens GN=NOP56 PE=1 SV=4	0	211.387	76	34	695	34	1	594	66	9.19	997.01	34	0	8.92076e+07	7.51175e+07	8.50039e+07	7.50866e+07	8.21433e+07	7.93438e+07	5.66245e+07	6.44092e+07	5.43526e+07	6.26797e+07	5.39084e+07	5.90911e+07	6.03215e+07	6.71574e+07	8.20033e+07	7.40131e+07	7.34895e+07	7.83756e+07	5.48591e+07	5.76275e+07	59631011	5.6172e+07	6.25049e+07	6.07481e+07	High	High	High	High	High	High	High	High	High	High
High	O14936-3	Isoform 3 of Peripheral plasma membrane protein CASK OS=Homo sapiens GN=CASK	0	211.239	50	37	541	1	1	897	102	6.35	733.29	37	0																									High	High	High	High	High	High	High	High	High	High
High	Q9Y4D8	Probable E3 ubiquitin-protein ligase HECTD4 OS=Homo sapiens GN=HECTD4 PE=1 SV=5	0	211.208	20	54	409	43	1	3996	439.1	6.19	462.21	54	10	2.04208e+07	1.74526e+07	2.2139e+07	1.90955e+07	1.88138e+07	1.79264e+07	1.96044e+07	1.74401e+07	1.86314e+07	2.16376e+07	1.84518e+07	2.25128e+07	2.28812e+07	2.50296e+07	2.46278e+07	2.13861e+07	2.30192e+07	2.57138e+07	1.82032e+07	2.03606e+07	1.4806e+07	1.58162e+07	1.29009e+07	1.35212e+07	High	High	High	High	High	High	High	High	High	High
High	P06744	Glucose-6-phosphate isomerase OS=Homo sapiens GN=GPI PE=1 SV=4	0	211.063	63	28	1039	28	1	558	63.1	8.32	1860.49	28	0	2.53065e+08	2.06858e+08	2.98605e+08	2.7349e+08	2.99299e+08	2.9793e+08	1.8864e+08	2.18132e+08	2.01589e+08	2.46678e+08	2.08629e+08	2.46157e+08	2.86314e+08	3.36773e+08	3.07645e+08	2.82991e+08	2.63147e+08	2.78416e+08	2.7042e+08	3.01746e+08	3.10776e+08	2.92161e+08	2.20301e+08	2.1591e+08	High	High	High	High	High	High	High	High	High	High
High	P34897	Serine hydroxymethyltransferase, mitochondrial OS=Homo sapiens GN=SHMT2 PE=1 SV=3	0	209.674	69	29	953	28	1	504	56	8.53	1982.41	29	2	2.672e+08	2.12196e+08	2.5119e+08	2.25782e+08	2.43603e+08	2.33301e+08	1.66753e+08	1.91388e+08	1.52602e+08	1.75774e+08	1.43454e+08	1.60752e+08	1.47744e+08	1.63426e+08	2.181e+08	2.00445e+08	2.20313e+08	2.28562e+08	1.75257e+08	1.92319e+08	1.8915e+08	1.73693e+08	1.99763e+08	1.9313e+08	High	High	High	High	High	High	High	High	High	High
High	P49915	GMP synthase [glutamine-hydrolyzing] OS=Homo sapiens GN=GMPS PE=1 SV=1	0	208.56	64	33	639	33	1	693	76.7	6.87	1218.38	33	0	7.65802e+07	6.42527e+07	7.01715e+07	6.29587e+07	6.86904e+07	6.60614e+07	4.8272e+07	5.50492e+07	4.38126e+07	5.16153e+07	4.25241e+07	4.82909e+07	5.71396e+07	6.52583e+07	7.18036e+07	6.30169e+07	6.53665e+07	6.74565e+07	5.45047e+07	5.52077e+07	5.63725e+07	4.99919e+07	5.93858e+07	5.51114e+07	High	High	High	High	High	High	High	High	High	High
High	P11388-4	Isoform 4 of DNA topoisomerase 2-alpha OS=Homo sapiens GN=TOP2A	0	208.057	32	47	652	30	1	1612	182.6	8.63	967.35	47	0	2.11731e+07	1.64388e+07	1.50077e+07	1.48668e+07	1.59761e+07	1.52263e+07	9.26659e+06	1.12936e+07	7.88612e+06	9.29476e+06	8.31895e+06	9.63872e+06	6.35567e+06	8.59315e+06	1.25056e+07	1.17323e+07	1.38341e+07	1.29905e+07	7.50652e+06	8.50644e+06	9.72162e+06	9.16829e+06	1.55435e+07	1.53218e+07	High	High	High	High	High	High	High	High	High	High
High	P04843	Dolichyl-diphosphooligosaccharide--protein glycosyltransferase subunit 1 OS=Homo sapiens GN=RPN1 PE=1 SV=1	0	207.894	66	33	887	33	1	607	68.5	6.38	1893.24	33	0	2.32421e+08	1.95646e+08	2.27981e+08	2.19307e+08	2.64379e+08	2.68636e+08	1.67803e+08	1.98983e+08	1.62735e+08	1.8704e+08	1.64756e+08	1.90206e+08	2.16955e+08	2.33334e+08	2.6071e+08	2.27149e+08	2.5117e+08	2.44712e+08	2.23605e+08	2.32374e+08	2.36e+08	2.11705e+08	2.25386e+08	2.13081e+08	High	High	High	High	High	High	High	High	High	High
High	P23378	Glycine dehydrogenase (decarboxylating), mitochondrial OS=Homo sapiens GN=GLDC PE=1 SV=2	0	207.712	54	37	569	37	1	1020	112.7	7.11	1136.19	37	0	5.65107e+07	4.22092e+07	5.33741e+07	4.93435e+07	4.73879e+07	4.62991e+07	2.51745e+07	3.22861e+07	2.29572e+07	3.12516e+07	2.49169e+07	3.07627e+07	3.47532e+07	3.55778e+07	5.05096e+07	4.05545e+07	4.77718e+07	4.8894e+07	3.41348e+07	3.82377e+07	3.46428e+07	3.21055e+07	3.70364e+07	3.45107e+07	High	High	High	High	High	High	High	High	High	High
High	P16435	NADPH--cytochrome P450 reductase OS=Homo sapiens GN=POR PE=1 SV=2	0	207.404	65	38	744	38	1	677	76.6	5.58	1468.71	38	0	5.36553e+07	4.5261e+07	5.27286e+07	4.63559e+07	6.29719e+07	6.44875e+07	4.9295e+07	5.61883e+07	4.46018e+07	5.01554e+07	4.13665e+07	4.71053e+07	6.43721e+07	7.58191e+07	7.04438e+07	6.59492e+07	7.12114e+07	7.71423e+07	7.01345e+07	8.35062e+07	6.95946e+07	6.17014e+07	5.60424e+07	5.34137e+07	High	High	High	High	High	High	High	High	High	High
High	Q8TAQ2-3	Isoform 3 of SWI/SNF complex subunit SMARCC2 OS=Homo sapiens GN=SMARCC2	0	207.339	47	43	681	2	1	1152	126.8	5.55	933.94	43	39	7.1294e+07	5.87554e+07	6.73396e+07	6.26576e+07	5.87495e+07	5.95388e+07	5.37954e+07	6.33971e+07	5.14455e+07	6.21478e+07	5.35627e+07	6.01342e+07	5.78846e+07	6.6111e+07	6.92287e+07	5.99228e+07	5.74166e+07	5.74578e+07	5.95586e+07	6.31408e+07	6.40191e+07	5.62564e+07	5.90913e+07	5.52078e+07	High	High	High	Peak Found	High	High	High	High	Peak Found	High
High	O60716	Catenin delta-1 OS=Homo sapiens GN=CTNND1 PE=1 SV=1	0	206.885	58	38	608	38	1	968	108.1	6.23	1181.58	38	0	5.01012e+07	4.27907e+07	5.35039e+07	5.30219e+07	4.89343e+07	4.9327e+07	41226793	4.72361e+07	3.65563e+07	4.52473e+07	3.68301e+07	4.05202e+07	5.50872e+07	5.78132e+07	5.79172e+07	5.33253e+07	5.26658e+07	5.26603e+07	4.77462e+07	4.9963e+07	5.18266e+07	4.73804e+07	4.70265e+07	4.4013e+07	High	High	High	High	High	High	High	High	High	High
High	P60842	Eukaryotic initiation factor 4A-I OS=Homo sapiens GN=EIF4A1 PE=1 SV=1	0	206.784	64	26	1256	13	1	406	46.1	5.48	2444.13	26	8	2.80271e+08	2.25601e+08	2.47941e+08	2.07614e+08	2.37213e+08	2.37241e+08	2.07076e+08	2.37968e+08	1.78849e+08	2.13352e+08	1.71097e+08	1.99189e+08	2.0148e+08	2.30899e+08	2.66082e+08	2.34711e+08	2.37155e+08	2.4904e+08	2.38814e+08	2.65141e+08	2.33413e+08	2.15826e+08	2.21456e+08	2.15221e+08	High	High	High	High	High	High	High	High	High	High
High	P62736	Actin, aortic smooth muscle OS=Homo sapiens GN=ACTA2 PE=1 SV=1	0	206.595	71	21	4838	3	1	377	42	5.39	8324.16	21	10	8.81754e+08	8.0115e+08	9.18191e+08	8.90532e+08	1.09536e+09	1.03261e+09	1.09677e+09	1.26071e+09	1.03617e+09	1.2044e+09	1.03577e+09	1.1678e+09	9.85282e+08	1.0881e+09	1.09985e+09	9.76387e+08	1.04077e+09	1.05601e+09	1.41992e+09	1.52017e+09	1.43771e+09	1.32667e+09	1.24047e+09	1.23126e+09	Peak Found	Peak Found	Peak Found	Peak Found	High	High	Peak Found	Peak Found	Peak Found	Peak Found
High	P40227	T-complex protein 1 subunit zeta OS=Homo sapiens GN=CCT6A PE=1 SV=3	0	206.374	63	29	1055	24	1	531	58	6.68	2155.22	29	6	3.75695e+08	3.015e+08	3.6798e+08	3.26841e+08	3.43102e+08	3.40499e+08	3.17998e+08	3.74944e+08	2.98433e+08	3.64446e+08	2.80743e+08	3.23741e+08	3.03575e+08	3.47533e+08	3.83797e+08	3.42204e+08	3.56452e+08	3.68167e+08	3.61944e+08	3.92967e+08	3.70887e+08	3.4029e+08	3.32858e+08	3.15831e+08	High	High	High	High	High	High	High	High	High	High
High	Q04637-8	Isoform 8 of Eukaryotic translation initiation factor 4 gamma 1 OS=Homo sapiens GN=EIF4G1	0	206.209	31	44	722	38	1	1600	175.5	5.33	940.62	44	6	1.00553e+08	8.22351e+07	1.04096e+08	9.24513e+07	9.94592e+07	9.69327e+07	7.06423e+07	8.62478e+07	7.14907e+07	8.49254e+07	6.6074e+07	7.66378e+07	9.62469e+07	1.08617e+08	1.15595e+08	1.02819e+08	9.51749e+07	1.00944e+08	9.36025e+07	1.05958e+08	1.00455e+08	9.54914e+07	8.78524e+07	8.81147e+07	High	High	High	High	High	High	High	High	High	High
High	P54136	Arginine--tRNA ligase, cytoplasmic OS=Homo sapiens GN=RARS PE=1 SV=2	0	204.968	62	38	740	38	1	660	75.3	6.68	1216.79	38	0	8.90231e+07	7.40973e+07	8.87701e+07	8.09281e+07	9.77921e+07	9.44862e+07	6.20889e+07	7.64339e+07	59758901	6.66892e+07	5.43808e+07	64654008	8.13469e+07	9.48791e+07	1.00766e+08	8.79927e+07	9.07877e+07	9.46538e+07	8.19545e+07	8.97684e+07	9.02875e+07	8.02741e+07	7.89317e+07	7.61998e+07	High	High	High	High	High	High	High	High	High	High
High	Q9H4G0	Band 4.1-like protein 1 OS=Homo sapiens GN=EPB41L1 PE=1 SV=2	0	204.348	54	38	647	5	1	881	98.4	5.62	904.25	38	33	3.38828e+07	2.77145e+07	4.20257e+07	3.77084e+07	2.52217e+07	2.70969e+07	3.08823e+07	3.71681e+07	3.25276e+07	3.91647e+07	3.08906e+07	3.50334e+07	4.36461e+07	5.26706e+07	4.23799e+07	3.94953e+07	3.66089e+07	3.95033e+07	5.54163e+07	6.20622e+07	4.95069e+07	4.58114e+07	3.15414e+07	3.18956e+07	High	High	High	High	High	High	High	High	High	High
High	Q92538	Golgi-specific brefeldin A-resistance guanine nucleotide exchange factor 1 OS=Homo sapiens GN=GBF1 PE=1 SV=2	0	204.242	34	44	619	44	1	1859	206.3	5.73	765.61	44	0	3.07199e+07	2.42204e+07	3.07633e+07	2.80585e+07	3.74002e+07	3.64282e+07	2.10645e+07	2.39976e+07	1.83578e+07	2.27194e+07	2.0402e+07	2.26318e+07	2.78094e+07	2.90709e+07	3.47114e+07	2.87787e+07	2.80684e+07	2.81601e+07	3.05978e+07	3.00998e+07	3.2061e+07	2.79191e+07	2.69807e+07	2.56252e+07	High	High	High	High	High	High	High	High	High	High
High	Q8IX01	SURP and G-patch domain-containing protein 2 OS=Homo sapiens GN=SUGP2 PE=1 SV=2	0	203.732	49	39	690	39	1	1082	120.1	7.28	1289.28	39	0	8.49762e+07	6.97955e+07	8.11664e+07	7.23061e+07	7.45306e+07	7.64704e+07	6.75874e+07	7.99474e+07	6.14185e+07	7.70515e+07	6.0821e+07	7.12685e+07	7.11449e+07	8.21957e+07	8.60696e+07	7.64606e+07	7.82467e+07	7.83677e+07	8.11418e+07	8.19149e+07	7.27387e+07	6.53898e+07	7.11628e+07	6.5693e+07	High	High	High	High	High	High	High	High	High	High
High	P68133	Actin, alpha skeletal muscle OS=Homo sapiens GN=ACTA1 PE=1 SV=1	0	203.481	71	21	6385	2	1	377	42	5.39	10012.7	21	0																									Not Found	Not Found	Not Found	Not Found	Not Found	High	Not Found	Not Found	Not Found	Not Found
High	Q06210	Glutamine--fructose-6-phosphate aminotransferase [isomerizing] 1 OS=Homo sapiens GN=GFPT1 PE=1 SV=3	0	203.201	62	33	713	33	1	699	78.8	7.11	1339.21	33	0	7.15248e+07	5.70518e+07	6.83739e+07	6.1403e+07	7.79419e+07	7.65015e+07	4.07665e+07	4.66374e+07	3.95904e+07	4.55519e+07	3.70462e+07	4.3291e+07	5.42937e+07	5.90704e+07	7.22652e+07	5.939e+07	6.35043e+07	6.58321e+07	4.76457e+07	4.52936e+07	54603339	4.52851e+07	4.99801e+07	4.34691e+07	High	High	High	High	High	High	High	High	High	High
High	O43175	D-3-phosphoglycerate dehydrogenase OS=Homo sapiens GN=PHGDH PE=1 SV=4	0	203.152	59	26	1098	26	1	533	56.6	6.71	2206.57	26	0	4.94844e+08	3.9803e+08	4.8421e+08	4.32302e+08	3.60783e+08	3.65017e+08	2.41057e+08	2.85283e+08	2.19265e+08	2.59513e+08	1.94989e+08	2.26812e+08	2.57363e+08	2.98431e+08	4.1261e+08	3.67322e+08	3.61189e+08	3.686e+08	2.52491e+08	2.75731e+08	2.72134e+08	2.45464e+08	2.79642e+08	2.68284e+08	High	High	High	High	High	High	High	High	High	High
High	P18669	Phosphoglycerate mutase 1 OS=Homo sapiens GN=PGAM1 PE=1 SV=2	0	203.088	63	18	1234	18	1	254	28.8	7.18	2645.69	18	0	4.28863e+08	3.53038e+08	4.81161e+08	4.41303e+08	4.02956e+08	4.14808e+08	3.43105e+08	4.14818e+08	3.71268e+08	4.5544e+08	3.96725e+08	4.72738e+08	4.03334e+08	4.87077e+08	4.51203e+08	4.49283e+08	4.37623e+08	4.75688e+08	4.9816e+08	5.7651e+08	5.67151e+08	5.52098e+08	4.58598e+08	4.57432e+08	High	High	High	High	High	High	High	High	High	High
High	Q9UQ35	Serine/arginine repetitive matrix protein 2 OS=Homo sapiens GN=SRRM2 PE=1 SV=2	0	202.801	21	41	907	41	1	2752	299.4	12.06	996.9	41	0	6.14308e+07	4.84216e+07	6.3318e+07	5.69167e+07	6.4597e+07	6.13381e+07	3.53828e+07	4.18517e+07	3.29137e+07	4.00417e+07	3.06189e+07	3.64221e+07	5.56691e+07	6.04431e+07	6.41732e+07	5.28118e+07	5.50619e+07	5.87183e+07	4.28449e+07	4.61e+07	4.80487e+07	5.70169e+07	3.91857e+07	5.53571e+07	High	High	High	High	High	High	High	High	High	High
High	P61978-3	Isoform 3 of Heterogeneous nuclear ribonucleoprotein K OS=Homo sapiens GN=HNRNPK	0	202.483	56	24	1934	2	1	440	48.5	5.54	3491.43	24	28	7.13923e+08	6.00705e+08	6.89862e+08	6.47318e+08	6.41767e+08	6.21201e+08	5.33563e+08	6.33613e+08	4.98631e+08	6.02617e+08	5.28693e+08	629514301	6.0092e+08	6.78987e+08	7.54103e+08	6.60982e+08	6.38208e+08	6.71258e+08	5.6293e+08	6.00996e+08	5.99328e+08	5.62243e+08	5.64799e+08	5.40364e+08	High	High	High	High	High	High	High	High	High	High
High	Q7L576	Cytoplasmic FMR1-interacting protein 1 OS=Homo sapiens GN=CYFIP1 PE=1 SV=1	0	202.364	42	46	850	22	1	1253	145.1	6.9	1174.48	46	0	1.80965e+07	1.61165e+07	1.7683e+07	1.60857e+07	22107514	2.20027e+07	1.47216e+07	1.75781e+07	1.40441e+07	1.6065e+07	1.53339e+07	16764393	1.6638e+07	1.94523e+07	1.9963e+07	1.76201e+07	2.11369e+07	2.17417e+07	1.62925e+07	1.6699e+07	1.70121e+07	1.57977e+07	1.72156e+07	1.60393e+07	High	High	High	High	High	High	High	High	High	High
High	Q8TAQ2	SWI/SNF complex subunit SMARCC2 OS=Homo sapiens GN=SMARCC2 PE=1 SV=1	0	201.986	43	42	661	1	1	1214	132.8	5.69	902.95	42	0	393041	323888	440102	314439	339499	337764	172322	236853	200892	225800	204943	288289	309633	304528	399872	368096	126570	299782	172063	199042	237391	212501	374665	303375	Peak Found	Peak Found	Peak Found	Peak Found	Peak Found	Peak Found	Peak Found	Peak Found	Peak Found	Peak Found
High	P55884-2	Isoform 2 of Eukaryotic translation initiation factor 3 subunit B OS=Homo sapiens GN=EIF3B	0	201.668	59	37	625	37	1	873	99	5.08	1089.49	37	0	7.00406e+07	5.79114e+07	7.05846e+07	6.49468e+07	6.98521e+07	6.7666e+07	4.37442e+07	5.03312e+07	3.9787e+07	4.89664e+07	3.91214e+07	4.33387e+07	5.73583e+07	6.58958e+07	7.09179e+07	6.33146e+07	6.09869e+07	6.27825e+07	5.64694e+07	6.2154e+07	5.96881e+07	5.46617e+07	5.50254e+07	5.14726e+07	High	High	High	High	High	High	High	High	High	High
High	P11940	Polyadenylate-binding protein 1 OS=Homo sapiens GN=PABPC1 PE=1 SV=2	0	201.645	59	30	815	21	1	636	70.6	9.5	1462.46	30	10	1.61743e+08	1.31405e+08	1.58344e+08	1.43872e+08	1.56292e+08	1.54567e+08	1.14548e+08	1.34289e+08	1.03284e+08	1.21055e+08	1.00012e+08	1.1314e+08	1.28539e+08	1.43257e+08	1.65145e+08	1.4626e+08	1.46444e+08	1.51283e+08	1.3758e+08	1.48833e+08	1.48171e+08	1.3739e+08	1.39203e+08	1.31195e+08	High	High	High	High	High	High	High	High	High	High
High	Q9Y678	Coatomer subunit gamma-1 OS=Homo sapiens GN=COPG1 PE=1 SV=1	0	201.005	55	35	734	32	1	874	97.7	5.47	1345.8	35	3	4.91348e+07	3.9483e+07	4.47275e+07	3.97731e+07	5.54286e+07	5.337e+07	3.58877e+07	4.19377e+07	3.18315e+07	3.66805e+07	2.99611e+07	3.40258e+07	3.93036e+07	4.46414e+07	4.58263e+07	3.99945e+07	4.07145e+07	4.19506e+07	5.49756e+07	5.85789e+07	5.12606e+07	4.89358e+07	4.532e+07	4.37964e+07	High	High	High	High	High	High	High	High	High	High
High	P42345	Serine/threonine-protein kinase mTOR OS=Homo sapiens GN=MTOR PE=1 SV=1	0	200.504	30	51	457	51	1	2549	288.7	7.17	395.35	51	0	1.51729e+07	1.33655e+07	1.59976e+07	1.56241e+07	1.4485e+07	1.63215e+07	1.27876e+07	1.66492e+07	1.23072e+07	1.58358e+07	1.2075e+07	1.45486e+07	1.44913e+07	1.76757e+07	1.84915e+07	1.76982e+07	1.7445e+07	1.97812e+07	1.74377e+07	1.995e+07	1.68093e+07	1.71449e+07	1.52847e+07	1.50346e+07	High	High	High	High	High	High	High	High	High	High
High	P04264	Keratin, type II cytoskeletal 1 OS=Homo sapiens GN=KRT1 PE=1 SV=6	0	200.259	61	36	725	29	1	644	66	8.12	1461.38	36	6	2.34665e+08	1.9799e+08	1.10594e+08	1.02872e+08	8.29861e+07	8.37969e+07	1.01153e+08	1.21474e+08	7.48955e+07	9.12031e+07	9.93628e+07	1.15826e+08	7.45601e+07	8.49564e+07	1.34223e+08	1.18898e+08	1.28492e+08	1.30293e+08	1.66118e+08	1.79576e+08	1.21198e+08	1.10011e+08	8.64432e+07	8.06305e+07	High	High	High	High	High	High	High	High	High	High
High	O43237	Cytoplasmic dynein 1 light intermediate chain 2 OS=Homo sapiens GN=DYNC1LI2 PE=1 SV=1	0	200.027	70	25	620	24	1	492	54.1	6.38	1269.84	25	0	5.27232e+07	4.58121e+07	6.28723e+07	5.34137e+07	5.84891e+07	5.54712e+07	5.00003e+07	5.65448e+07	4.65194e+07	5.38596e+07	4.92579e+07	5.21015e+07	7.64623e+07	7.82319e+07	7.57468e+07	6.33337e+07	6.27551e+07	5.89315e+07	6.93214e+07	7.09421e+07	7.0347e+07	5.6401e+07	5.26094e+07	5.12666e+07	High	High	High	High	High	High	High	High	High	High
High	P49591	Serine--tRNA ligase, cytoplasmic OS=Homo sapiens GN=SARS PE=1 SV=3	0	199.986	58	31	683	31	1	514	58.7	6.43	1553.72	31	0	1.34543e+08	1.22113e+08	1.49035e+08	1.41459e+08	1.31159e+08	1.29425e+08	1.03331e+08	1.21376e+08	1.01815e+08	1.24748e+08	9.75985e+07	1.1525e+08	1.05929e+08	1.18055e+08	1.44434e+08	1.26668e+08	1.3116e+08	1.33955e+08	1.32616e+08	1.45597e+08	1.40682e+08	1.25918e+08	1.27064e+08	1.22844e+08	High	High	High	High	High	High	High	High	High	High
High	O43295	SLIT-ROBO Rho GTPase-activating protein 3 OS=Homo sapiens GN=SRGAP3 PE=1 SV=3	0	199.716	49	44	464	39	1	1099	124.4	6.68	775.69	44	4	3.21784e+07	4.04811e+07	3.47323e+07	4.5807e+07	2.91419e+07	4.20239e+07	4.15004e+07	5.89595e+07	4.51545e+07	5.51519e+07	3.25359e+07	4.88373e+07	6.02231e+07	7.38791e+07	6.31808e+07	7.07257e+07	5.27023e+07	6.32764e+07	5.87508e+07	7.37315e+07	5.76379e+07	5.9439e+07	4.74258e+07	5.36958e+07	High	High	High	High	High	High	High	High	High	High
High	P57737-3	Isoform 3 of Coronin-7 OS=Homo sapiens GN=CORO7	0	199.02	50	34	632	34	1	1048	114.1	6.33	1539.84	34	0	4.20463e+07	3.47291e+07	4.28929e+07	3.91835e+07	4.53163e+07	3.12674e+07	4.38562e+07	5.35774e+07	4.31264e+07	5.02314e+07	3.93789e+07	4.50796e+07	3.6048e+07	4.26354e+07	4.27149e+07	3.77266e+07	4.22e+07	4.17293e+07	5.87355e+07	6.21779e+07	5.4875e+07	4.63246e+07	4.34274e+07	4.23819e+07	High	High	High	High	High	High	High	High	High	High
High	Q9Y263	Phospholipase A-2-activating protein OS=Homo sapiens GN=PLAA PE=1 SV=2	0	198.78	63	38	646	38	1	795	87.1	6.37	975.9	38	0	4.79737e+07	4.26438e+07	4.68471e+07	4.48999e+07	4.67487e+07	4.58316e+07	3.27147e+07	4.09442e+07	3.24884e+07	4.49366e+07	3.26193e+07	3.42078e+07	4.01534e+07	4.96334e+07	5.05903e+07	4.43091e+07	4.32562e+07	4.41784e+07	4.7329e+07	4.80039e+07	5.0307e+07	4.39551e+07	4.21386e+07	4.13219e+07	High	High	High	High	High	High	High	High	High	High
High	P48147	Prolyl endopeptidase OS=Homo sapiens GN=PREP PE=1 SV=2	0	198.149	61	35	789	35	1	710	80.6	5.86	1260.5	35	0	2.27885e+08	1.74454e+08	2.12229e+08	1.71292e+08	2.34182e+08	2.19697e+08	1.45895e+08	1.45664e+08	1.52439e+08	1.52021e+08	1.62353e+08	1.55987e+08	2.38873e+08	2.26684e+08	2.42927e+08	1.93271e+08	1.82622e+08	1.60609e+08	1.84936e+08	1.87331e+08	2.09915e+08	1.9183e+08	1.65844e+08	1.56496e+08	High	High	High	High	High	High	High	High	High	High
High	Q9NSE4	Isoleucine--tRNA ligase, mitochondrial OS=Homo sapiens GN=IARS2 PE=1 SV=2	0	198.065	54	40	677	40	1	1012	113.7	7.2	923.67	40	0	4.65123e+07	3.82658e+07	4.7178e+07	4.23915e+07	5.70258e+07	5.70638e+07	4.39466e+07	5.04883e+07	4.1005e+07	7.99328e+07	3.95159e+07	4.33097e+07	4.44836e+07	5.20044e+07	5.46406e+07	4.88183e+07	5.97076e+07	5.94923e+07	4.64661e+07	4.90964e+07	5.24608e+07	4.55229e+07	4.60637e+07	4.45572e+07	High	High	High	High	High	High	High	High	High	High
High	Q9Y2J2-2	Isoform 2 of Band 4.1-like protein 3 OS=Homo sapiens GN=EPB41L3	0	197.759	59	36	653	28	1	865	96.5	5.43	959.27	36	5	3.078e+07	2.66409e+07	3.61428e+07	2.74204e+07	2.47513e+07	2.35619e+07	4.19134e+07	4.13511e+07	3.48299e+07	4.50546e+07	2.46804e+07	2.94459e+07	2.35628e+07	2.58118e+07	3.92793e+07	3.03357e+07	3.29869e+07	3.66226e+07	4.15139e+07	4.61518e+07	5.04924e+07	4.33774e+07	3.6975e+07	3.63281e+07	High	High	High	High	High	High	High	High	High	High
High	Q15233	Non-POU domain-containing octamer-binding protein OS=Homo sapiens GN=NONO PE=1 SV=4	0	197.741	54	25	1215	24	1	471	54.2	8.95	2109.83	25	0	2.8074e+08	2.45854e+08	275656760	2.65332e+08	2.49093e+08	2.56936e+08	2.12315e+08	2.55304e+08	1.98779e+08	251186147	2.01226e+08	2.38784e+08	2.41953e+08	2.78652e+08	3.06073e+08	2.76516e+08	2.66085e+08	2.75065e+08	2.5623e+08	2.83301e+08	2.65942e+08	2.46312e+08	2.6109e+08	2.41183e+08	High	High	High	High	High	High	High	High	High	High
High	Q15020	Squamous cell carcinoma antigen recognized by T-cells 3 OS=Homo sapiens GN=SART3 PE=1 SV=1	0	197.628	49	43	709	42	1	963	109.9	5.57	1030	43	0	4.61399e+07	3.83811e+07	4.61292e+07	4.13344e+07	4.64968e+07	4.63666e+07	2.9789e+07	3.52252e+07	2.85679e+07	3.29761e+07	2.94056e+07	3.30549e+07	3.78145e+07	4.45755e+07	4.81734e+07	4.3102e+07	4.30343e+07	4.60057e+07	3.14174e+07	3.62128e+07	3.57502e+07	3.38e+07	3.46961e+07	3.46636e+07	High	High	High	High	High	High	High	High	High	High
High	Q8N163	Cell cycle and apoptosis regulator protein 2 OS=Homo sapiens GN=CCAR2 PE=1 SV=2	0	196.669	53	33	627	32	1	923	102.8	5.22	1325.48	33	0	7.10995e+07	5.4714e+07	6.43731e+07	6.10546e+07	6.33917e+07	6.21261e+07	4.71587e+07	5.46321e+07	4.50583e+07	5.29864e+07	4.19163e+07	5.03945e+07	5.40857e+07	5.99545e+07	6.82145e+07	5.73517e+07	5.56156e+07	6.05204e+07	4.75634e+07	5.45085e+07	5.14431e+07	4.68135e+07	4.9431e+07	4.45988e+07	High	High	High	High	High	High	High	High	High	High
High	P33991	DNA replication licensing factor MCM4 OS=Homo sapiens GN=MCM4 PE=1 SV=5	0	196.436	50	36	526	36	1	863	96.5	6.74	895.3	36	0	7.78509e+07	6.6778e+07	7.1549e+07	6.39819e+07	5.16058e+07	4.89771e+07	4.84748e+07	5.49292e+07	3.74517e+07	4.5344e+07	3.33308e+07	3.60609e+07	3.83719e+07	4.09897e+07	6.3152e+07	5.73826e+07	5.44834e+07	5.34108e+07	4.21037e+07	4.54306e+07	4.41526e+07	4.08264e+07	4.77843e+07	4.75748e+07	High	High	High	High	High	High	High	High	High	High
High	P50993	Sodium/potassium-transporting ATPase subunit alpha-2 OS=Homo sapiens GN=ATP1A2 PE=1 SV=1	0	196.306	38	33	643	14	1	1020	112.2	5.66	1453.91	33	1	8.61962e+06	6.9167e+06	1.27393e+07	1.25322e+07	1.70407e+07	1.71877e+07	4.44114e+06	4.92762e+06	4.62941e+06	4.99227e+06	6.9566e+06	8.23157e+06	8.72052e+06	1.05323e+07	9.59059e+06	8.74485e+06	8.60247e+06	7.87212e+06	4.17966e+06	3.82819e+06	7.97227e+06	7.37644e+06	2.43388e+06	2.18148e+06	High	High	High	High	High	High	High	High	High	High
High	O75093	Slit homolog 1 protein OS=Homo sapiens GN=SLIT1 PE=2 SV=4	0	196.072	35	36	550	35	1	1534	167.8	6.57	972.7	36	1	2.38845e+07	1.98421e+07	1.48337e+07	1.4105e+07	2.02389e+07	2.09642e+07	2.57985e+07	3.13209e+07	2.3674e+07	2.9841e+07	2.11246e+07	2.40221e+07	7.85919e+06	1.00749e+07	1.88313e+07	1.60928e+07	2.16603e+07	2.38512e+07	3.4299e+07	3.92798e+07	3.04815e+07	2.86046e+07	2.70595e+07	2.65014e+07	High	High	High	High	High	High	High	High	High	High
High	Q13620	Cullin-4B OS=Homo sapiens GN=CUL4B PE=1 SV=4	0	195.647	48	45	660	32	1	913	103.9	7.37	908.75	45	12	4.41926e+07	3.44719e+07	4.19047e+07	3.8764e+07	3.74642e+07	3.81213e+07	3.42708e+07	3.94791e+07	3.37395e+07	3.82433e+07	3.19575e+07	3.53507e+07	3.96268e+07	4.49674e+07	4.62362e+07	3.95023e+07	3.64839e+07	3.9176e+07	6.71723e+07	7.35758e+07	7.23334e+07	6.73722e+07	6.27792e+07	6.18741e+07	High	High	High	High	High	High	High	High	High	High
High	Q9UBT2	SUMO-activating enzyme subunit 2 OS=Homo sapiens GN=UBA2 PE=1 SV=2	0	195.518	58	29	646	29	1	640	71.2	5.29	1444.3	29	0	8.07813e+07	6.77472e+07	8.49073e+07	7.69686e+07	8.02886e+07	7.77063e+07	5.49106e+07	6.25558e+07	51892309	6.1348e+07	5.20431e+07	5.80438e+07	6.89501e+07	7.91673e+07	8.32229e+07	7.51311e+07	7.17937e+07	7.43084e+07	5.91933e+07	6.24109e+07	6.52183e+07	5.91409e+07	6.26857e+07	5.66602e+07	High	High	High	High	High	High	High	High	High	High
High	P49736	DNA replication licensing factor MCM2 OS=Homo sapiens GN=MCM2 PE=1 SV=4	0	195.509	52	36	638	36	1	904	101.8	5.52	1152.98	36	0	6.17172e+07	5.08527e+07	5.22624e+07	4.74246e+07	3.37137e+07	3.28569e+07	3.08892e+07	3.66838e+07	2.42613e+07	2.96164e+07	2.09413e+07	2.28986e+07	2.4702e+07	2.78535e+07	4.55615e+07	3.8248e+07	3.81981e+07	3.95523e+07	2.56232e+07	2.64134e+07	24574928	2.31361e+07	2.91303e+07	2.95231e+07	High	High	High	High	High	High	High	High	High	High
High	Q9UDT6	CAP-Gly domain-containing linker protein 2 OS=Homo sapiens GN=CLIP2 PE=1 SV=1	0	195.505	50	45	502	39	1	1046	115.8	6.73	623.23	45	6	3.26711e+07	2.47868e+07	3.74414e+07	3.37057e+07	2.92167e+07	2.95194e+07	3.10637e+07	3.49316e+07	3.20174e+07	3.23151e+07	3.06936e+07	3.12498e+07	4.21793e+07	4.85122e+07	4.50177e+07	3.91986e+07	3.51847e+07	3.54302e+07	4.41668e+07	4.3502e+07	4.16895e+07	3.85083e+07	3.38779e+07	3.16275e+07	High	High	High	High	High	High	High	High	High	High
High	Q16352	Alpha-internexin OS=Homo sapiens GN=INA PE=1 SV=2	0	195.439	66	34	891	28	1	499	55.4	5.4	1978.51	34	1	1.63572e+08	1.31022e+08	2.22864e+08	2.02837e+08	1.54803e+08	1.78269e+08	1.27156e+08	1.4494e+08	1.17931e+08	1.39544e+08	9.55091e+07	1.14362e+08	3.62706e+08	4.05409e+08	2.70005e+08	2.28987e+08	1.66117e+08	1.8063e+08	3.86185e+08	4.17417e+08	3.07603e+08	2.76926e+08	1.51319e+08	1.5033e+08	High	High	High	High	High	High	High	High	High	High
High	P19338	Nucleolin OS=Homo sapiens GN=NCL PE=1 SV=3	0	195.418	39	38	958	38	1	710	76.6	4.7	2059.86	38	0	4.7744e+08	4.06782e+08	4.8064e+08	4.5025e+08	4.61645e+08	4.38955e+08	2.73021e+08	3.20434e+08	2.69558e+08	3.20256e+08	2.61548e+08	3.01873e+08	3.71717e+08	4.24569e+08	4.74764e+08	4.35529e+08	3.89e+08	4.00797e+08	3.1727e+08	3.4484e+08	3.66291e+08	3.34411e+08	3.5534e+08	3.37556e+08	High	High	High	High	High	High	High	High	High	High
High	P43034	Platelet-activating factor acetylhydrolase IB subunit alpha OS=Homo sapiens GN=PAFAH1B1 PE=1 SV=2	0	195.305	72	27	923	26	1	410	46.6	7.37	1665.4	27	1	1.59535e+08	1.32092e+08	1.71015e+08	1.59634e+08	1.40213e+08	1.38235e+08	1.61952e+08	1.92415e+08	1.55372e+08	1.89135e+08	1.46148e+08	1.72425e+08	1.65589e+08	1.90751e+08	1.92627e+08	1.75259e+08	1.61952e+08	1.70991e+08	2.07165e+08	2.25558e+08	2.05604e+08	1.87463e+08	1.65509e+08	1.5817e+08	High	High	High	High	High	High	High	High	High	High
High	P52209	6-phosphogluconate dehydrogenase, decarboxylating OS=Homo sapiens GN=PGD PE=1 SV=3	0	194.833	61	25	1132	25	1	483	53.1	7.23	2450.79	25	0	2.90354e+08	2.46955e+08	3.06072e+08	2.83914e+08	2.81909e+08	2.74546e+08	2.83248e+08	3.19256e+08	2.55779e+08	3.03995e+08	2.31924e+08	2.55571e+08	2.92194e+08	3.24458e+08	3.53899e+08	3.06457e+08	3.03693e+08	3.00818e+08	3.25843e+08	3.41655e+08	3.0448e+08	2.68337e+08	2.52722e+08	2.31809e+08	High	High	High	High	High	High	High	High	High	High
High	P21399	Cytoplasmic aconitate hydratase OS=Homo sapiens GN=ACO1 PE=1 SV=3	0	194.772	52	34	677	34	1	889	98.3	6.68	1018.65	34	0	4.83866e+07	3.8364e+07	5.28657e+07	5.07868e+07	5.7504e+07	5.58266e+07	3.60286e+07	4.40547e+07	4.07403e+07	4.40935e+07	4.02589e+07	4.53056e+07	5.20697e+07	5.79428e+07	6.41806e+07	5.24344e+07	5.43e+07	5.43352e+07	5.15906e+07	5.81026e+07	6.1469e+07	5.65383e+07	4.67923e+07	4.96531e+07	High	High	High	High	High	High	High	High	High	High
High	Q03001	Dystonin OS=Homo sapiens GN=DST PE=1 SV=4	0	194.726	9	55	296	47	1	7570	860.1	5.25	235.09	55	0	8.7723e+06	6.91663e+06	9.25603e+06	8.31081e+06	9.88853e+06	9.54614e+06	8.31732e+06	1.00176e+07	7.14968e+06	9.90199e+06	8.9255e+06	1.02962e+07	1.26571e+07	1.53847e+07	1.29693e+07	1.17602e+07	9.77842e+06	1.19218e+07	8.99844e+06	1.11076e+07	8.75757e+06	9.39527e+06	7.26426e+06	7.13458e+06	High	High	High	High	High	High	High	High	High	High
High	Q9H2M9	Rab3 GTPase-activating protein non-catalytic subunit OS=Homo sapiens GN=RAB3GAP2 PE=1 SV=1	0	194.361	40	44	644	44	1	1393	155.9	5.62	749.55	44	0	4.27344e+07	3.51277e+07	4.11305e+07	3.64297e+07	4.23736e+07	4.18001e+07	2.99001e+07	3.3622e+07	2.68312e+07	3.28508e+07	2.55638e+07	2.90373e+07	3.54353e+07	3.83199e+07	4.29919e+07	3.84856e+07	4.1997e+07	4.16787e+07	3.48443e+07	3.72056e+07	3.51134e+07	3.28261e+07	3.24742e+07	3.19541e+07	High	High	High	High	High	High	High	High	High	High
High	P61764	Syntaxin-binding protein 1 OS=Homo sapiens GN=STXBP1 PE=1 SV=1	0	194.12	63	32	703	1	1	594	67.5	6.96	1461.22	32	0	2.75947e+06	2.32852e+06	3.20177e+06	2759793	1.97084e+06	1.80032e+06	4.17784e+06	4.82598e+06	4.19955e+06	4.26599e+06	3779896	4.11934e+06	3.15715e+06	3.59246e+06	3.69976e+06	2.93298e+06	3.16392e+06	2.89929e+06	4.91736e+06	5.44722e+06	5.07526e+06	4.65933e+06	3.7273e+06	3.65342e+06	High	High	High	High	High	High	High	High	High	High
High	Q9P265	Disco-interacting protein 2 homolog B OS=Homo sapiens GN=DIP2B PE=1 SV=3	0	193.959	39	46	551	41	1	1576	171.4	8.09	783.13	46	4	2.69767e+07	2.24627e+07	2.16299e+07	2.0789e+07	2.00668e+07	2.01929e+07	3.08892e+07	3.54068e+07	2.87281e+07	3.28815e+07	3.19644e+07	3.43131e+07	2.37089e+07	2.66257e+07	2.8746e+07	2.24102e+07	2.30755e+07	2.26664e+07	3.26966e+07	3.10972e+07	2.82707e+07	2.60803e+07	2.37287e+07	2.15979e+07	High	High	High	High	High	High	High	High	High	High
High	Q9NTI5	Sister chromatid cohesion protein PDS5 homolog B OS=Homo sapiens GN=PDS5B PE=1 SV=1	0	193.638	36	41	493	36	1	1447	164.6	8.47	776.35	41	4	3.56453e+07	3.08077e+07	3.61323e+07	3.50329e+07	3.04038e+07	3.10681e+07	2.99981e+07	2.94659e+07	2.66692e+07	3.10633e+07	2.88964e+07	2.92871e+07	2.61627e+07	2.7664e+07	3.63128e+07	3.01739e+07	3.03477e+07	2.98281e+07	2.5271e+07	2.49613e+07	2.78908e+07	2.43248e+07	2.90913e+07	2.89519e+07	High	High	High	High	High	High	High	High	High	High
High	Q9NVE7	Pantothenate kinase 4 OS=Homo sapiens GN=PANK4 PE=1 SV=1	0	193.572	60	33	594	33	1	773	85.9	6.28	1013.29	33	0	3.50183e+07	2.86845e+07	3.76765e+07	3.32132e+07	3.43409e+07	3.33744e+07	2.76344e+07	3.06592e+07	2.84007e+07	3.28954e+07	2.73597e+07	3.41718e+07	3.46732e+07	3.81785e+07	3.97864e+07	3.44024e+07	3.88079e+07	4.05091e+07	3.2037e+07	3.13797e+07	3.3675e+07	2.82391e+07	3.13581e+07	2.75099e+07	High	High	High	High	High	High	High	High	High	High
High	Q13838-2	Isoform 2 of Spliceosome RNA helicase DDX39B OS=Homo sapiens GN=DDX39B	0	193.537	58	24	1279	11	1	443	50.6	5.88	2278.53	24	14	3.64949e+08	2.93554e+08	3.47203e+08	3.1189e+08	3.19324e+08	3.21184e+08	2.55841e+08	3.00788e+08	2.36999e+08	2.83233e+08	2.46845e+08	2.82959e+08	2.71422e+08	3.07069e+08	3.67103e+08	3.20527e+08	3.15255e+08	3.31374e+08	2.89491e+08	3.12627e+08	3.1164e+08	2.82741e+08	2.88484e+08	2.82113e+08	High	High	High	High	High	High	High	High	High	High
High	P28482	Mitogen-activated protein kinase 1 OS=Homo sapiens GN=MAPK1 PE=1 SV=3	0	193.221	76	27	821	20	1	360	41.4	6.98	1604.68	27	8	1.37949e+08	1.20375e+08	1.49394e+08	1.36896e+08	1.56601e+08	1.54437e+08	1.1623e+08	1.39257e+08	1.1327e+08	1.35252e+08	1.18503e+08	1.35964e+08	1.51428e+08	1.74381e+08	1.74534e+08	1.55585e+08	1.72232e+08	1.75084e+08	1.57219e+08	1.68238e+08	1.69224e+08	1.54464e+08	1.39412e+08	1.36371e+08	High	High	High	High	High	High	High	High	High	High
High	P02751-15	Isoform 15 of Fibronectin OS=Homo sapiens GN=FN1	0	193.007	27	42	148	42	1	2477	272.2	5.5	237.43	42	0	8.78075e+06	6.18561e+06	7.78671e+06	6.38408e+06	1.50145e+07	1.5172e+07	3.91409e+06	5.13334e+06	3.7414e+06	5.10766e+06	3.76285e+06	4.02679e+06	7.00684e+06	9.39599e+06	6.43393e+06	6.6703e+06	4.41166e+06	6.56859e+06	1.39109e+07	1.52002e+07	2.48692e+07	2.36678e+07	3.05216e+07	3.01186e+07	High	Peak Found	Peak Found	Peak Found	High	High	Peak Found	Peak Found	Peak Found	Peak Found
High	Q13435	Splicing factor 3B subunit 2 OS=Homo sapiens GN=SF3B2 PE=1 SV=2	0	192.983	47	35	720	35	1	895	100.2	5.67	1124.14	35	0	7.05391e+07	6.05817e+07	6.87462e+07	6.76461e+07	6.56992e+07	6.95989e+07	4.02154e+07	4.81688e+07	3.97083e+07	5.02159e+07	3.85725e+07	4.68651e+07	5.42249e+07	6.44616e+07	7.13983e+07	6.5324e+07	6.02248e+07	6.48497e+07	4.93545e+07	5.1347e+07	5.59405e+07	5.07985e+07	6.22369e+07	5.31046e+07	High	High	High	High	High	High	High	High	High	High
High	Q9BUJ2	Heterogeneous nuclear ribonucleoprotein U-like protein 1 OS=Homo sapiens GN=HNRNPUL1 PE=1 SV=2	0	192.779	43	33	723	32	1	856	95.7	6.92	1212.61	33	0	7.78929e+07	6.62774e+07	7.10986e+07	7.11021e+07	7.2983e+07	8.01598e+07	5.11202e+07	6.95256e+07	4.68058e+07	6.77127e+07	4.91911e+07	6.72771e+07	6.05687e+07	7.93005e+07	7.74547e+07	7.71281e+07	7.29768e+07	7.99812e+07	5.62763e+07	6.4969e+07	6.44462e+07	5.86113e+07	6.42393e+07	6.09498e+07	High	High	High	High	High	High	High	High	High	High
High	Q15067-2	Isoform 2 of Peroxisomal acyl-coenzyme A oxidase 1 OS=Homo sapiens GN=ACOX1	0	192.591	60	28	628	28	1	660	74.6	7.62	1077.64	28	0	7.88067e+07	6.33534e+07	7.53636e+07	6.78268e+07	8.30659e+07	8.40082e+07	7.06321e+07	7.53982e+07	6.15033e+07	7.33052e+07	6.85115e+07	7.91887e+07	7.99679e+07	9.15384e+07	9.6818e+07	8.62897e+07	1.06544e+08	1.07501e+08	7.28932e+07	7.37048e+07	7.89159e+07	6.9726e+07	7.01776e+07	6.65429e+07	High	High	High	High	High	High	High	High	High	High
High	O95573	Long-chain-fatty-acid--CoA ligase 3 OS=Homo sapiens GN=ACSL3 PE=1 SV=3	0	192.587	56	30	702	28	1	720	80.4	8.38	1181.13	30	0	4.93657e+07	4.22702e+07	5.19649e+07	4.69094e+07	4.25361e+07	3.90007e+07	5.2983e+07	6.12271e+07	4.98302e+07	5.98016e+07	4.18677e+07	4.57415e+07	3.7025e+07	3.92242e+07	5.5431e+07	4.76987e+07	4.74742e+07	4.69979e+07	7.11817e+07	7.45403e+07	6.84953e+07	6.10094e+07	5.98491e+07	5.78517e+07	High	High	High	High	High	High	High	High	High	High
High	P35998	26S proteasome regulatory subunit 7 OS=Homo sapiens GN=PSMC2 PE=1 SV=3	0	192.469	71	30	910	30	1	433	48.6	5.95	1728.8	30	0	1.02927e+08	8.9073e+07	1.04688e+08	9.82545e+07	1.11167e+08	1.11484e+08	8.5522e+07	9.43434e+07	8.04313e+07	9.75154e+07	7.8357e+07	9.47864e+07	1.02798e+08	1.20783e+08	1.21833e+08	1.09128e+08	1.16959e+08	1.21188e+08	1.11162e+08	1.2576e+08	1.18426e+08	1.08397e+08	1.06456e+08	1.00693e+08	High	High	High	High	High	High	High	High	High	High
High	P60174	Triosephosphate isomerase OS=Homo sapiens GN=TPI1 PE=1 SV=3	0	192.349	74	18	1535	18	1	286	30.8	5.92	3716.88	18	0	9.78633e+08	8.51063e+08	1.11964e+09	1.06161e+09	1.14007e+09	1.15167e+09	6.66449e+08	7.85334e+08	7.32327e+08	8.75678e+08	8.08786e+08	9.22121e+08	1.24526e+09	1.44274e+09	1.29822e+09	1.17175e+09	1.09483e+09	1.1161e+09	9.34579e+08	1.00605e+09	1.19501e+09	1.09407e+09	9.50308e+08	9.0953e+08	High	High	High	High	High	High	High	High	High	High
High	P25205-2	Isoform 2 of DNA replication licensing factor MCM3 OS=Homo sapiens GN=MCM3	0	192.317	57	39	652	39	1	853	95.8	5.77	934	39	0	7.58519e+07	6.07465e+07	62598941	5.8142e+07	3.83276e+07	3.61507e+07	3.69521e+07	4.52177e+07	2.98232e+07	3.60326e+07	2.42614e+07	2.71288e+07	2.58325e+07	2.87985e+07	5.38825e+07	4.87798e+07	4.30826e+07	4.67781e+07	2.58292e+07	2.97245e+07	2.80814e+07	2.69897e+07	3.62144e+07	3.40871e+07	High	High	High	High	High	High	High	High	High	High
High	P14868	Aspartate--tRNA ligase, cytoplasmic OS=Homo sapiens GN=DARS PE=1 SV=2	0	192.125	72	34	763	34	1	501	57.1	6.55	1417.79	34	0	1.95267e+08	1.67806e+08	2.01395e+08	1.78163e+08	2.05327e+08	1.98634e+08	1.30601e+08	1.59019e+08	1.28561e+08	1.5209e+08	1.39127e+08	1.61989e+08	1.73743e+08	1.9636e+08	2.13497e+08	1.90116e+08	1.84601e+08	1.95209e+08	1.59686e+08	1.71896e+08	1.64918e+08	1.54458e+08	1.55855e+08	1.54987e+08	High	High	High	High	High	High	High	High	High	High
High	P48735	Isocitrate dehydrogenase [NADP], mitochondrial OS=Homo sapiens GN=IDH2 PE=1 SV=2	0	191.682	62	28	1191	27	1	452	50.9	8.69	2109.07	28	1	2.65069e+08	2.2356e+08	2.53201e+08	2.39861e+08	2.9782e+08	3.01733e+08	2.44259e+08	2.82478e+08	2.35402e+08	2.80817e+08	2.49329e+08	2.91389e+08	2.60775e+08	2.97766e+08	3.19476e+08	2.88076e+08	3.27764e+08	3.38747e+08	2.41942e+08	2.66079e+08	2.69919e+08	2.47943e+08	2.63496e+08	2.52499e+08	High	High	High	High	High	High	High	High	High	High
High	P50454	Serpin H1 OS=Homo sapiens GN=SERPINH1 PE=1 SV=2	0	191.673	58	22	738	22	1	418	46.4	8.69	1495.15	22	0	1.4758e+08	1.1705e+08	1.29496e+08	1.10783e+08	2.88502e+08	2.8809e+08	5.51515e+07	5.78462e+07	5.10285e+07	5.86093e+07	5.63776e+07	6.18582e+07	2.20649e+08	2.43054e+08	1.95874e+08	1.68253e+08	1.80377e+08	1.82125e+08	6.51734e+07	6.72526e+07	118060651	1.00829e+08	1.19824e+08	1.08607e+08	High	High	High	High	High	High	High	High	High	High
High	O43852-3	Isoform 3 of Calumenin OS=Homo sapiens GN=CALU	0	191.595	71	23	721	5	1	323	38	4.63	1315.73	23	20	9.89905e+07	8.69131e+07	9.927e+07	9.49858e+07	1.36654e+08	1.36395e+08	6.31366e+07	7.74183e+07	6.07565e+07	7.61218e+07	5.98181e+07	7.21926e+07	1.06355e+08	117564063	1.2905e+08	1.20468e+08	1.25494e+08	1.31763e+08	8.04499e+07	8.87356e+07	9.66338e+07	8.98502e+07	9.09131e+07	9.09614e+07	High	High	High	High	High	High	High	High	High	High
High	Q14566	DNA replication licensing factor MCM6 OS=Homo sapiens GN=MCM6 PE=1 SV=1	0	191.425	54	41	570	41	1	821	92.8	5.41	889.31	41	0	7.81195e+07	6.75312e+07	6.94487e+07	6.49874e+07	4.52992e+07	4.01468e+07	4.54511e+07	4.7912e+07	3.53142e+07	3.88378e+07	2.92972e+07	3.06854e+07	3.57833e+07	3.86973e+07	6.15345e+07	5.44602e+07	5.20851e+07	5.56597e+07	3.62919e+07	4.1036e+07	3.71223e+07	3.36965e+07	3.97476e+07	3.81869e+07	High	High	High	High	High	High	High	High	High	High
High	P13489	Ribonuclease inhibitor OS=Homo sapiens GN=RNH1 PE=1 SV=2	0	191.351	77	22	612	22	1	461	49.9	4.82	1700.66	22	0	1.02468e+08	8.4006e+07	1.04566e+08	9.62679e+07	1.01563e+08	1.04403e+08	6.17816e+07	7.8979e+07	5.89016e+07	7.50946e+07	6.09103e+07	7.43381e+07	8.1793e+07	9.80042e+07	1.03603e+08	9.47063e+07	9.11413e+07	9.86038e+07	9.68034e+07	1.11066e+08	1.1542e+08	1.02188e+08	9.60761e+07	9.71341e+07	High	High	High	High	High	High	High	High	High	High
High	P50570-4	Isoform 4 of Dynamin-2 OS=Homo sapiens GN=DNM2	0	191.18	51	36	791	1	1	870	97.9	7.46	1037.94	36	0	1.54395e+06	1224540	1.58743e+06	1.35106e+06	1616307	1.54202e+06	1.12314e+06	1250456	1.06249e+06	1.26337e+06	1.01523e+06	1.16394e+06	1.18825e+06	1.60218e+06	1.71158e+06	1.53168e+06	1.4089e+06	1.52566e+06	1.29514e+06	1.49611e+06	1.52443e+06	1.28806e+06	1.31125e+06	1.29425e+06	High	High	High	High	High	High	High	High	High	High
High	P12882	Myosin-1 OS=Homo sapiens GN=MYH1 PE=1 SV=3	0	190.937	22	39	158	3	1	1939	223	5.74	289.67	39	0	2.52924e+06	1.83763e+06	2.05866e+06	2.10622e+06	4048484	2.59017e+06	1.16468e+06	1.4059e+06	1.1349e+06	1.56029e+06	1.35687e+06	1.65235e+06	1.90637e+06	2.32743e+06	2.41777e+06	1.93451e+06	2.26778e+06	2.44806e+06	1.62704e+06	1.68505e+06	3.80315e+06	3.97883e+06	1.76792e+06	1.76149e+06	High	Peak Found	High	Peak Found	High	High	High	High	High	Peak Found
High	Q9UIW2	Plexin-A1 OS=Homo sapiens GN=PLXNA1 PE=1 SV=3	0	190.919	32	47	571	32	1	1896	210.9	6.92	686.89	47	15	2.89524e+07	2.58025e+07	3.02868e+07	2.9506e+07	2.60395e+07	2.5677e+07	2.84658e+07	3.36964e+07	2.70796e+07	3.25121e+07	2.40304e+07	2.66958e+07	3.66253e+07	4.12822e+07	3.83809e+07	3.32065e+07	3.06585e+07	3.20315e+07	51941730	6.11954e+07	4.9892e+07	4.56378e+07	3.71027e+07	3.70403e+07	High	High	High	High	High	High	High	High	High	High
High	Q6PGP7	Tetratricopeptide repeat protein 37 OS=Homo sapiens GN=TTC37 PE=1 SV=1	0	190.216	38	44	521	44	1	1564	175.4	7.53	709.88	44	0	5.9237e+08	6.43737e+08	5.66627e+08	6.52368e+08	5.56621e+08	6.63695e+08	4.81719e+08	6.98158e+08	4.78792e+08	7.07466e+08	5.39762e+08	7.46658e+08	4.69681e+08	6.43057e+08	6.09352e+08	6.83566e+08	5.70715e+08	6.80163e+08	4.61434e+08	5.49219e+08	5.37529e+08	5.17386e+08	5.42768e+08	5.45719e+08	High	High	High	High	High	High	High	High	High	High
High	P61764-2	Isoform 2 of Syntaxin-binding protein 1 OS=Homo sapiens GN=STXBP1	0	190.043	63	33	705	2	1	603	68.7	6.77	1402.24	33	29	8.38395e+07	8.55963e+07	1.10182e+08	1.11213e+08	7.53717e+07	7.5083e+07	1.24158e+08	1.4145e+08	1.27287e+08	1.5116e+08	1.14651e+08	1.29421e+08	1.17681e+08	1.19566e+08	1.31042e+08	1.11461e+08	1.03417e+08	1.01907e+08	1.62099e+08	1.69716e+08	171134556	1.57114e+08	1.22733e+08	1.10554e+08	High	High	Peak Found	High	Peak Found	High	High	High	High	High
High	P27348	14-3-3 protein theta OS=Homo sapiens GN=YWHAQ PE=1 SV=1	0	189.757	69	21	1962	15	1	245	27.7	4.78	3729.69	21	5	6.70735e+08	5.6962e+08	7.04998e+08	6.9283e+08	5.93219e+08	6.14274e+08	5.7107e+08	7.04675e+08	5.84113e+08	7.2411e+08	5.68935e+08	6.79236e+08	7.16861e+08	8.152e+08	7.81484e+08	7.29591e+08	6.51754e+08	6.72561e+08	7.97268e+08	9.00434e+08	7.91814e+08	7.72944e+08	7.01254e+08	644077726	High	High	High	High	High	High	High	High	High	High
High	P50570-3	Isoform 3 of Dynamin-2 OS=Homo sapiens GN=DNM2	0	189.408	50	36	762	1	1	866	97.5	7.65	961.98	36	35	44876651	4.05138e+07	4.90907e+07	4.56678e+07	5.2319e+07	5.17533e+07	4.19871e+07	5.0036e+07	4.01407e+07	4.8324e+07	4.05833e+07	4.81833e+07	4.77599e+07	5.36237e+07	5.71237e+07	5.02062e+07	5.38829e+07	5.5014e+07	5.56549e+07	5.87338e+07	5.4924e+07	5.10732e+07	4.85995e+07	4.81935e+07	High	Peak Found	High	Peak Found	High	High	Peak Found	Peak Found	Peak Found	Peak Found
High	Q12860	Contactin-1 OS=Homo sapiens GN=CNTN1 PE=1 SV=1	0	189.275	49	38	529	38	1	1018	113.2	5.9	1042.5	38	0	5.04887e+07	5.01634e+07	6.0693e+07	6.96298e+07	4.29872e+07	4.74161e+07	5.57055e+07	7.0637e+07	6.37297e+07	8.21234e+07	5.58508e+07	6.72448e+07	6.85365e+07	8.14729e+07	7.85421e+07	78043788	5.97525e+07	6.60284e+07	1.07862e+08	1.2442e+08	1.07939e+08	1.02344e+08	7.20911e+07	7.20731e+07	High	High	High	High	High	High	High	High	High	High
High	Q9Y265	RuvB-like 1 OS=Homo sapiens GN=RUVBL1 PE=1 SV=1	0	189.238	73	26	759	26	1	456	50.2	6.42	1502.04	26	0	1.12195e+08	9.28496e+07	1.1078e+08	8.97749e+07	1.13289e+08	1.09587e+08	7.88369e+07	8.34162e+07	6.63396e+07	8.14096e+07	7.26804e+07	7.70919e+07	8.6495e+07	9.06023e+07	1.14195e+08	9.455e+07	1.04575e+08	1.02421e+08	8.88149e+07	9.1923e+07	8.59253e+07	7.91567e+07	8.77937e+07	7.91135e+07	High	High	High	High	High	High	High	High	High	High
High	Q9UIA9	Exportin-7 OS=Homo sapiens GN=XPO7 PE=1 SV=3	0	189.153	47	39	700	39	1	1087	123.8	6.32	1223.96	39	0	5.26961e+07	4.4997e+07	5.11787e+07	5.02023e+07	5.58792e+07	5.41093e+07	4.33695e+07	5.38701e+07	4.28122e+07	5.27916e+07	4.40269e+07	5.03291e+07	4.37259e+07	5.09299e+07	5.44059e+07	5.26029e+07	5.03603e+07	5.51031e+07	5.62775e+07	6.56099e+07	6.22697e+07	5.70566e+07	5.42019e+07	5.26551e+07	High	High	High	High	High	High	High	High	High	High
High	O75475	PC4 and SFRS1-interacting protein OS=Homo sapiens GN=PSIP1 PE=1 SV=1	0	189.058	57	30	683	29	1	530	60.1	9.13	1235.6	30	1	1.25565e+08	1.15038e+08	1.20133e+08	1.24242e+08	1.13774e+08	1.1078e+08	9.566e+07	1.17964e+08	9.26971e+07	120677994	9.77139e+07	1.23059e+08	1.04642e+08	1.17844e+08	1.31139e+08	1.22227e+08	1.16658e+08	1.17718e+08	8.77848e+07	9.64534e+07	1.10536e+08	9.6001e+07	1.05055e+08	9.77179e+07	High	High	High	High	High	High	High	High	High	High
High	Q9P2R3-4	Isoform 4 of Rabankyrin-5 OS=Homo sapiens GN=ANKFY1	0	188.876	39	35	635	34	1	1211	132.7	6.49	844.33	35	1	3.24216e+07	2.62504e+07	3.24003e+07	2.70757e+07	2.81314e+07	3.1297e+07	2.65768e+07	3.2405e+07	2.28194e+07	2.96338e+07	2.59016e+07	2.89532e+07	3.26053e+07	3.8233e+07	3.54853e+07	3.19962e+07	3.10722e+07	3.17427e+07	3.2885e+07	3.85904e+07	3.08311e+07	3.13754e+07	2.84511e+07	2.73063e+07	High	High	High	High	High	High	High	High	High	High
High	Q15436	Protein transport protein Sec23A OS=Homo sapiens GN=SEC23A PE=1 SV=2	0	188.72	58	29	608	26	1	765	86.1	7.08	1133.33	29	3	7.85019e+07	6.51675e+07	7.58892e+07	6.94322e+07	9.15903e+07	8.7906e+07	5.38949e+07	6.04734e+07	5.1446e+07	6.20482e+07	5.13016e+07	5.61569e+07	7.348e+07	7.92659e+07	8.20044e+07	7.01949e+07	7.2638e+07	7.19092e+07	6.42015e+07	6.49208e+07	6.90278e+07	6.56852e+07	6.72792e+07	5.85081e+07	High	High	High	High	High	High	High	High	High	High
High	Q6P2E9	Enhancer of mRNA-decapping protein 4 OS=Homo sapiens GN=EDC4 PE=1 SV=1	0	188.279	39	33	540	33	1	1401	151.6	5.86	1021.35	33	0	3.4111e+07	2.71019e+07	3.1502e+07	3.04979e+07	2.76621e+07	2.70206e+07	2.5811e+07	3.16767e+07	2.47849e+07	2.93458e+07	2.2665e+07	2.51956e+07	2.79969e+07	3.05107e+07	3.26108e+07	2.87884e+07	2.94551e+07	3.04095e+07	2.67618e+07	2.89653e+07	2.61508e+07	2.59365e+07	2.5629e+07	2.26784e+07	High	High	High	High	High	High	High	High	High	High
High	P35555	Fibrillin-1 OS=Homo sapiens GN=FBN1 PE=1 SV=3	0	188.156	24	47	146	45	1	2871	312	4.93	166.45	47	2	5.22481e+06	4.26136e+06	2.01962e+06	1.80829e+06	2.86964e+07	2.84222e+07	931799	777305	620495	841150	785957	761552	1.38105e+07	1.52032e+07	9.0509e+06	9.33154e+06	9.96232e+06	9.99198e+06	239205	427441	5.66448e+06	4.03634e+06	9.87012e+06	1.0151e+07	Peak Found	High	Peak Found	Peak Found	High	High	Peak Found	Peak Found	Peak Found	Peak Found
High	Q92945	Far upstream element-binding protein 2 OS=Homo sapiens GN=KHSRP PE=1 SV=4	0	187.642	55	35	915	32	1	711	73.1	7.3	1835.91	35	3	2.01067e+08	1.5774e+08	1.99369e+08	1.7664e+08	1.74341e+08	1.6755e+08	1.22255e+08	1.45049e+08	1.29539e+08	1.49507e+08	1.2077e+08	1.37807e+08	1.60932e+08	1.822e+08	1.98899e+08	1.78068e+08	1.628e+08	1.69192e+08	1.46788e+08	1.5999e+08	163065432	1.48624e+08	1.52885e+08	1.47762e+08	High	High	High	High	High	High	High	High	High	High
High	P26641-2	Isoform 2 of Elongation factor 1-gamma OS=Homo sapiens GN=EEF1G	0	187.429	64	27	871	27	1	487	56.1	7.72	2009.11	27	0	2.69798e+08	2.23599e+08	2.72839e+08	2.44642e+08	2.94976e+08	2.89016e+08	2.2405e+08	2.49727e+08	2.15088e+08	2.62271e+08	2.02018e+08	2.32046e+08	2.33468e+08	2.6626e+08	2.95138e+08	2.50488e+08	2.77827e+08	2.81995e+08	3.08684e+08	3.36643e+08	3.17182e+08	2.87439e+08	2.74273e+08	2.49698e+08	High	High	High	High	High	High	High	High	High	High
High	Q00341	Vigilin OS=Homo sapiens GN=HDLBP PE=1 SV=2	0	187.371	42	43	627	42	1	1268	141.4	6.87	1148.27	43	0	5.78644e+07	5.20192e+07	5.97534e+07	5.45658e+07	7.31731e+07	7.37226e+07	3.62115e+07	4.24802e+07	3.37352e+07	4.11051e+07	3.21287e+07	3.65898e+07	5.64335e+07	6.40707e+07	6.74963e+07	5.9466e+07	6.20446e+07	6.36525e+07	5.29424e+07	5.43867e+07	5.63757e+07	5.16265e+07	5.48946e+07	5.10829e+07	High	High	High	High	High	High	High	High	High	High
High	P29966	Myristoylated alanine-rich C-kinase substrate OS=Homo sapiens GN=MARCKS PE=1 SV=4	0	187.255	51	13	834	13	1	332	31.5	4.45	2334.46	13	0	4.73034e+08	4.08877e+08	5.53815e+08	5.29084e+08	4.70115e+08	4.55119e+08	3.2904e+08	3.86981e+08	3.22229e+08	3.95463e+08	3.61322e+08	4.329e+08	5.69564e+08	6.20211e+08	6.25468e+08	5.22721e+08	4.61576e+08	4.63855e+08	4.58596e+08	4.76639e+08	4.70501e+08	4.09753e+08	3.78142e+08	3.44737e+08	High	High	High	High	High	High	High	High	High	High
High	P51532-4	Isoform 4 of Transcription activator BRG1 OS=Homo sapiens GN=SMARCA4	0	187.217	27	36	566	21	1	1617	181.6	8.07	957.93	36	15	1.37242e+08	1.16903e+08	1.36716e+08	1.23386e+08	1.48826e+08	1.52279e+08	1.03551e+08	1.23148e+08	9.95269e+07	1.16977e+08	1.00544e+08	1.14953e+08	1.25516e+08	1.43731e+08	1.54601e+08	1.32096e+08	1.4687e+08	1.50124e+08	1.0148e+08	1.10187e+08	1.10425e+08	1.00031e+08	1.04199e+08	9.42842e+07	High	High	High	High	High	High	High	High	High	High
High	Q96P70	Importin-9 OS=Homo sapiens GN=IPO9 PE=1 SV=3	0	186.772	42	31	611	31	1	1041	115.9	4.81	1313.93	31	0	4.96096e+07	4.26826e+07	5.16946e+07	4.85104e+07	4.14948e+07	4.11221e+07	4.33288e+07	5.3393e+07	3.95236e+07	4.95132e+07	3.89258e+07	4.65134e+07	4.70833e+07	5.80959e+07	5.96687e+07	5.39688e+07	4.7941e+07	5.1194e+07	45760620	5.45358e+07	4.87528e+07	4.54959e+07	4.3757e+07	4.36334e+07	High	High	High	High	High	High	High	High	High	High
High	P27695	DNA-(apurinic or apyrimidinic site) lyase OS=Homo sapiens GN=APEX1 PE=1 SV=2	0	186.673	68	23	780	23	1	318	35.5	8.12	1756.77	23	0	1.75203e+08	1.43869e+08	1.85827e+08	1.66968e+08	1.54412e+08	1.51242e+08	1.04244e+08	1.19335e+08	9.67827e+07	1.15069e+08	9.77374e+07	1.10755e+08	1.60113e+08	1.80597e+08	1.94341e+08	1.69776e+08	1.57348e+08	1.61119e+08	1.34854e+08	1.43502e+08	1.52142e+08	1.35199e+08	1.33567e+08	1.28144e+08	High	High	High	High	High	High	High	High	High	High
High	Q99613	Eukaryotic translation initiation factor 3 subunit C OS=Homo sapiens GN=EIF3C PE=1 SV=1	0	186.165	42	32	649	32	1	913	105.3	5.68	1114.8	32	0	7.77727e+07	6.90501e+07	7.74874e+07	7.36637e+07	7.5584e+07	7.99312e+07	5.17622e+07	6.07102e+07	4.72283e+07	5.71813e+07	4.68512e+07	5.29618e+07	6.59679e+07	7.34789e+07	8.23237e+07	7.23034e+07	6.93243e+07	7.40242e+07	6.41918e+07	7.40236e+07	6.80546e+07	6.3682e+07	6.54142e+07	6.30963e+07	High	High	High	High	High	High	High	High	High	High
High	Q9Y5S2	Serine/threonine-protein kinase MRCK beta OS=Homo sapiens GN=CDC42BPB PE=1 SV=2	0	186.156	32	47	554	42	1	1711	194.2	6.37	713.92	47	5	2.058e+07	1.75141e+07	2.05856e+07	1.98734e+07	2.03585e+07	1.9072e+07	2.19201e+07	2.37863e+07	2.05126e+07	2.39798e+07	2.09205e+07	2.37385e+07	2.51526e+07	2.99116e+07	2.55132e+07	2.44366e+07	2.23345e+07	2.30553e+07	2.49439e+07	2.74798e+07	2.46783e+07	2.43757e+07	2.04813e+07	2.14656e+07	High	High	High	High	High	High	High	High	High	High
High	P12268	Inosine-5'-monophosphate dehydrogenase 2 OS=Homo sapiens GN=IMPDH2 PE=1 SV=2	0	185.332	59	26	693	25	1	514	55.8	6.9	1358.66	26	1	1.0398e+08	8.84222e+07	9.99449e+07	8.89963e+07	1.11955e+08	1.05267e+08	6.49697e+07	8.03937e+07	6.59002e+07	7.87506e+07	6.20696e+07	6.89996e+07	7.58506e+07	8.26861e+07	1.0453e+08	9.06176e+07	9.69496e+07	9.99172e+07	7.85164e+07	8.30135e+07	8.84467e+07	7.84022e+07	8.52535e+07	8.00678e+07	High	High	High	High	High	High	High	High	High	High
High	Q5VYK3	Proteasome-associated protein ECM29 homolog OS=Homo sapiens GN=ECM29 PE=1 SV=2	0	185.225	31	41	509	41	1	1845	204.2	7.12	639.23	41	0	2.17662e+07	1.72789e+07	1.83791e+07	1.78786e+07	1.8615e+07	2.0163e+07	1.5885e+07	1.74419e+07	1.53073e+07	1.55066e+07	1.39998e+07	1.59161e+07	1.91327e+07	2.10915e+07	2.32291e+07	2.02717e+07	2.03273e+07	2.14145e+07	1.83901e+07	1.80377e+07	1.65856e+07	1.51588e+07	1.54341e+07	1.53224e+07	High	High	High	High	High	High	High	High	High	High
High	Q8TDJ6-3	Isoform 3 of DmX-like protein 2 OS=Homo sapiens GN=DMXL2	0	184.575	22	43	398	43	1	3037	339.5	6.38	495.8	43	0	1.01764e+07	9.79314e+06	1.22727e+07	1.10261e+07	8.52814e+06	8.49013e+06	1.40364e+07	1.75947e+07	1.24925e+07	1.66212e+07	1.24591e+07	1.55728e+07	1.03458e+07	1.43381e+07	1.37517e+07	1.0838e+07	1.21494e+07	1.37083e+07	2.09018e+07	2.29052e+07	1.85485e+07	1.68227e+07	1.38072e+07	1.4147e+07	High	High	High	High	High	High	High	High	High	High
High	Q9H3S7	Tyrosine-protein phosphatase non-receptor type 23 OS=Homo sapiens GN=PTPN23 PE=1 SV=1	0	184.297	39	43	447	43	1	1636	178.9	6.92	624.82	43	0	2.69142e+07	1.98022e+07	2.8923e+07	2.5162e+07	2.61214e+07	2.63887e+07	1.72373e+07	2.19425e+07	1.67058e+07	2.15558e+07	1.5545e+07	2.04712e+07	2.73345e+07	3.17217e+07	2.92828e+07	2.68387e+07	2.51115e+07	2.76571e+07	2.45236e+07	2.65008e+07	2.48404e+07	2.5037e+07	2.36324e+07	2.23254e+07	High	High	High	High	High	High	High	High	High	High
High	O94826	Mitochondrial import receptor subunit TOM70 OS=Homo sapiens GN=TOMM70 PE=1 SV=1	0	183.686	66	30	709	30	1	608	67.4	7.12	1351.93	30	0	6.03623e+07	5.03567e+07	6.3814e+07	5.8964e+07	6.52021e+07	5.7498e+07	6.76569e+07	8.03845e+07	6.66837e+07	8.18021e+07	6.64722e+07	7.9967e+07	5.75571e+07	6.24219e+07	6.83345e+07	6.28426e+07	7.08615e+07	6.87598e+07	8.59762e+07	9.00764e+07	8.84545e+07	7.91603e+07	7.38437e+07	7.18452e+07	High	High	High	High	High	High	High	High	High	High
High	Q9ULV4-3	Isoform 3 of Coronin-1C OS=Homo sapiens GN=CORO1C	0	183.676	47	28	639	28	1	527	58.9	7.75	1430.3	28	0	1.50935e+08	1.31431e+08	1.53603e+08	1.49384e+08	1.28424e+08	1.35628e+08	1.73135e+08	2.02953e+08	1.66466e+08	1.99648e+08	1.669e+08	1.98298e+08	1.35593e+08	1.51286e+08	1.52675e+08	1.43948e+08	1.34013e+08	1.45162e+08	2.27105e+08	2.528e+08	2.2308e+08	2.08616e+08	2.01919e+08	2.01025e+08	High	High	High	High	High	High	High	High	High	High
High	P23368	NAD-dependent malic enzyme, mitochondrial OS=Homo sapiens GN=ME2 PE=1 SV=1	0	183.521	72	29	548	29	1	584	65.4	7.61	1135.3	29	0	5.81524e+07	4.63468e+07	5.14261e+07	4.58797e+07	6.82207e+07	6.58027e+07	4.84025e+07	5.48398e+07	4.16835e+07	4.87738e+07	4.41319e+07	4.7188e+07	4.98595e+07	56284693	5.96704e+07	5.04413e+07	7.06843e+07	6.68378e+07	5.48044e+07	5.77565e+07	5.74606e+07	4.94502e+07	5.2691e+07	4.99526e+07	High	High	High	High	High	High	High	High	High	High
High	P29144	Tripeptidyl-peptidase 2 OS=Homo sapiens GN=TPP2 PE=1 SV=4	0	183.451	47	43	560	43	1	1249	138.3	6.32	669.32	43	0	3.37695e+08	3.21353e+08	3.31341e+08	3.04547e+08	2.547e+08	2.96998e+08	2.88587e+08	3.0897e+08	2.89427e+08	3.06171e+08	2.87004e+08	3.45714e+08	1.97654e+08	2.22508e+08	3.24159e+08	2.6327e+08	2.96244e+08	3.11213e+08	2.92419e+08	3.05289e+08	3.23053e+08	2.83898e+08	3.67e+08	3.53238e+08	High	High	High	High	High	High	High	High	High	High
High	Q15084-5	Isoform 5 of Protein disulfide-isomerase A6 OS=Homo sapiens GN=PDIA6	0	183.001	47	21	831	21	1	488	53.2	5.53	1989.1	21	0	1.82566e+08	1.51134e+08	1.78449e+08	1.63791e+08	2.39925e+08	2.30077e+08	1.26068e+08	1.40567e+08	1.20588e+08	1.38917e+08	1.22025e+08	1.37517e+08	1.71774e+08	1.99478e+08	2.04438e+08	1.82229e+08	1.86458e+08	1.97521e+08	1.2584e+08	1.33018e+08	1.49173e+08	1.42748e+08	1.31479e+08	1.38247e+08	High	High	High	High	High	High	High	High	High	High
High	P52789	Hexokinase-2 OS=Homo sapiens GN=HK2 PE=1 SV=2	0	182.485	51	35	525	31	1	917	102.3	6.05	737.55	35	0	2.08096e+07	1.7148e+07	2.88252e+07	2.71919e+07	2.28439e+07	2.27558e+07	8.3765e+06	8.678e+06	1.19389e+07	1.43842e+07	1.05863e+07	1.30506e+07	1.98331e+07	2.05797e+07	2.86236e+07	2.46398e+07	1.73041e+07	1.71048e+07	2.78941e+07	2.96872e+07	3.74819e+07	3.54756e+07	2.12468e+07	2.02623e+07	High	High	High	High	High	High	High	High	High	High
High	Q5TF21	Protein SOGA3 OS=Homo sapiens GN=SOGA3 PE=3 SV=1	0	182.469	44	35	453	35	1	947	103.1	6.06	804.76	35	0	4.59014e+07	3.84166e+07	4.49188e+07	4.57351e+07	4.06246e+07	4.15886e+07	4.78361e+07	5.55573e+07	4.57194e+07	5.77448e+07	4.71451e+07	5.20299e+07	4.35744e+07	4.77202e+07	5.24954e+07	4.56037e+07	4.83512e+07	5.04663e+07	6.05346e+07	6.93986e+07	6.27976e+07	5.74458e+07	5.17513e+07	4.58312e+07	High	High	High	High	High	High	High	High	High	High
High	P49589-3	Isoform 3 of Cysteine--tRNA ligase, cytoplasmic OS=Homo sapiens GN=CARS	0	182.452	53	38	612	38	1	831	94.6	6.83	872.71	38	0	44013453	3.72838e+07	4.98032e+07	4.65042e+07	3.858e+07	4.039e+07	3.17073e+07	3.68003e+07	3.02383e+07	3.62138e+07	2.63498e+07	2.91712e+07	4.06645e+07	4.77249e+07	5.13178e+07	4.51414e+07	3.9923e+07	4.12736e+07	4.37163e+07	4.75043e+07	4.34573e+07	4.20622e+07	3.42007e+07	3.41738e+07	High	High	High	High	High	High	High	High	High	High
High	Q9UHD8	Septin-9 OS=Homo sapiens GN=SEPT9 PE=1 SV=2	0	182.451	65	31	627	31	1	586	65.4	8.97	1337.82	31	0	9.86038e+07	8.09388e+07	1.01068e+08	9.45841e+07	9.79594e+07	1.00667e+08	6.33463e+07	7.76097e+07	6.2936e+07	7.81154e+07	6.83794e+07	8.11103e+07	7.89711e+07	9.37919e+07	1.17262e+08	1.04498e+08	1.00501e+08	1.05951e+08	6.78515e+07	7.27732e+07	8.63328e+07	7.97016e+07	8.2405e+07	8.43714e+07	High	High	High	High	High	High	High	High	High	High
High	Q13177	Serine/threonine-protein kinase PAK 2 OS=Homo sapiens GN=PAK2 PE=1 SV=3	0	181.937	66	27	713	18	1	524	58	5.96	1094.13	27	10	86705115	7.29601e+07	8.89991e+07	8.11024e+07	7.31553e+07	6.00636e+07	7.75588e+07	9.64333e+07	7.33587e+07	9.25733e+07	7.12249e+07	8.28079e+07	7.8206e+07	8.83305e+07	9.29161e+07	7.79208e+07	7.7939e+07	7.88008e+07	9.67019e+07	1.07157e+08	9.94626e+07	8.9222e+07	8.89746e+07	8.11745e+07	High	High	High	High	High	High	High	High	High	High
High	P31943	Heterogeneous nuclear ribonucleoprotein H OS=Homo sapiens GN=HNRNPH1 PE=1 SV=4	0	181.807	66	23	1453	10	1	449	49.2	6.3	2514.22	23	15	4.54174e+08	3.86166e+08	4.51943e+08	4.11167e+08	4.06771e+08	4.07027e+08	3.46306e+08	4.06101e+08	3.20244e+08	3.95425e+08	3.34482e+08	3.83464e+08	3.67494e+08	4.21448e+08	4.76663e+08	4.22522e+08	4.31301e+08	4.4222e+08	3.50845e+08	3.9098e+08	3.73511e+08	3.47574e+08	3.68069e+08	3.53202e+08	High	High	High	High	High	High	High	High	High	High
High	P36871	Phosphoglucomutase-1 OS=Homo sapiens GN=PGM1 PE=1 SV=3	0	181.75	70	31	727	31	1	562	61.4	6.76	1388.79	31	0	7.42884e+07	5.95199e+07	8.14184e+07	7.45765e+07	7.85942e+07	7.92482e+07	5.18231e+07	6.16026e+07	5.21355e+07	6.34009e+07	5.68639e+07	6.6764e+07	6.26447e+07	7.22954e+07	7.9165e+07	6.65204e+07	7.16676e+07	7.63117e+07	7.25753e+07	7.91699e+07	9.06894e+07	8.48075e+07	8.32015e+07	7.92186e+07	High	High	High	High	High	High	High	High	High	High
High	Q9H4G0-2	Isoform 2 of Band 4.1-like protein 1 OS=Homo sapiens GN=EPB41L1	0	181.468	52	34	584	1	1	779	87.6	5.92	834.91	34	0	229167	220322	266462	357392	144637	117211	146740	255569	210475	221170	107000	121857	346832	492930	382457	338064	277814	357337	428756	398788	367852	283355	258469	251531	Peak Found	Peak Found	Peak Found	Peak Found	Peak Found	Peak Found	Peak Found	Peak Found	Peak Found	Peak Found
High	Q12931	Heat shock protein 75 kDa, mitochondrial OS=Homo sapiens GN=TRAP1 PE=1 SV=3	0	181.421	56	35	790	34	1	704	80.1	8.21	1610.76	35	0	6.92802e+07	6.28537e+07	6.79669e+07	7.13549e+07	8.18824e+07	8.27831e+07	5.39885e+07	6.32005e+07	5.82615e+07	6.07702e+07	5.63693e+07	5.97465e+07	5.75996e+07	6.37608e+07	8.99208e+07	6.87954e+07	8.8626e+07	8.2783e+07	6.18257e+07	6.64252e+07	6.7459e+07	5.78393e+07	6.17907e+07	5.72728e+07	High	High	High	High	High	High	High	High	High	High
High	Q9NQW7-3	Isoform 3 of Xaa-Pro aminopeptidase 1 OS=Homo sapiens GN=XPNPEP1	0	181.249	66	31	658	30	1	666	74.8	5.88	1006.33	31	1	6.3334e+07	5.34971e+07	6.86648e+07	6.38234e+07	7.111e+07	7.21056e+07	4.85693e+07	6.06004e+07	4.99968e+07	5.98176e+07	4.52349e+07	5.26335e+07	7.24713e+07	8.45999e+07	8.19005e+07	7.01995e+07	7.41778e+07	7.70608e+07	7.9329e+07	8.48355e+07	8.22241e+07	7.33769e+07	6.6299e+07	6.32559e+07	High	High	High	High	High	High	High	High	High	High
High	Q5JPE7	Nodal modulator 2 OS=Homo sapiens GN=NOMO2 PE=1 SV=1	0	180.967	40	34	563	34	1	1267	139.4	5.76	705.54	34	0	2.56986e+07	2.05344e+07	2.30416e+07	2.21954e+07	2.46705e+07	2.50599e+07	1.92184e+07	2.29573e+07	1.82687e+07	2.1937e+07	1.91045e+07	2.03383e+07	2.33265e+07	2.51658e+07	2.70824e+07	2.40058e+07	2.42064e+07	25381579	2.46269e+07	2.76913e+07	2.51321e+07	2.11984e+07	2.26136e+07	2.21115e+07	High	High	High	High	High	High	High	High	High	High
High	O60488	Long-chain-fatty-acid--CoA ligase 4 OS=Homo sapiens GN=ACSL4 PE=1 SV=2	0	180.865	63	31	466	29	1	711	79.1	8.38	815.98	31	2	2.93986e+07	2.42752e+07	3.07866e+07	2.67662e+07	2.21391e+07	2.3017e+07	5.38632e+07	6.11308e+07	4.98044e+07	5.95389e+07	3.87927e+07	4.26743e+07	2.72863e+07	2.83085e+07	3.28529e+07	2.94325e+07	2.76034e+07	3.01134e+07	9.10692e+07	1.01879e+08	8.38332e+07	7.91441e+07	6.49737e+07	6.45864e+07	High	High	High	High	High	High	High	High	High	High
High	Q06124	Tyrosine-protein phosphatase non-receptor type 11 OS=Homo sapiens GN=PTPN11 PE=1 SV=2	0	180.046	71	35	562	35	1	597	68.4	7.3	824.66	35	0	5.72596e+07	5.03667e+07	5.89883e+07	6.41651e+07	6.19079e+07	69226193	4.36193e+07	5.86448e+07	4.67902e+07	5.8526e+07	4.5716e+07	5.8146e+07	5.84841e+07	6.71193e+07	67018906	5.85586e+07	6.1347e+07	6.3447e+07	6.48999e+07	7.33731e+07	6.92422e+07	6.03678e+07	5.78852e+07	5.30164e+07	High	High	High	High	High	High	High	High	High	High
High	Q01518	Adenylyl cyclase-associated protein 1 OS=Homo sapiens GN=CAP1 PE=1 SV=5	0	179.64	62	28	753	1	1	475	51.9	8.06	1339.73	28	0	1.23588e+07	9.71066e+06	12599844	1.12006e+07	1.30204e+07	1.2998e+07	1.00396e+07	1.10281e+07	9.15268e+06	1.00008e+07	8.98037e+06	9.96577e+06	1.20831e+07	1.49735e+07	1.28608e+07	1.20894e+07	1.16831e+07	1.20346e+07	1.33446e+07	1.31337e+07	1.37784e+07	13286201	11124537	1.15378e+07	High	High	High	High	High	High	High	High	High	High
High	O15067	Phosphoribosylformylglycinamidine synthase OS=Homo sapiens GN=PFAS PE=1 SV=4	0	179.579	38	34	550	34	1	1338	144.6	5.76	987.49	34	0	3.68946e+07	3.24107e+07	3.61028e+07	3.91303e+07	3.77753e+07	3.59245e+07	2.82951e+07	3.23315e+07	2.40757e+07	3.02901e+07	2.23613e+07	2.56874e+07	2.72533e+07	3.53943e+07	3.71202e+07	3.60895e+07	3.24229e+07	3.08706e+07	2.62155e+07	2.61314e+07	3.078e+07	2.5392e+07	2.7301e+07	2.92015e+07	High	High	High	High	High	High	High	High	High	High
High	P22059	Oxysterol-binding protein 1 OS=Homo sapiens GN=OSBP PE=1 SV=1	0	179.006	57	33	508	33	1	807	89.4	7.3	813.4	33	0	3.56019e+07	2.86301e+07	3.75523e+07	3.32553e+07	3.95146e+07	3.62834e+07	2.40906e+07	2.92887e+07	2.30974e+07	2.70335e+07	2.19187e+07	2.23246e+07	3.09116e+07	3.48701e+07	3.54926e+07	3.39712e+07	3.36419e+07	35679938	3.53246e+07	3.68987e+07	3.55654e+07	3.43014e+07	2.87628e+07	3.00373e+07	High	High	High	High	High	High	High	High	High	High
High	Q9Y4L1-2	Isoform 2 of Hypoxia up-regulated protein 1 OS=Homo sapiens GN=HYOU1	0	178.556	56	25	741	1	1	559	62.7	7.77	1509.08	25	0	428694	429654	454028	392754	476469		326657	444247	270075	508680	306536	430921	449253	381635	427846	321057	452270	409335	585790	583109	503239	347081	488801	417170	High	High	High	Peak Found	Peak Found	Not Found	Peak Found	Peak Found	Peak Found	Peak Found
High	O75874	Isocitrate dehydrogenase [NADP] cytoplasmic OS=Homo sapiens GN=IDH1 PE=1 SV=2	0	178.522	69	24	1156	23	1	414	46.6	7.01	1753.63	24	0	2.31643e+08	1.8916e+08	2.59248e+08	2.37498e+08	1.92098e+08	1.93788e+08	2.10122e+08	2.45766e+08	2.02477e+08	2.44359e+08	1.75088e+08	2.01414e+08	2.51043e+08	2.82198e+08	2.95669e+08	2.61801e+08	2.06819e+08	2.17337e+08	2.92573e+08	3.1421e+08	2.77541e+08	2.55375e+08	2.34201e+08	2.27562e+08	High	High	High	High	High	High	High	High	High	High
High	Q9C040-2	Isoform 2 of Tripartite motif-containing protein 2 OS=Homo sapiens GN=TRIM2	0	178.462	54	29	510	27	1	771	84.5	7.49	1029.1	29	2	3.65252e+07	2.88654e+07	3.84435e+07	3.6513e+07	3.16275e+07	2.90343e+07	4.20296e+07	4.67123e+07	3.71174e+07	4.30625e+07	3.6072e+07	3.98969e+07	5.56817e+07	6.27805e+07	5.00524e+07	4.32688e+07	3.6221e+07	3.72879e+07	5.84209e+07	6.33709e+07	5.48652e+07	4.9587e+07	3.54495e+07	3.48155e+07	High	High	High	High	High	High	High	High	High	High
High	P38919	Eukaryotic initiation factor 4A-III OS=Homo sapiens GN=EIF4A3 PE=1 SV=4	0	178.192	69	28	762	24	1	411	46.8	6.73	1456.18	28	4	1.97569e+08	1.65005e+08	1.89228e+08	1.70827e+08	1.82196e+08	1.79235e+08	1.54798e+08	1.82087e+08	1.42869e+08	1.74684e+08	1.44434e+08	1.65128e+08	1.58715e+08	1.83466e+08	2.10377e+08	1.86444e+08	1.85958e+08	1.92241e+08	1.70266e+08	1.81205e+08	1.75333e+08	1.60445e+08	1.61701e+08	1.58504e+08	High	High	High	High	High	High	High	High	High	High
High	Q01518-2	Isoform 2 of Adenylyl cyclase-associated protein 1 OS=Homo sapiens GN=CAP1	0	178.094	62	28	752	1	1	474	51.8	8.06	1292.39	28	29	2.07864e+08	1.64181e+08	2.04011e+08	1.8355e+08	1.98083e+08	2.06434e+08	1.47713e+08	1.81996e+08	1.47126e+08	1.73742e+08	1.41557e+08	1.59357e+08	1.93102e+08	2.1984e+08	2.14228e+08	1.90478e+08	1.80868e+08	1.88912e+08	1.98256e+08	2.14414e+08	2.17096e+08	1.95306e+08	1.83469e+08	1.68711e+08	High	High	High	High	High	High	High	High	High	High
High	P28331-2	Isoform 2 of NADH-ubiquinone oxidoreductase 75 kDa subunit, mitochondrial OS=Homo sapiens GN=NDUFS1	0	177.982	61	31	657	31	1	741	80.9	6.64	1381.62	31	0	4.44357e+07	4.01393e+07	4.47872e+07	4.17926e+07	5.2065e+07	5.32179e+07	4.75177e+07	5.47261e+07	4.49624e+07	5.04394e+07	4.5462e+07	5.43055e+07	4.68007e+07	5.12919e+07	5.36716e+07	4.58784e+07	5.25439e+07	5.11187e+07	5.84281e+07	5.50119e+07	5.90815e+07	4.95088e+07	5.2895e+07	5.01329e+07	High	High	High	High	High	High	High	High	High	High
High	P54578	Ubiquitin carboxyl-terminal hydrolase 14 OS=Homo sapiens GN=USP14 PE=1 SV=3	0	177.873	64	29	645	29	1	494	56	5.3	1101.09	29	0	6.32071e+07	5.11026e+07	5.92348e+07	5.49858e+07	6.17723e+07	6.06497e+07	5.18619e+07	5.90975e+07	4.96291e+07	5.96378e+07	4.69472e+07	5.46176e+07	5.74464e+07	6.91838e+07	7.18539e+07	6.15022e+07	6.59725e+07	6.22374e+07	6.4079e+07	6.797e+07	6.94572e+07	5.98518e+07	5.8565e+07	5.30155e+07	High	High	High	High	High	High	High	High	High	High
High	Q9UBF2	Coatomer subunit gamma-2 OS=Homo sapiens GN=COPG2 PE=1 SV=1	0	177.731	52	31	615	28	1	871	97.6	5.81	1103.04	31	0	2.6512e+07	2.11642e+07	2.36835e+07	2.28281e+07	2.32474e+07	2.09439e+07	1.82294e+07	2.12515e+07	1.67325e+07	2.54205e+07	1.83892e+07	2.08018e+07	2.12437e+07	2.91636e+07	3.11993e+07	2.57529e+07	2.43633e+07	2.38193e+07	2.09952e+07	2.59578e+07	2.71081e+07	2.08661e+07	2.34275e+07	2.16303e+07	High	High	High	High	High	High	High	High	High	High
High	Q12873-3	Isoform 3 of Chromodomain-helicase-DNA-binding protein 3 OS=Homo sapiens GN=CHD3	0	177.711	22	37	477	17	1	2059	232.9	6.23	652.8	37	6	1.3357e+07	1.19369e+07	1.38088e+07	1.20503e+07	9.66193e+06	9.18903e+06	1.42416e+07	1.60059e+07	1.26099e+07	1.51018e+07	1.1706e+07	1.31776e+07	9.62447e+06	1.08228e+07	1.17198e+07	1.01173e+07	1.01272e+07	9.95318e+06	1.12034e+07	1.19419e+07	1.20685e+07	1.08416e+07	1.17567e+07	1.12639e+07	High	High	High	High	High	High	High	High	High	High
High	Q6PCE3	Glucose 1,6-bisphosphate synthase OS=Homo sapiens GN=PGM2L1 PE=1 SV=3	0	177.53	57	34	571	34	1	622	70.4	7.15	1000.42	34	0	5.27967e+07	4.49613e+07	5.90412e+07	5.47908e+07	3.93212e+07	3.87248e+07	6.98132e+07	8.33386e+07	7.08559e+07	8.58562e+07	5.60502e+07	6.55282e+07	8.20299e+07	8.13052e+07	8.37867e+07	7.45468e+07	6.84712e+07	6.88065e+07	7.87494e+07	8.50179e+07	7.78094e+07	7.24491e+07	6.52607e+07	6.15893e+07	High	High	High	High	High	High	High	High	High	High
High	Q92974	Rho guanine nucleotide exchange factor 2 OS=Homo sapiens GN=ARHGEF2 PE=1 SV=4	0	177.469	52	40	488	40	1	986	111.5	7.27	706.31	40	0	4.1847e+07	3.38682e+07	4.12789e+07	3.61443e+07	2.52141e+07	2.28283e+07	3.29513e+07	3.67833e+07	2.96793e+07	3.18113e+07	2.62199e+07	2.7273e+07	2.4132e+07	2.4762e+07	3.16199e+07	2.97592e+07	2.57447e+07	2.62496e+07	2.94991e+07	3.07307e+07	2.76464e+07	2.40636e+07	2.56774e+07	2.56347e+07	High	High	High	High	High	High	High	High	High	High
High	O94906	Pre-mRNA-processing factor 6 OS=Homo sapiens GN=PRPF6 PE=1 SV=1	0	177.263	48	38	665	38	1	941	106.9	8.25	981.55	38	0	5.2534e+07	4.30213e+07	4.82574e+07	4.59301e+07	4.77201e+07	4.76737e+07	3.69024e+07	4.30303e+07	3.19994e+07	4.20203e+07	3.67212e+07	4.12469e+07	3.31268e+07	4.17732e+07	5.09073e+07	4.12048e+07	4.50827e+07	4.42177e+07	3.8398e+07	3.62256e+07	4.19739e+07	3.60154e+07	4.18698e+07	3.5403e+07	High	High	High	High	High	High	High	High	High	High
High	O15523	ATP-dependent RNA helicase DDX3Y OS=Homo sapiens GN=DDX3Y PE=1 SV=2	0	177.251	52	30	812	5	1	660	73.1	7.55	1541.75	30	0	4.39682e+06	3.24867e+06	4.23797e+06	3.54901e+06	4.44516e+06	4.24722e+06							4.10479e+06	4.45292e+06	4.58956e+06	4.09999e+06	4.17231e+06	3.95011e+06							High	High	High	High	High	High	Not Found	Not Found	Not Found	Not Found
High	P21281	V-type proton ATPase subunit B, brain isoform OS=Homo sapiens GN=ATP6V1B2 PE=1 SV=3	0	176.776	74	26	682	26	1	511	56.5	5.81	1481.11	26	0	1.02586e+08	8.70651e+07	1.12493e+08	1.04336e+08	1.00934e+08	1.03081e+08	9.24581e+07	1.0876e+08	8.81225e+07	1.06525e+08	8.34587e+07	9.35319e+07	1.06789e+08	1.21966e+08	1.19654e+08	1.07901e+08	1.13791e+08	1.11847e+08	1.52811e+08	1.65317e+08	1.52891e+08	1.41306e+08	1.181e+08	1.12873e+08	High	High	High	High	High	High	High	High	High	High
High	P54886	Delta-1-pyrroline-5-carboxylate synthase OS=Homo sapiens GN=ALDH18A1 PE=1 SV=2	0	176.668	48	35	543	35	1	795	87.2	7.12	1015.18	35	0	3.68472e+07	3.22402e+07	3.72682e+07	3.29228e+07	3.68793e+07	3.56492e+07	2.54853e+07	3.07703e+07	2.19545e+07	2.83531e+07	1.97614e+07	2.3175e+07	3.03613e+07	3.25366e+07	4.31775e+07	3.67199e+07	4.05254e+07	3.9536e+07	3.82706e+07	3.64223e+07	3.69969e+07	3.18483e+07	3.67327e+07	3.29788e+07	High	High	High	High	High	High	High	High	High	High
High	P00367	Glutamate dehydrogenase 1, mitochondrial OS=Homo sapiens GN=GLUD1 PE=1 SV=2	0	176.39	52	26	726	26	1	558	61.4	7.8	1413.95	26	0	1.4834e+08	121934666	1.76071e+08	1.85209e+08	1.94067e+08	1.94184e+08	9.62568e+07	1.14743e+08	8.96893e+07	1.0607e+08	1.05984e+08	1.18558e+08	1.28441e+08	1.43706e+08	1.669e+08	1.47187e+08	1.87073e+08	1.95503e+08	1.28081e+08	134998206	1.35798e+08	1.25438e+08	1.17614e+08	1.16855e+08	High	High	High	High	High	High	High	High	High	High
High	P09936	Ubiquitin carboxyl-terminal hydrolase isozyme L1 OS=Homo sapiens GN=UCHL1 PE=1 SV=2	0	176.234	83	16	1506	16	1	223	24.8	5.48	3340.05	16	0	9.08816e+08	7.95259e+08	1.07677e+09	9.80453e+08	7.70759e+08	7.68444e+08	9.33113e+08	1.0731e+09	8.6867e+08	1.01933e+09	7.49612e+08	8.29218e+08	1.06539e+09	1.19715e+09	1.14255e+09	9.89383e+08	9.90535e+08	9.99138e+08	1.31507e+09	1.38996e+09	1.25348e+09	1.12576e+09	9.15668e+08	8.51881e+08	High	High	High	High	High	High	High	High	High	High
High	P07195	L-lactate dehydrogenase B chain OS=Homo sapiens GN=LDHB PE=1 SV=2	0	176.142	57	21	1471	20	1	334	36.6	6.05	2992.71	21	0	8.3773e+08	6.99936e+08	9.02519e+08	8.15388e+08	8.44174e+08	8.50555e+08	6.20644e+08	7.4175e+08	5.92344e+08	7.24403e+08	5.84899e+08	6.9144e+08	8.08689e+08	9.45624e+08	9.66882e+08	8.63467e+08	8.09658e+08	8.373e+08	7.33433e+08	7.99749e+08	7.96355e+08	7.47072e+08	6.86729e+08	664445924	High	High	High	High	High	High	High	High	High	High
High	O75746	Calcium-binding mitochondrial carrier protein Aralar1 OS=Homo sapiens GN=SLC25A12 PE=1 SV=2	0	175.865	61	33	722	25	1	678	74.7	8.38	1360.45	33	7	3.19138e+07	2.89107e+07	3.58259e+07	3.32635e+07	4.18039e+07	4.19819e+07	4.26648e+07	5.09621e+07	4.21392e+07	5.22242e+07	4.73293e+07	5.35837e+07	4.14712e+07	4.91381e+07	5.13105e+07	4.60499e+07	5.15831e+07	5.24283e+07	4.69723e+07	4.88685e+07	4.90636e+07	4.51048e+07	4.3927e+07	3.93839e+07	High	High	High	High	High	High	High	High	High	High
High	Q9Y5L0	Transportin-3 OS=Homo sapiens GN=TNPO3 PE=1 SV=3	0	175.453	40	28	561	28	1	923	104.1	5.57	1016.31	28	0	4.11186e+07	3.02148e+07	4.13839e+07	3.42301e+07	3.5127e+07	3.18423e+07	3.28783e+07	3.46766e+07	3.0744e+07	3.38055e+07	2.9031e+07	3.39208e+07	3.65343e+07	3.6993e+07	4.2046e+07	4.02503e+07	3.4762e+07	3.3324e+07	3.68668e+07	4.00739e+07	4.05798e+07	3.62364e+07	3.64756e+07	3.40562e+07	High	High	High	High	High	High	High	High	High	High
High	Q9Y3I0	tRNA-splicing ligase RtcB homolog OS=Homo sapiens GN=RTCB PE=1 SV=1	0	175.223	59	25	693	25	1	505	55.2	7.23	1252.44	25	0	1.09833e+08	9.26346e+07	1.15729e+08	1.0324e+08	1.07902e+08	1.07024e+08	7.9489e+07	9.6543e+07	7.49484e+07	9.08536e+07	7.5479e+07	8.77569e+07	9.51153e+07	1.09977e+08	1.19745e+08	1.00521e+08	1.04669e+08	1.06249e+08	1.13358e+08	1.08196e+08	9.86362e+07	9.2962e+07	9.28119e+07	9.10161e+07	High	High	High	High	High	High	High	High	High	High
High	Q12840	Kinesin heavy chain isoform 5A OS=Homo sapiens GN=KIF5A PE=1 SV=2	0	174.794	38	31	570	15	1	1032	117.3	5.9	1040.97	31	0	6.79e+06	6.13296e+06	7.80511e+06	7.1335e+06	4.83427e+06	5.00446e+06	5.57038e+06	6.87259e+06	5.60589e+06	6.04601e+06	5.03274e+06	5.01329e+06	8.56266e+06	9.2691e+06	8.38564e+06	7.16733e+06	6.53169e+06	5.31768e+06	8.0395e+06	7.48345e+06	5.49503e+06	4.94709e+06	5.21538e+06	3.88163e+06	High	High	High	High	High	High	High	High	High	High
High	P08758	Annexin A5 OS=Homo sapiens GN=ANXA5 PE=1 SV=2	0	174.723	75	25	806	24	1	320	35.9	5.05	1597.6	25	1	2.42341e+08	1.98744e+08	2.4042e+08	2.19664e+08	3.31898e+08	3.22123e+08	1.73434e+08	2.01522e+08	1.70706e+08	2.00982e+08	2.12126e+08	2.4294e+08	2.77871e+08	3.10634e+08	2.65978e+08	2.38697e+08	2.16352e+08	2.22939e+08	1.9155e+08	2.06855e+08	2.42892e+08	2.29331e+08	2.08626e+08	2.04074e+08	High	High	High	High	High	High	High	High	High	High
High	Q3ZCM7	Tubulin beta-8 chain OS=Homo sapiens GN=TUBB8 PE=1 SV=2	0	174.376	34	13	5720	2	1	444	49.7	4.89	13075.2	13	0	489531	380142	553749	422586	655510	7.76104e+06	658343	689776	329369	401655	579425	663046	365843	381443	277234	283371	580912	593732	273518	368253	272670	276182	397769	354801	High	High	High	High	High	High	High	High	High	High
High	Q9Y6G9	Cytoplasmic dynein 1 light intermediate chain 1 OS=Homo sapiens GN=DYNC1LI1 PE=1 SV=3	0	174.364	67	28	636	27	1	523	56.5	6.42	1426.5	28	1	7.58017e+07	5.45056e+07	7.84767e+07	6.26153e+07	6.71749e+07	5.98557e+07	6.78599e+07	7.19369e+07	6.58594e+07	7.0224e+07	6.18811e+07	5.97588e+07	7.52161e+07	7.09185e+07	8.79444e+07	6.51911e+07	7.81128e+07	6.94206e+07	9.78438e+07	8.97556e+07	9.10778e+07	7.75393e+07	7.76115e+07	6.33569e+07	High	High	High	High	High	High	High	High	High	High
High	P19174-2	Isoform 2 of 1-phosphatidylinositol 4,5-bisphosphate phosphodiesterase gamma-1 OS=Homo sapiens GN=PLCG1	0	174.012	40	40	582	40	1	1291	148.6	6.05	910.07	40	0	3.93861e+07	3.30898e+07	3.93223e+07	3.62411e+07	3.92176e+07	3.62829e+07	2.44033e+07	2.84295e+07	2.33907e+07	2.92052e+07	2.30653e+07	2.73007e+07	3.30745e+07	3.79139e+07	4.00191e+07	3.46573e+07	3.59402e+07	3.47682e+07	3.1012e+07	3.36273e+07	3.26795e+07	3.01061e+07	3.24611e+07	3.03629e+07	High	High	High	High	High	High	High	High	High	High
High	P43686	26S proteasome regulatory subunit 6B OS=Homo sapiens GN=PSMC4 PE=1 SV=2	0	173.604	85	27	664	27	1	418	47.3	5.21	1360.69	27	0	8.52185e+07	7.22184e+07	9.54277e+07	8.32851e+07	9.45453e+07	8.91628e+07	7.02555e+07	7.92223e+07	6.83914e+07	7.8437e+07	6.33047e+07	7.19699e+07	9.48995e+07	1.05927e+08	1.04833e+08	9.58403e+07	9.26901e+07	9.78778e+07	9.25732e+07	1.04507e+08	1.01059e+08	9.38291e+07	8.1236e+07	8.43453e+07	High	High	High	High	High	High	High	High	High	High
High	Q14103	Heterogeneous nuclear ribonucleoprotein D0 OS=Homo sapiens GN=HNRNPD PE=1 SV=1	0	173.51	45	20	1234	3	1	355	38.4	7.81	2237.64	20	18	3.09428e+08	2.60941e+08	310735662	2.88119e+08	2.75784e+08	2.76718e+08	2.31263e+08	2.79292e+08	2.37798e+08	2.86688e+08	2.43458e+08	2.83087e+08	2.67677e+08	3.07128e+08	3.18628e+08	2.9552e+08	2.74057e+08	2.91139e+08	2.41169e+08	2.77139e+08	2.67386e+08	2.49814e+08	2.41814e+08	2.42033e+08	High	High	High	High	High	High	High	High	High	High
High	Q15365	Poly(rC)-binding protein 1 OS=Homo sapiens GN=PCBP1 PE=1 SV=2	0	173.335	87	19	787	14	1	356	37.5	7.09	1594.79	19	7	2.57678e+08	2.19602e+08	2.50491e+08	2.38071e+08	2.47093e+08	2.55597e+08	1.78555e+08	2.21014e+08	1.7027e+08	2.12476e+08	1.71305e+08	2.07601e+08	2.28055e+08	2.5786e+08	2.73177e+08	2.52125e+08	2.4704e+08	2.56307e+08	2.17746e+08	2.37976e+08	2.40211e+08	2.16639e+08	2.15907e+08	2.05294e+08	High	High	High	High	High	High	High	High	High	High
High	Q9BQG0-2	Isoform 2 of Myb-binding protein 1A OS=Homo sapiens GN=MYBBP1A	0	173.278	36	39	546	39	1	1332	149.3	9.28	759.96	39	0	2.18103e+07	1.86351e+07	2.24683e+07	2.16942e+07	2.19106e+07	2.33427e+07	1.37425e+07	1.5626e+07	1.39931e+07	1.76153e+07	1.35797e+07	1.54815e+07	1.67733e+07	2.02131e+07	2.534e+07	2.20125e+07	2.25732e+07	2.41069e+07	1.66097e+07	2.01891e+07	2.09305e+07	1.92997e+07	2.12249e+07	2.26727e+07	High	High	High	High	High	High	High	High	High	High
High	P33993	DNA replication licensing factor MCM7 OS=Homo sapiens GN=MCM7 PE=1 SV=4	0	173.228	56	34	495	34	1	719	81.3	6.46	888.13	34	0	6.21052e+07	4.84455e+07	5.28794e+07	4.56304e+07	3.18554e+07	3.18855e+07	3.38976e+07	3.68799e+07	2.45354e+07	2.78094e+07	2.04604e+07	2.20754e+07	2.30312e+07	2.45566e+07	4.44596e+07	3.64819e+07	3.91998e+07	3.86203e+07	2.51696e+07	2.5514e+07	2.48666e+07	2.22738e+07	3.01274e+07	2.829e+07	High	High	High	High	High	High	High	High	High	High
High	P17655	Calpain-2 catalytic subunit OS=Homo sapiens GN=CAPN2 PE=1 SV=6	0	173.058	51	28	589	28	1	700	79.9	4.98	1054.03	28	0	4.45615e+07	4.03796e+07	4.3736e+07	4.35763e+07	5.54599e+07	6.04694e+07	2.44415e+07	2.86699e+07	2.09864e+07	3.06617e+07	2.1321e+07	2.58622e+07	6.56596e+07	7.3816e+07	6.36141e+07	5.27137e+07	4.65286e+07	4.94098e+07	4.1158e+07	4.61271e+07	4.37732e+07	4.05271e+07	4.41438e+07	3.68573e+07	High	High	High	High	High	High	High	High	High	High
High	P51991-2	Isoform 2 of Heterogeneous nuclear ribonucleoprotein A3 OS=Homo sapiens GN=HNRNPA3	0	173.054	41	20	1098	3	1	356	37	8.31	2372.75	20	0	8.47366e+06	6.27334e+06	7.30687e+06	7.10399e+06	7.76373e+06	6.88145e+06	5.03166e+06	5.91668e+06	4.93198e+06	5.77076e+06	5.21326e+06	5.95468e+06	6.53455e+06	7.26287e+06	8.49129e+06	7.09741e+06	6.84103e+06	7.40074e+06	5.15746e+06	5.97688e+06	5.89639e+06	4.79965e+06	5.75279e+06	5.31417e+06	Peak Found	High	High	High	High	High	High	High	High	High
High	Q14240-2	Isoform 2 of Eukaryotic initiation factor 4A-II OS=Homo sapiens GN=EIF4A2	0	173.045	71	26	1037	13	1	408	46.5	5.48	2028.68	26	0	4.56123e+07	3.56096e+07	4.35536e+07	3.73392e+07	4.21375e+07	4.09908e+07	4.09543e+07	4.60344e+07	3.68096e+07	4.36107e+07	3.46588e+07	3.8779e+07	5.18188e+07	5.85972e+07	5.47922e+07	4.7015e+07	4.39778e+07	4.53775e+07	5.76457e+07	6.28007e+07	5.40208e+07	4.99299e+07	4.54539e+07	4.50174e+07	High	High	High	High	High	High	High	High	High	High
High	P61163	Alpha-centractin OS=Homo sapiens GN=ACTR1A PE=1 SV=1	0	172.531	68	21	770	12	1	376	42.6	6.64	1549.93	21	10	1.25624e+08	1.03572e+08	1.27811e+08	1.18073e+08	1.05913e+08	1.027e+08	1.35618e+08	1.57364e+08	1.25314e+08	1.48996e+08	1.16679e+08	1.3307e+08	1.32818e+08	1.52555e+08	1.56345e+08	1.37976e+08	1.38117e+08	1.40812e+08	1.68212e+08	1.77966e+08	1.65124e+08	1.51389e+08	1.40956e+08	1.29831e+08	High	High	High	High	High	High	High	High	High	High
High	O75534-4	Isoform 4 of Cold shock domain-containing protein E1 OS=Homo sapiens GN=CSDE1	0	172.445	45	36	618	36	1	844	93.7	6.52	920.2	36	0	4.94071e+07	3.99885e+07	4.49732e+07	4.40596e+07	4.22552e+07	4.57342e+07	3.96486e+07	4.61038e+07	3.79472e+07	4.43253e+07	3.47282e+07	3.9102e+07	3.79059e+07	4.86008e+07	4.72893e+07	4.35323e+07	4.65632e+07	4.58296e+07	5.30787e+07	5.76277e+07	5.12996e+07	45592403	4.72397e+07	4.48651e+07	High	High	High	High	High	High	High	High	High	High
High	Q9UBB4	Ataxin-10 OS=Homo sapiens GN=ATXN10 PE=1 SV=1	0	172.425	58	27	645	27	1	475	53.5	5.25	1206.6	27	0	7.91253e+07	6.49221e+07	7.64445e+07	6.92965e+07	6.99194e+07	7.06797e+07	5.94768e+07	7.11708e+07	5.51846e+07	6.83802e+07	5.35424e+07	6.239e+07	6.3685e+07	7.53183e+07	8.47799e+07	7.67055e+07	7.13196e+07	7.83035e+07	9.72836e+07	1.03975e+08	9.52128e+07	8.59167e+07	8.15649e+07	7.95179e+07	High	High	High	High	High	High	High	High	High	High
High	Q15181	Inorganic pyrophosphatase OS=Homo sapiens GN=PPA1 PE=1 SV=2	0	171.855	81	22	710	21	1	289	32.6	5.86	1397.58	22	1	1.34803e+08	1.10786e+08	1.3041e+08	1.19355e+08	1.06636e+08	1.05545e+08	1.05844e+08	1.22235e+08	9.5064e+07	1.1293e+08	8.65239e+07	9.82156e+07	9.50085e+07	1.04608e+08	1.25407e+08	1.0495e+08	1.16118e+08	1.15193e+08	1.3216e+08	1.37367e+08	1.32627e+08	1.16136e+08	1.21947e+08	1.132e+08	High	High	High	High	High	High	High	High	High	High
High	P35527	Keratin, type I cytoskeletal 9 OS=Homo sapiens GN=KRT9 PE=1 SV=3	0	171.797	73	28	427	27	1	623	62	5.24	944.31	28	0	6.74822e+07	5.69781e+07	2.7166e+07	2.51374e+07	2.80837e+07	2.8349e+07	2.23864e+07	2.55359e+07	1.98543e+07	2.36737e+07	3.07318e+07	3.32065e+07	1.26805e+07	1.44349e+07	4.16898e+07	3.61168e+07	1.59067e+07	1.61753e+07	4.8456e+07	5.24566e+07	2.77084e+07	2.48296e+07	1.2131e+07	1.06265e+07	High	High	High	High	High	High	High	High	High	High
High	Q9BXJ9	N-alpha-acetyltransferase 15, NatA auxiliary subunit OS=Homo sapiens GN=NAA15 PE=1 SV=1	0	171.547	50	40	569	33	1	866	101.2	7.42	789.42	40	7	5.96182e+07	5.11112e+07	6.36309e+07	6.55574e+07	5.97904e+07	6.11315e+07	4.85269e+07	5.24845e+07	4.88405e+07	5.42211e+07	3.94555e+07	4.79011e+07	4.59294e+07	5.37997e+07	6.18496e+07	5.4737e+07	6.7018e+07	5.70434e+07	6.36405e+07	5.58024e+07	5.92054e+07	5.26662e+07	52984160	5.1649e+07	High	High	High	High	High	High	High	High	High	High
High	O14744	Protein arginine N-methyltransferase 5 OS=Homo sapiens GN=PRMT5 PE=1 SV=4	0	171.371	53	28	578	28	1	637	72.6	6.29	1007.41	28	0	5.55179e+07	4.6608e+07	5.43668e+07	4.90342e+07	5.30458e+07	5.3224e+07	3.99992e+07	4.44253e+07	3.6813e+07	4.16807e+07	3.40665e+07	3.69575e+07	4.7248e+07	5.37173e+07	6.23426e+07	5.11041e+07	5.37239e+07	5.55242e+07	5.57711e+07	5.61079e+07	5.3423e+07	4.58375e+07	4.7692e+07	4.12283e+07	High	High	High	High	High	High	High	High	High	High
High	P80404	4-aminobutyrate aminotransferase, mitochondrial OS=Homo sapiens GN=ABAT PE=1 SV=3	0	170.986	68	28	657	28	1	500	56.4	7.96	1229.26	28	0	8.01401e+07	6.83426e+07	8.23313e+07	7.89616e+07	9.5946e+07	9.95087e+07	5.85948e+07	6.31084e+07	5.8862e+07	6.89858e+07	7.38245e+07	9.00281e+07	8.22538e+07	9.44316e+07	8.14337e+07	7.4644e+07	7.41606e+07	7.46772e+07	8.79358e+07	8.84836e+07	7.98474e+07	6.1927e+07	6.09655e+07	6.32694e+07	High	High	High	High	High	High	High	High	High	High
High	Q96AE4	Far upstream element-binding protein 1 OS=Homo sapiens GN=FUBP1 PE=1 SV=3	0	170.763	52	27	783	2	1	644	67.5	7.61	1236.17	27	24	1.29529e+08	1.08215e+08	1.38088e+08	1.20887e+08	1.18018e+08	1.22057e+08	8.78833e+07	1.02887e+08	8.05156e+07	1.0673e+08	7.82995e+07	9.22547e+07	1.18232e+08	1.28671e+08	1.37581e+08	1.22833e+08	1.16687e+08	1.18637e+08	9.90414e+07	1.11638e+08	1.13141e+08	9.45283e+07	9.61748e+07	9.0799e+07	High	High	High	High	High	High	High	High	High	Peak Found
High	Q14166	Tubulin--tyrosine ligase-like protein 12 OS=Homo sapiens GN=TTLL12 PE=1 SV=2	0	170.636	61	27	634	27	1	644	74.4	5.53	934.64	27	0	4.8496e+07	4.26432e+07	5.26161e+07	4.5594e+07	4.34401e+07	4.33171e+07	3.60531e+07	4.02068e+07	3.21888e+07	3.56247e+07	3.03871e+07	3.38951e+07	3.25908e+07	3.59115e+07	4.60823e+07	3.8661e+07	4.24667e+07	4.26168e+07	3.47277e+07	3.86465e+07	3.92729e+07	3.44211e+07	3.70014e+07	3.37896e+07	High	High	High	High	High	High	High	High	High	High
High	Q9UIG0	Tyrosine-protein kinase BAZ1B OS=Homo sapiens GN=BAZ1B PE=1 SV=2	0	170.018	36	42	460	41	1	1483	170.8	8.48	568.9	42	1	3.04129e+07	2.65689e+07	2.95205e+07	2.92001e+07	2.76789e+07	4.36184e+07	2.11205e+07	2.73948e+07	2.00309e+07	2.47053e+07	1.93961e+07	2.48491e+07	2.25241e+07	2.93215e+07	3.03877e+07	3.93705e+07	2.60094e+07	2.92583e+07	2.00403e+07	2.26565e+07	2.19932e+07	2.75632e+07	2.18917e+07	2.08776e+07	High	High	High	High	High	High	High	High	High	High
High	Q9BWD1	Acetyl-CoA acetyltransferase, cytosolic OS=Homo sapiens GN=ACAT2 PE=1 SV=2	0	170	71	19	879	19	1	397	41.3	6.92	1802.34	19	0	1.8014e+08	1.49635e+08	1.94413e+08	184050063	1.13288e+08	1.13373e+08	1.859e+08	2.17506e+08	1.70363e+08	2.01654e+08	1.11482e+08	1.28624e+08	1.26423e+08	1.42398e+08	1.93943e+08	1.69707e+08	1.33833e+08	1.37848e+08	1.82705e+08	1.97998e+08	1.62165e+08	1.51785e+08	1.41436e+08	1.3744e+08	High	High	High	High	High	High	High	High	High	High
High	Q9Y230	RuvB-like 2 OS=Homo sapiens GN=RUVBL2 PE=1 SV=3	0	169.965	61	29	683	29	1	463	51.1	5.64	1355.63	29	0	1.26082e+08	1.07717e+08	1.20911e+08	1.13467e+08	1.27976e+08	1.28571e+08	8.84474e+07	1.03647e+08	8.70915e+07	1.02624e+08	8.42609e+07	9.81843e+07	1.04167e+08	1.15827e+08	1.2668e+08	1.18896e+08	1.2141e+08	1.28268e+08	1.0678e+08	1.08487e+08	1.05849e+08	9.68201e+07	1.04354e+08	9.66677e+07	High	High	High	High	High	High	High	High	High	High
High	P51610	Host cell factor 1 OS=Homo sapiens GN=HCFC1 PE=1 SV=2	0	169.899	27	33	511	33	1	2035	208.6	7.46	941.63	33	0	5.60736e+07	5.20541e+07	5.54579e+07	5.50963e+07	4.77362e+07	4.91187e+07	4.64153e+07	5.44539e+07	4.42939e+07	5.24831e+07	4.55691e+07	5.06282e+07	4.54333e+07	5.57187e+07	6.13875e+07	5.29888e+07	5.24184e+07	5.25655e+07	3.73978e+07	4.44953e+07	4.65081e+07	4.15929e+07	4.34474e+07	4.22047e+07	High	High	High	High	High	High	High	High	High	High
High	P00505	Aspartate aminotransferase, mitochondrial OS=Homo sapiens GN=GOT2 PE=1 SV=3	0	169.398	68	26	865	26	1	430	47.5	9.01	1514.19	26	0	1.939e+08	1.61317e+08	194593757	1.89015e+08	2.30035e+08	2.37759e+08	1.72785e+08	2.01586e+08	1.59022e+08	1.8906e+08	1.61603e+08	1.85689e+08	1.92555e+08	2.20511e+08	2.33053e+08	2.04769e+08	2.5717e+08	2.55483e+08	2.3419e+08	2.47514e+08	2.31927e+08	2.12183e+08	1.90926e+08	1.80363e+08	High	High	High	High	High	High	High	High	High	High
High	P23528	Cofilin-1 OS=Homo sapiens GN=CFL1 PE=1 SV=3	0	169.151	81	22	1340	16	1	166	18.5	8.09	3254.09	22	8	1.01552e+09	8.42227e+08	1.03585e+09	9.54154e+08	9.07464e+08	8.92818e+08	1.05155e+09	1.1981e+09	1.0272e+09	1.19738e+09	1.05724e+09	1.17949e+09	1.04532e+09	1.1234e+09	1.24897e+09	1.02562e+09	1.03968e+09	9.94198e+08	1.25496e+09	1.30479e+09	1.26882e+09	1.1256e+09	1.09241e+09	1.0232e+09	High	High	High	High	High	High	High	High	High	High
High	Q9Y6M1	Insulin-like growth factor 2 mRNA-binding protein 2 OS=Homo sapiens GN=IGF2BP2 PE=1 SV=2	0	169.114	53	28	655	25	1	599	66.1	8.46	987.46	28	4	1.00559e+08	8.30806e+07	9.53688e+07	8.86073e+07	9.80478e+07	9.57784e+07	6.91202e+07	7.84103e+07	6.56193e+07	7.6824e+07	6.01808e+07	6.75589e+07	6.61816e+07	7.60835e+07	1.02963e+08	8.73113e+07	9.79559e+07	9.88222e+07	7.21616e+07	7.24822e+07	7.83724e+07	7.03763e+07	8.10859e+07	7.61308e+07	High	High	High	High	High	High	High	High	High	High
High	O95248-4	Isoform 4 of Myotubularin-related protein 5 OS=Homo sapiens GN=SBF1	0	168.798	31	42	406	41	1	1893	210.9	7.11	384.02	42	1	1.40992e+07	1.23497e+07	1.49798e+07	1.34315e+07	1.26886e+07	1.17861e+07	1.40644e+07	1.59027e+07	1.31904e+07	1.5803e+07	1.37654e+07	1.46898e+07	1.45818e+07	1.637e+07	1.69489e+07	1.43698e+07	1.46593e+07	1.40438e+07	2.00937e+07	1.99907e+07	1.86033e+07	1.75443e+07	1.48847e+07	1.50244e+07	High	High	High	High	High	High	High	High	High	High
High	Q9BT78	COP9 signalosome complex subunit 4 OS=Homo sapiens GN=COPS4 PE=1 SV=1	0	168.789	76	26	584	26	1	406	46.2	5.83	1095.75	26	0	5.48835e+07	4.71832e+07	5.82859e+07	5.2008e+07	5.55125e+07	5.42217e+07	4.74746e+07	5.55758e+07	4.55211e+07	5.41422e+07	4.22614e+07	4.67495e+07	5.49586e+07	6.22886e+07	6.3587e+07	5.36813e+07	5.58645e+07	5.51017e+07	6.39794e+07	6.68865e+07	6.35874e+07	5.61772e+07	5.5799e+07	4.85419e+07	High	High	High	High	High	High	High	High	High	High
High	Q15019-2	Isoform 2 of Septin-2 OS=Homo sapiens GN=SEPT2	0	168.75	70	19	696	19	1	396	45.4	6.89	1419.7	19	0	1.62345e+08	1.32583e+08	1.57717e+08	1.461e+08	1.49662e+08	1.49097e+08	1.17138e+08	1.38753e+08	1.05794e+08	1.29174e+08	1.226e+08	1.39606e+08	1.41243e+08	1.60797e+08	1.75087e+08	1.5339e+08	1.42563e+08	1.45186e+08	1.31549e+08	1.39271e+08	1.55866e+08	1.3966e+08	1.44931e+08	1.3725e+08	High	High	High	High	High	High	High	High	High	High
High	P07355-2	Isoform 2 of Annexin A2 OS=Homo sapiens GN=ANXA2	0	168.596	67	26	503	26	1	357	40.4	8.37	1029.25	26	0	6.8414e+07	5.60456e+07	3.81014e+07	3.41918e+07	1.83386e+08	1.81724e+08	3.04657e+07	3.30938e+07	2.29104e+07	2.59025e+07	2.91301e+07	3.3238e+07	1.10221e+08	1.2357e+08	6.67997e+07	6.36005e+07	4.18059e+07	4.35375e+07	1.52779e+07	1.7192e+07	5.26091e+07	4.77235e+07	6.55286e+07	5.90199e+07	High	High	High	High	High	High	High	High	High	High
High	P26639	Threonine--tRNA ligase, cytoplasmic OS=Homo sapiens GN=TARS PE=1 SV=3	0	168.593	50	31	634	29	1	723	83.4	6.67	920.66	31	1	6.43318e+07	5.73612e+07	6.67014e+07	6.26702e+07	5.72589e+07	6.02035e+07	4.73945e+07	5.50462e+07	3.92766e+07	4.8122e+07	3.05073e+07	3.77806e+07	5.71403e+07	7.11318e+07	7.59006e+07	6.77538e+07	6.1463e+07	6.34882e+07	5.60657e+07	6.08278e+07	5.22224e+07	4.92346e+07	4.0897e+07	4.26416e+07	High	High	High	High	High	High	High	High	High	High
High	P26196	Probable ATP-dependent RNA helicase DDX6 OS=Homo sapiens GN=DDX6 PE=1 SV=2	0	168.209	63	24	613	24	1	483	54.4	8.66	1200.88	24	0	9.21957e+07	7.83712e+07	9.07488e+07	8.65931e+07	8.25898e+07	8.51883e+07	73170177	8.88738e+07	7.10192e+07	8.71078e+07	7.38771e+07	8.68861e+07	7.95047e+07	9.74176e+07	1.0259e+08	8.83336e+07	8.74668e+07	9.16236e+07	7.98565e+07	8.96902e+07	8.64256e+07	8.05323e+07	8.12027e+07	7.80771e+07	High	High	High	High	High	High	High	High	High	High
High	Q9P2E9	Ribosome-binding protein 1 OS=Homo sapiens GN=RRBP1 PE=1 SV=4	0	168.143	45	38	313	38	1	1410	152.4	8.6	507.26	38	0	1.66112e+07	1.58922e+07	1.64633e+07	1.34848e+07	3.04085e+07	2.866e+07	3.66404e+06	4.76132e+06	5.07942e+06	6.86596e+06	4.42991e+06	4.9828e+06	2.19353e+07	2.54989e+07	1.68245e+07	1.82523e+07	1.37712e+07	1.81628e+07	9.84853e+06	9.31992e+06	1.70977e+07	1.53551e+07	1.32284e+07	1.3149e+07	High	High	High	High	High	High	High	High	High	High
High	P09429	High mobility group protein B1 OS=Homo sapiens GN=HMGB1 PE=1 SV=3	0	168.124	53	16	1239	14	1	215	24.9	5.74	2621.48	16	3	4.54966e+08	3.72508e+08	4.50755e+08	4.20109e+08	3.84863e+08	3.88084e+08	3.59852e+08	4.20984e+08	3.52168e+08	4.3797e+08	3.72023e+08	4.25402e+08	3.87239e+08	4.39574e+08	4.45603e+08	4.14838e+08	3.64191e+08	3.97487e+08	2.89555e+08	3.41351e+08	3.56517e+08	3.38216e+08	3.37229e+08	3.36429e+08	High	High	High	High	High	High	High	High	High	High
High	Q7L099	Protein RUFY3 OS=Homo sapiens GN=RUFY3 PE=1 SV=1	0	167.948	67	33	803	5	1	469	52.9	5.49	1522.94	33	27	1.30317e+08	1.0848e+08	1.44672e+08	1.32839e+08	1.1163e+08	1.09245e+08	1.31243e+08	1.55849e+08	1.26321e+08	1.52196e+08	1.18909e+08	1.30985e+08	1.7629e+08	1.97511e+08	1.85123e+08	1.65359e+08	1.67827e+08	1.69713e+08	2.02838e+08	2.24136e+08	1.97496e+08	1.7253e+08	1.4537e+08	1.37915e+08	High	High	High	High	High	High	High	High	High	High
High	O75044	SLIT-ROBO Rho GTPase-activating protein 2 OS=Homo sapiens GN=SRGAP2 PE=1 SV=3	0	167.602	48	38	441	33	1	1071	120.8	6.7	735.27	38	4	2.93635e+07	2.161e+07	2.60628e+07	2.17121e+07	2.2133e+07	2.30302e+07	3.42648e+07	4.06807e+07	3.0874e+07	3.94794e+07	2.96922e+07	3.36761e+07	2.60803e+07	2.94457e+07	3.02911e+07	2.61456e+07	3.00253e+07	3.13453e+07	3.03564e+07	3.34964e+07	3.50352e+07	3.28592e+07	2.93572e+07	2.81831e+07	High	High	High	High	High	High	High	High	High	High
High	P14314	Glucosidase 2 subunit beta OS=Homo sapiens GN=PRKCSH PE=1 SV=2	0	167.6	59	25	741	25	1	528	59.4	4.41	1352.32	25	0	1.70162e+08	1.42029e+08	1.72187e+08	1.56329e+08	2.05531e+08	2.04029e+08	1.00979e+08	1.16468e+08	9.89389e+07	1.18588e+08	9.88587e+07	1.12575e+08	1.71045e+08	1.93278e+08	1.88049e+08	1.69079e+08	1.69688e+08	1.75549e+08	1.21068e+08	1.33265e+08	1.34904e+08	1.2566e+08	1.21854e+08	1.20293e+08	High	High	High	High	High	High	High	High	High	High
High	O00231	26S proteasome non-ATPase regulatory subunit 11 OS=Homo sapiens GN=PSMD11 PE=1 SV=3	0	167.236	70	28	749	28	1	422	47.4	6.48	1196.88	28	0	9.52018e+07	8.49565e+07	1.06426e+08	9.11937e+07	1.06632e+08	1.03125e+08	8.53036e+07	9.85495e+07	8.15553e+07	9.69151e+07	7.92501e+07	8.76787e+07	9.99682e+07	1.13291e+08	1.22328e+08	1.0259e+08	1.13348e+08	1.13675e+08	1.12965e+08	1.19427e+08	1.20017e+08	1.02882e+08	1.03816e+08	9.36011e+07	High	High	High	High	High	High	High	High	High	High
High	Q8N1F7	Nuclear pore complex protein Nup93 OS=Homo sapiens GN=NUP93 PE=1 SV=2	0	167.006	56	35	564	35	1	819	93.4	5.72	875.01	35	0	4.71587e+07	4.65787e+07	4.62535e+07	4.828e+07	4.53583e+07	5.58168e+07	3.61158e+07	4.75518e+07	3.478e+07	4.62117e+07	3.29287e+07	4.29004e+07	4.26986e+07	5.18802e+07	5.30286e+07	5.30761e+07	4.97524e+07	5.61643e+07	4.43292e+07	5.27427e+07	4.6805e+07	4.20591e+07	4.70921e+07	4.74919e+07	High	High	High	High	High	High	High	High	High	High
High	O00425	Insulin-like growth factor 2 mRNA-binding protein 3 OS=Homo sapiens GN=IGF2BP3 PE=1 SV=2	0	166.935	54	27	690	23	1	579	63.7	8.87	1007.12	27	1	7.03987e+07	6.46495e+07	7.59281e+07	6.88349e+07	8.81708e+07	8.37749e+07	4.02071e+07	4.93467e+07	3.83858e+07	4.79814e+07	3.45536e+07	4.39109e+07	6.07452e+07	6.87403e+07	7.75946e+07	7.11978e+07	6.93055e+07	6.79297e+07	5.40177e+07	5.64984e+07	5.16295e+07	4.91487e+07	6.09729e+07	5.8662e+07	High	High	High	High	High	High	High	High	High	High
High	P17844	Probable ATP-dependent RNA helicase DDX5 OS=Homo sapiens GN=DDX5 PE=1 SV=1	0	166.815	54	28	1074	21	1	614	69.1	8.92	1891.91	28	0	1.13376e+08	9.17852e+07	1.0079e+08	9.25547e+07	8.55325e+07	8.26779e+07	8.0593e+07	9.4654e+07	7.10179e+07	8.51454e+07	6.21487e+07	6.95022e+07	8.60481e+07	9.21777e+07	1.10799e+08	9.20404e+07	9.47877e+07	9.75872e+07	8.72349e+07	9.4359e+07	7.97602e+07	7.40524e+07	7.05774e+07	7.04268e+07	High	High	High	High	High	High	High	High	High	High
High	Q29RF7	Sister chromatid cohesion protein PDS5 homolog A OS=Homo sapiens GN=PDS5A PE=1 SV=1	0	166.753	35	36	426	31	1	1337	150.7	7.91	494.59	36	0	1.62937e+07	1.72591e+07	1.68935e+07	1.7029e+07	1.39264e+07	1.6915e+07	1.12712e+07	1.7135e+07	1.19816e+07	1.56024e+07	1.11679e+07	1.49474e+07	1.12499e+07	1.65985e+07	1.93558e+07	1.71772e+07	1.45841e+07	1.75046e+07	1.0416e+07	1.42121e+07	1.25448e+07	1.21984e+07	1.26454e+07	1.43968e+07	High	High	High	High	High	High	High	High	High	High
High	P31323	cAMP-dependent protein kinase type II-beta regulatory subunit OS=Homo sapiens GN=PRKAR2B PE=1 SV=3	0	166.68	72	24	625	21	1	418	46.3	4.92	1558.27	24	4	6.47224e+07	1.01106e+08	1.21249e+08	1.25669e+08	5.53575e+07	1.07825e+08	6.82226e+07	8.14941e+07	7.13082e+07	8.52903e+07	6.93166e+07	7.88061e+07	1.20655e+08	1.35159e+08	1.41648e+08	1.15006e+08	1.27201e+08	1.17114e+08	1.21147e+08	1.31735e+08	1.16385e+08	1.07866e+08	8.05793e+07	7.57292e+07	High	High	High	High	High	High	High	High	High	High
High	P35611-6	Isoform 6 of Alpha-adducin OS=Homo sapiens GN=ADD1	0	166.622	53	25	579	24	1	662	73.3	6.55	1189.73	25	0	4.84746e+07	3.87381e+07	5.28871e+07	4.64576e+07	4.34003e+07	4.17278e+07	4.42359e+07	4.87489e+07	4.19928e+07	4.59621e+07	3.40662e+07	3.67877e+07	5.24091e+07	5.90005e+07	5.53694e+07	4.72387e+07	4.36587e+07	4.50202e+07	5.70287e+07	6.51731e+07	5.82168e+07	5.47105e+07	4.95452e+07	4.48859e+07	High	High	High	High	High	High	High	High	High	High
High	Q9P0M6	Core histone macro-H2A.2 OS=Homo sapiens GN=H2AFY2 PE=1 SV=3	0	166.222	56	22	892	20	1	372	40	9.69	1849.89	22	2	1.99565e+08	1.58242e+08	2.06615e+08	1.79528e+08	1.84029e+08	1.80346e+08	1.66987e+08	1.91696e+08	1.68493e+08	1.96928e+08	1.85039e+08	2.06392e+08	1.836e+08	2.05847e+08	2.17372e+08	1.86711e+08	1.92771e+08	1.94367e+08	1.65735e+08	1.80731e+08	1.7103e+08	1.62981e+08	1.59823e+08	1.53892e+08	High	High	High	High	High	High	High	High	High	High
High	Q96AE4-2	Isoform 2 of Far upstream element-binding protein 1 OS=Homo sapiens GN=FUBP1	0	166.07	47	26	772	1	1	653	68.6	7.31	1235.57	26	0	1.38057e+06	1348168	1.39808e+06	1.59605e+06	1.27209e+06	1.40603e+06	865025	1.11748e+06	873947	1160656	833029	1.01423e+06	1.41468e+06	1.80086e+06	1.76172e+06	1.63148e+06	1.17214e+06	1.42799e+06	1.1183e+06	1.51693e+06	1.38156e+06	1.28849e+06	1.09198e+06	1.14755e+06	Peak Found	High	High	High	High	High	High	High	High	High
High	Q8WZA9	Immunity-related GTPase family Q protein OS=Homo sapiens GN=IRGQ PE=1 SV=1	0	165.767	59	23	672	23	1	623	62.7	4.88	1544.19	23	0	5.96794e+07	4.99888e+07	5.55463e+07	5.62706e+07	4.15681e+07	4.35938e+07	6.50148e+07	8.00825e+07	5.85906e+07	7.33557e+07	4.577e+07	4.6562e+07	6.25033e+07	7.91796e+07	6.56495e+07	5.78729e+07	4.97867e+07	5.4663e+07	8.29373e+07	9.63615e+07	8.27246e+07	7.75537e+07	6.87314e+07	6.68362e+07	High	High	High	High	High	High	High	High	High	High
High	Q13618	Cullin-3 OS=Homo sapiens GN=CUL3 PE=1 SV=2	0	165.597	49	34	619	34	1	768	88.9	8.48	1018.06	34	0	5.05745e+07	4.57384e+07	5.22643e+07	5.17302e+07	4.4958e+07	4.6457e+07	4.362e+07	5.25555e+07	4.49891e+07	5.49783e+07	4.28447e+07	4.73045e+07	4.71645e+07	5.21439e+07	5.89162e+07	5.24176e+07	5.17404e+07	5.06418e+07	5.30011e+07	5.8369e+07	5.80267e+07	5.45548e+07	4.81425e+07	4.55363e+07	High	High	High	High	High	High	High	High	High	High
High	P52306-2	Isoform 2 of Rap1 GTPase-GDP dissociation stimulator 1 OS=Homo sapiens GN=RAP1GDS1	0	165.589	63	26	601	4	1	558	61	5.44	1267.7	26	20	4.21082e+07	3.4871e+07	3.91741e+07	3.46315e+07	3.09379e+07	3.52574e+07	4.95765e+07	6.10665e+07	4.5462e+07	5.7582e+07	4.48339e+07	5.40276e+07	4.46314e+07	5.53772e+07	4.70523e+07	4.43453e+07	3.89733e+07	4.09339e+07	5.86868e+07	6.33275e+07	5.74275e+07	5.40564e+07	4.49602e+07	4.33212e+07	High	High	High	High	High	High	High	High	High	High
High	P30876	DNA-directed RNA polymerase II subunit RPB2 OS=Homo sapiens GN=POLR2B PE=1 SV=1	0	165.563	42	40	500	40	1	1174	133.8	6.87	598.14	40	0	3.14764e+07	2.4933e+07	2.74641e+07	2.48526e+07	2.44256e+07	2.29917e+07	2.15356e+07	2.51268e+07	1.92666e+07	2.27275e+07	1.73842e+07	2.03058e+07	2.45527e+07	2.83174e+07	3.13596e+07	2.66825e+07	2.55174e+07	2.51727e+07	2.00203e+07	2.32878e+07	1.88411e+07	1.82367e+07	1.79626e+07	1.82875e+07	High	High	High	High	High	High	High	High	High	High
High	Q13561-3	Isoform 3 of Dynactin subunit 2 OS=Homo sapiens GN=DCTN2	0	165.477	78	22	592	1	1	403	44.4	5.17	1195.22	22	0														758649								452104			Not Found	High	Not Found	High	High	High	Not Found	High	Not Found	High
High	Q12905	Interleukin enhancer-binding factor 2 OS=Homo sapiens GN=ILF2 PE=1 SV=2	0	165.215	75	21	804	21	1	390	43	5.26	1910.46	21	0	1.8452e+08	1.42043e+08	1.89477e+08	1.64325e+08	1.79472e+08	1.698e+08	1.21154e+08	1.34675e+08	1.1213e+08	1.31365e+08	1.20104e+08	1.32748e+08	1.67807e+08	1.85258e+08	1.91311e+08	1.72869e+08	1.58687e+08	1.64174e+08	1.30573e+08	1.41975e+08	1.47163e+08	1.39584e+08	1.31152e+08	1.31839e+08	High	High	High	High	High	High	High	High	High	High
High	P09972	Fructose-bisphosphate aldolase C OS=Homo sapiens GN=ALDOC PE=1 SV=2	0	165.199	76	23	824	18	1	364	39.4	6.87	1920.08	23	0	1.04338e+08	8.78469e+07	1.3622e+08	1.24681e+08	1.10895e+08	1.11275e+08	5.68461e+07	6.51192e+07	7.10384e+07	8.59421e+07	7.26232e+07	8.43352e+07	9.42435e+07	108177806	1.18796e+08	1.02671e+08	9.73819e+07	9.90247e+07	1.11953e+08	1.25304e+08	1.46175e+08	1.34038e+08	1.05788e+08	1.02991e+08	High	High	High	High	High	High	High	High	High	High
High	Q8N1G4	Leucine-rich repeat-containing protein 47 OS=Homo sapiens GN=LRRC47 PE=1 SV=1	0	165.155	72	29	700	29	1	583	63.4	8.28	1077.96	29	0	7.39459e+07	6.39595e+07	8.20055e+07	7.2687e+07	6.84562e+07	7.20666e+07	6.5709e+07	7.67201e+07	6.27096e+07	7.82644e+07	6.04372e+07	7.30827e+07	7.59541e+07	8.35285e+07	8.69969e+07	7.69209e+07	7.69057e+07	7.97995e+07	8.17602e+07	8.79332e+07	8.36162e+07	7.43889e+07	7.37238e+07	6.83801e+07	High	High	High	High	High	High	High	High	High	High
High	Q15334	Lethal(2) giant larvae protein homolog 1 OS=Homo sapiens GN=LLGL1 PE=1 SV=3	0	164.8	44	31	575	31	1	1064	115.3	6.29	1126.34	31	0	3.85909e+07	28289714	3.54912e+07	3.09227e+07	3.45403e+07	3.44365e+07	2.65088e+07	3.33686e+07	2.51386e+07	3.14458e+07	2.9866e+07	3.58512e+07	3.19858e+07	3.60741e+07	3.91032e+07	3.6303e+07	3.55062e+07	3.6495e+07	3.13654e+07	3.22634e+07	3.04263e+07	2.96064e+07	3.27683e+07	2.96407e+07	High	High	High	High	High	High	High	High	High	High
High	P11387	DNA topoisomerase 1 OS=Homo sapiens GN=TOP1 PE=1 SV=2	0	164.795	44	32	645	32	1	765	90.7	9.31	1089.93	32	0	9.36541e+07	7.83862e+07	9.04826e+07	8.33638e+07	8.31737e+07	8.20887e+07	6.3017e+07	7.15691e+07	6.27768e+07	7.24634e+07	6.14375e+07	7.12534e+07	5.69538e+07	6.80391e+07	8.60886e+07	7.46476e+07	7.91318e+07	7.99315e+07	5.95188e+07	5.49031e+07	6.7093e+07	5.64598e+07	6.96159e+07	6.06644e+07	High	High	High	High	High	High	High	High	High	High
High	Q9Y2X3	Nucleolar protein 58 OS=Homo sapiens GN=NOP58 PE=1 SV=1	0	164.732	54	24	529	24	1	529	59.5	8.92	1121.4	24	0	7.21724e+07	5.8184e+07	6.62886e+07	6.07814e+07	6.20402e+07	6.10022e+07	4.43605e+07	4.85242e+07	4.1416e+07	5.01861e+07	4.27673e+07	4.7593e+07	4.90342e+07	5.54942e+07	6.65811e+07	6.10936e+07	6.16083e+07	6.27365e+07	4.5783e+07	4.8382e+07	4.89029e+07	4.37746e+07	5.00928e+07	4.9421e+07	High	High	High	High	High	High	High	High	High	High
High	Q15424-3	Isoform 3 of Scaffold attachment factor B1 OS=Homo sapiens GN=SAFB	0	164.479	36	29	560	18	1	917	102.8	5.49	1344.17	29	11	5.47514e+07	4.48973e+07	5.91125e+07	4.86838e+07	5.08012e+07	4.69162e+07	3.97591e+07	3.76024e+07	3.59624e+07	3.90972e+07	3.60987e+07	3.58431e+07	5.20935e+07	4.86086e+07	5.88383e+07	4.59599e+07	4.64079e+07	4.5595e+07	4.03765e+07	4.26754e+07	4.23399e+07	3.75655e+07	4.12415e+07	3.63585e+07	High	High	High	High	High	High	High	High	High	High
High	Q15293	Reticulocalbin-1 OS=Homo sapiens GN=RCN1 PE=1 SV=1	0	164.09	76	22	593	22	1	331	38.9	5	1161.62	22	0	1.54838e+08	1.27833e+08	148577986	1.3802e+08	1.93888e+08	1.87601e+08	7.41633e+07	8.58934e+07	7.04069e+07	9.8922e+07	7.96517e+07	9.06962e+07	1.14426e+08	1.29364e+08	1.34677e+08	1.17222e+08	1.18724e+08	1.22019e+08	8.0058e+07	8.73148e+07	8.38127e+07	7.68674e+07	8.01492e+07	7.78726e+07	High	High	High	High	High	High	High	High	High	High
High	Q99714	3-hydroxyacyl-CoA dehydrogenase type-2 OS=Homo sapiens GN=HSD17B10 PE=1 SV=3	0	164.041	79	16	723	16	1	261	26.9	7.78	1682.05	16	0	9.12184e+07	7.72808e+07	8.61495e+07	7.86462e+07	1.00922e+08	9.81726e+07	8.61711e+07	1.06694e+08	7.53487e+07	9.61866e+07	7.68415e+07	9.12921e+07	7.74359e+07	9.43886e+07	9.73358e+07	8.95164e+07	9.98028e+07	1.09651e+08	1.69516e+08	1.83387e+08	1.7994e+08	1.65358e+08	1.57162e+08	1.53832e+08	High	High	High	High	High	High	High	High	High	High
High	Q15459	Splicing factor 3A subunit 1 OS=Homo sapiens GN=SF3A1 PE=1 SV=1	0	163.847	48	31	598	31	1	793	88.8	5.22	1035.28	31	0	6.00745e+07	5.89183e+07	6.17081e+07	6.75712e+07	6.85989e+07	6.866e+07	4.35358e+07	4.74556e+07	4.04025e+07	4.58515e+07	4.0484e+07	4.49428e+07	6.03951e+07	6.88534e+07	7.12475e+07	6.40002e+07	6.65832e+07	6.86432e+07	4.8683e+07	4.52175e+07	6.02356e+07	5.31642e+07	5.33791e+07	5.01076e+07	High	High	High	High	High	High	High	High	High	High
High	Q9NZI8	Insulin-like growth factor 2 mRNA-binding protein 1 OS=Homo sapiens GN=IGF2BP1 PE=1 SV=2	0	163.633	51	26	636	24	1	577	63.4	9.2	1148.71	26	0	1.59927e+08	1.32942e+08	1.73443e+08	1.59619e+08	1.73347e+08	1.70909e+08	7.79609e+07	9.18513e+07	8.06488e+07	9.6765e+07	7.8506e+07	8.9684e+07	1.45368e+08	1.63906e+08	1.79959e+08	1.61639e+08	1.36525e+08	1.50238e+08	1.04139e+08	1.18869e+08	1.13523e+08	1.06975e+08	1.13496e+08	1.1273e+08	High	High	High	High	High	High	High	High	High	High
High	Q96PU5-5	Isoform 5 of E3 ubiquitin-protein ligase NEDD4-like OS=Homo sapiens GN=NEDD4L	0	163.556	49	36	559	30	1	955	110	5.81	614.36	36	4	3.28582e+07	2.68206e+07	3.26123e+07	3.06208e+07	2.09175e+07	2.17127e+07	4.1212e+07	5.20163e+07	3.89018e+07	4.9307e+07	4.10892e+07	4.8588e+07	3.40029e+07	3.84236e+07	3.75732e+07	3.39182e+07	2.94001e+07	3.0295e+07	4.24164e+07	4.60902e+07	4.55661e+07	4.22427e+07	4.25291e+07	4.20538e+07	High	High	High	High	High	High	High	High	High	High
High	P35612	Beta-adducin OS=Homo sapiens GN=ADD2 PE=1 SV=3	0	163.534	54	29	493	28	1	726	80.8	5.92	1007.98	29	2	6.11361e+07	4.90392e+07	6.90004e+07	6.26181e+07	4.62367e+07	4.52445e+07	5.97216e+07	6.87559e+07	5.61972e+07	6.69201e+07	4.54403e+07	5.0465e+07	6.52538e+07	7.29189e+07	7.11903e+07	6.21792e+07	5.15846e+07	5.39823e+07	8.03148e+07	8.8204e+07	7.98248e+07	7.49372e+07	6.5696e+07	6.24666e+07	High	High	High	High	High	High	High	High	High	High
High	Q16181	Septin-7 OS=Homo sapiens GN=SEPT7 PE=1 SV=2	0	162.814	58	26	708	25	1	437	50.6	8.63	1296.91	26	1	1.80096e+08	1.39505e+08	1.85974e+08	1.67475e+08	1.61292e+08	1.54927e+08	1.52498e+08	1.82365e+08	1.4845e+08	1.747e+08	1.55334e+08	1.78327e+08	1.72533e+08	1.94057e+08	2.08306e+08	1.86409e+08	1.59585e+08	1.77548e+08	1.8341e+08	1.98157e+08	1.99928e+08	1.85385e+08	1.75786e+08	1.68442e+08	High	High	High	High	High	High	High	High	High	High
High	Q12765-2	Isoform 2 of Secernin-1 OS=Homo sapiens GN=SCRN1	0	162.706	64	23	678	23	1	434	48.7	4.78	1340.87	23	0	1.47847e+08	1.18823e+08	1.45158e+08	1.29223e+08	1.10982e+08	1.09403e+08	1.29611e+08	1.50139e+08	1.20022e+08	1.38871e+08	1.10688e+08	1.21682e+08	1.23448e+08	1.34924e+08	1.58839e+08	1.3685e+08	1.27337e+08	1.36873e+08	1.32754e+08	1.4152e+08	1.4544e+08	1.30759e+08	1.3661e+08	1.26366e+08	High	High	High	High	High	High	High	High	High	High
High	O43776	Asparagine--tRNA ligase, cytoplasmic OS=Homo sapiens GN=NARS PE=1 SV=1	0	162.678	47	22	718	22	1	548	62.9	6.25	1373.18	22	0	1.21732e+08	9.91537e+07	1.22852e+08	1.11858e+08	1.16638e+08	1.16901e+08	7.37754e+07	8.77553e+07	6.94167e+07	8.52667e+07	6.56892e+07	7.81894e+07	1.03331e+08	1.1998e+08	1.31134e+08	1.18742e+08	1.12576e+08	1.19765e+08	9.81328e+07	1.05479e+08	1.02002e+08	9.40083e+07	8.88706e+07	8.54142e+07	High	High	High	High	High	High	High	High	High	High
High	Q13332-2	Isoform PTPS-MEA of Receptor-type tyrosine-protein phosphatase S OS=Homo sapiens GN=PTPRS	0	162.635	27	34	406	21	1	1939	215.8	6.49	585.8	34	13	2.06261e+07	1.52466e+07	1.98589e+07	1.79335e+07	1.43852e+07	1.38051e+07	1.84972e+07	1.98303e+07	1.65865e+07	1.90117e+07	1.5327e+07	1.80255e+07	2.00787e+07	2.4295e+07	2.27922e+07	1.92859e+07	1.86477e+07	1.80151e+07	2.29334e+07	2.45293e+07	2.09255e+07	1.96991e+07	1.79982e+07	1.69924e+07	High	High	High	High	High	High	High	High	High	High
High	P17600	Synapsin-1 OS=Homo sapiens GN=SYN1 PE=1 SV=3	0	162.488	54	25	389	24	1	705	74.1	9.83	756.69	25	1	1.63118e+07	1.57921e+07	2.44081e+07	2.03395e+07	1.37127e+07	9.01206e+06	2.47522e+07	2.76333e+07	2.42959e+07	2.70595e+07	2.13107e+07	2.6174e+07	2.63236e+07	2.05196e+07	2.3757e+07	1.90968e+07	1.92923e+07	1.79032e+07	8.86964e+07	9.49722e+07	7.65451e+07	7.15579e+07	4.4321e+07	4.72195e+07	High	High	High	High	High	High	High	High	High	High
High	P54289-2	Isoform 2 of Voltage-dependent calcium channel subunit alpha-2/delta-1 OS=Homo sapiens GN=CACNA2D1	0	162.283	41	36	454	35	1	1091	123.1	5.25	590.67	36	1	1.49482e+07	1.22751e+07	1.30524e+07	1.38271e+07	8.34198e+06	7.22206e+06	2.67863e+07	3.20155e+07	2.29695e+07	2.81693e+07	2.10957e+07	2.50936e+07	2.02085e+07	2.30058e+07	1.7983e+07	1.67194e+07	1.48935e+07	1.66786e+07	2.7036e+07	2.95076e+07	2.78473e+07	2.77778e+07	2.39702e+07	2.16291e+07	High	High	High	High	High	High	High	High	High	High
High	P47897	Glutamine--tRNA ligase OS=Homo sapiens GN=QARS PE=1 SV=1	0	162.092	57	35	529	34	1	775	87.7	7.15	1021.24	35	0	4.44863e+07	3.62513e+07	4.02942e+07	3.88734e+07	5.21555e+07	5.25779e+07	2.99927e+07	3.55667e+07	2.6812e+07	3.51179e+07	2.85326e+07	3.39675e+07	3.45122e+07	4.35243e+07	4.26039e+07	3.92534e+07	4.66527e+07	4.56319e+07	3.72732e+07	3.82151e+07	3.84149e+07	3.62202e+07	3.65329e+07	3.68433e+07	High	High	High	High	High	High	High	High	High	High
High	Q93050	V-type proton ATPase 116 kDa subunit a isoform 1 OS=Homo sapiens GN=ATP6V0A1 PE=1 SV=3	0	162.072	44	30	515	28	1	837	96.4	6.43	942.15	30	2	4.59267e+07	3.67855e+07	4.95825e+07	4.22691e+07	4.88796e+07	4.26624e+07	5.1999e+07	5.33348e+07	4.54118e+07	5.18714e+07	4.95947e+07	5.02237e+07	5.05085e+07	5.3588e+07	5.853e+07	5.00304e+07	5.53175e+07	5.92996e+07	7.50193e+07	8.19731e+07	7.04403e+07	6.58084e+07	5.39539e+07	4.79446e+07	High	High	High	High	High	High	High	High	High	High
High	P39023	60S ribosomal protein L3 OS=Homo sapiens GN=RPL3 PE=1 SV=2	0	161.977	53	27	811	27	1	403	46.1	10.18	1158.13	27	0	5.8811e+08	5.17688e+08	5.46623e+08	5.1246e+08	5.53141e+08	6.14345e+08	4.25647e+08	6.17749e+08	3.99976e+08	5.97125e+08	4.04626e+08	5.80666e+08	4.54422e+08	5.76713e+08	6.43809e+08	6.14707e+08	5.6313e+08	6.24742e+08	4.44242e+08	5.13489e+08	5.27188e+08	4.81033e+08	4.95098e+08	5.00982e+08	High	High	High	High	High	High	High	High	High	High
High	P52306-4	Isoform 4 of Rap1 GTPase-GDP dissociation stimulator 1 OS=Homo sapiens GN=RAP1GDS1	0	161.798	56	25	585	3	1	607	66.3	5.31	1168.96	25	0	3.05121e+06	2.3322e+06	2.75837e+06	2.77135e+06	2.25707e+06	2.60176e+06	3.79314e+06	3780968	3.25937e+06	3.63808e+06	3.69866e+06	3480819	2.92415e+06	3.40263e+06	3.35294e+06	2.82721e+06	2.47066e+06	2.74982e+06	3.13858e+06	3.56076e+06	3.20303e+06	3.03937e+06	2.9157e+06	2.81834e+06	High	High	High	High	High	Peak Found	High	High	High	High
High	Q8TEQ6	Gem-associated protein 5 OS=Homo sapiens GN=GEMIN5 PE=1 SV=3	0	161.795	34	37	386	37	1	1508	168.5	6.62	445.64	37	0	2.00855e+07	1.58829e+07	1.84108e+07	1.58937e+07	1.82008e+07	1.8106e+07	1.03978e+07	1.24398e+07	1.04669e+07	1.21932e+07	1.10589e+07	1.1675e+07	1.41036e+07	1.73438e+07	1.74669e+07	1.57145e+07	1.62612e+07	1.6808e+07	1.45043e+07	1.32971e+07	1.4652e+07	1.349e+07	1.26647e+07	1.28976e+07	High	High	High	High	High	High	High	High	High	High
High	O15240	Neurosecretory protein VGF OS=Homo sapiens GN=VGF PE=1 SV=2	0	161.716	64	29	499	29	1	615	67.2	4.78	879.28	29	0	2.42056e+07	2.04469e+07	2.72283e+07	2.63708e+07	1.86435e+07	2.08647e+07	2.26529e+07	2.80385e+07	2.78852e+07	3.4034e+07	2.09806e+07	2.38882e+07	3.72302e+07	4.51156e+07	3.31787e+07	2.9341e+07	2.57987e+07	2.69621e+07	7.78033e+07	8.29184e+07	5.81341e+07	5.78655e+07	3.50359e+07	3.38256e+07	High	High	High	High	High	High	High	High	High	High
High	Q13561	Dynactin subunit 2 OS=Homo sapiens GN=DCTN2 PE=1 SV=4	0	161.525	78	22	590	1	1	401	44.2	5.21	1136.55	22	21	9.56223e+07	7.4716e+07	9.91352e+07	9.57463e+07	7.65317e+07	7.60884e+07	8.95127e+07	1.12286e+08	8.93007e+07	1.09499e+08	7.82542e+07	8.89644e+07	1.02026e+08	1.16256e+08	1.15522e+08	1.0327e+08	9.76604e+07	1.00978e+08	1.22195e+08	1.33036e+08	1.23771e+08	1.12545e+08	1.05754e+08	1.00363e+08	High	High	High	High	Peak Found	High	Peak Found	Peak Found	Peak Found	High
High	Q9C0C9	(E3-independent) E2 ubiquitin-conjugating enzyme OS=Homo sapiens GN=UBE2O PE=1 SV=3	0	161.471	41	35	457	35	1	1292	141.2	5.12	654.22	35	0	2.76921e+07	2.24772e+07	2.77487e+07	2.53617e+07	2.13863e+07	2.18936e+07	2.19666e+07	2.70029e+07	1.91928e+07	2.45794e+07	1.77177e+07	2.05707e+07	2.92141e+07	3.55663e+07	3.52289e+07	3.12226e+07	2.52719e+07	2.99026e+07	3.0115e+07	3.53947e+07	35599360	3.30025e+07	2.7805e+07	2.83036e+07	High	High	High	High	High	High	High	High	High	High
High	P63104	14-3-3 protein zeta/delta OS=Homo sapiens GN=YWHAZ PE=1 SV=1	0	161.436	75	19	2239	13	1	245	27.7	4.79	4116.2	19	0	1.0618e+09	8.97318e+08	1.14307e+09	1.07149e+09	9.89604e+08	9.75996e+08	9.74503e+08	1.13789e+09	9.3654e+08	1.14743e+09	8.14424e+08	9.53342e+08	1093618843	1.25794e+09	1.25586e+09	1.14507e+09	1.01801e+09	1.05915e+09	1.3039e+09	1.44222e+09	1.4171e+09	1.3157e+09	1.17262e+09	1.11131e+09	High	High	High	High	High	High	High	High	High	High
High	P43246	DNA mismatch repair protein Msh2 OS=Homo sapiens GN=MSH2 PE=1 SV=1	0	161.21	48	35	471	35	1	934	104.7	5.77	728.55	35	0	6.2524e+07	5.19783e+07	5.62386e+07	5.10112e+07	4.5869e+07	4.50404e+07	3.81421e+07	4.52382e+07	3.50975e+07	4.11066e+07	3.48681e+07	4.02011e+07	3.65226e+07	4.37568e+07	5.33188e+07	4.67985e+07	4.60085e+07	4.73606e+07	3.64677e+07	3.86395e+07	3.90228e+07	3.73533e+07	4.28985e+07	4.1343e+07	High	High	High	High	High	High	High	High	High	High
High	P52788	Spermine synthase OS=Homo sapiens GN=SMS PE=1 SV=2	0	161.154	79	25	493	25	1	366	41.2	5.02	926.76	25	0	7.00363e+07	6.16545e+07	7.59295e+07	7.24437e+07	8.06446e+07	8.10728e+07	7.82549e+07	9.30597e+07	7.48903e+07	9.08193e+07	7.21028e+07	8.43724e+07	7.23747e+07	8.30498e+07	8.69991e+07	7.99871e+07	8.1108e+07	8.37896e+07	1.35833e+08	1.42233e+08	1.31836e+08	1.19723e+08	1.21718e+08	1.15318e+08	High	High	High	High	High	High	High	High	High	High
High	Q15477	Helicase SKI2W OS=Homo sapiens GN=SKIV2L PE=1 SV=3	0	161.103	40	36	428	35	1	1246	137.7	6.06	626.82	36	0	2.059e+07	1.47943e+07	1.70234e+07	1.55458e+07	2.06275e+07	2.15044e+07	1.27804e+07	1.62796e+07	1.14553e+07	1.40719e+07	1.08827e+07	1.51369e+07	1.619e+07	2.30631e+07	1.96625e+07	2.05797e+07	2.00099e+07	2.14024e+07	1.6166e+07	1.97827e+07	1.68022e+07	1.46159e+07	1.58719e+07	1.50971e+07	High	High	High	High	High	High	High	High	High	High
High	P10253	Lysosomal alpha-glucosidase OS=Homo sapiens GN=GAA PE=1 SV=4	0	161.036	42	27	482	27	1	952	105.3	6	933.63	27	0	3.74276e+07	3.10649e+07	3.97637e+07	3.55891e+07	6.02395e+07	6.01984e+07	1.53266e+07	1.71522e+07	1.48832e+07	1.88607e+07	1.52634e+07	1.73487e+07	7.48826e+07	8.77991e+07	7.0535e+07	6.30942e+07	7.7358e+07	7.97747e+07	3.60893e+07	3.91694e+07	4.88125e+07	4.41443e+07	4.26649e+07	4.21978e+07	High	High	High	High	High	High	High	High	High	High
High	P40926	Malate dehydrogenase, mitochondrial OS=Homo sapiens GN=MDH2 PE=1 SV=3	0	160.857	68	20	1321	20	1	338	35.5	8.68	2747.35	20	0	6.26319e+08	5.23019e+08	6.13098e+08	5.72372e+08	7.60855e+08	7.56945e+08	5.85014e+08	6.56421e+08	5.73799e+08	6.6099e+08	5.58571e+08	6.22557e+08	6.03983e+08	6.6471e+08	7.57353e+08	6.54628e+08	7.9463e+08	8.16597e+08	6.76e+08	7.25696e+08	7.45597e+08	6.86483e+08	6.49677e+08	6.24144e+08	High	High	High	High	High	High	High	High	High	High
High	P53992	Protein transport protein Sec24C OS=Homo sapiens GN=SEC24C PE=1 SV=3	0	160.697	38	32	575	30	1	1094	118.2	7.06	980.82	32	2	4.62022e+07	4.10273e+07	5.23689e+07	4.72806e+07	5.74634e+07	5.85351e+07	2.72294e+07	3.02723e+07	2.73267e+07	3.43876e+07	2.67605e+07	3.29256e+07	4.55526e+07	5.42805e+07	5.38554e+07	5.00768e+07	4.68999e+07	5.10269e+07	3.76185e+07	4.39022e+07	4.39769e+07	3.8664e+07	3.8959e+07	3.66012e+07	High	High	High	High	High	High	High	High	High	High
High	O75165	DnaJ homolog subfamily C member 13 OS=Homo sapiens GN=DNAJC13 PE=1 SV=5	0	160.272	27	46	357	46	1	2243	254.3	6.74	377.01	46	0	1.61297e+07	1.41582e+07	1.58136e+07	1.43507e+07	1.59778e+07	1.60621e+07	1.15536e+07	1.50953e+07	1.07677e+07	1.3613e+07	1.15861e+07	1.30498e+07	1.56817e+07	1.76827e+07	1.85303e+07	1.60355e+07	1.72367e+07	1.76757e+07	1.76147e+07	1.88159e+07	1.73044e+07	1.59337e+07	1.59844e+07	1.46507e+07	High	High	High	High	High	High	High	High	High	High
High	P61981	14-3-3 protein gamma OS=Homo sapiens GN=YWHAG PE=1 SV=2	0	159.857	85	21	1875	15	1	247	28.3	4.89	3154.38	21	4	4.18055e+08	3.49346e+08	4.75589e+08	4.54698e+08	3.56241e+08	3.66261e+08	4.20091e+08	4.97821e+08	4.26821e+08	5.25319e+08	3.76473e+08	4.31626e+08	4.75752e+08	5.40311e+08	5.37594e+08	4.75764e+08	4.24089e+08	4.3252e+08	5.63855e+08	6.11148e+08	5.96643e+08	5.36314e+08	4.48371e+08	4.25138e+08	High	High	High	High	High	High	High	High	High	High
High	O75367	Core histone macro-H2A.1 OS=Homo sapiens GN=H2AFY PE=1 SV=4	0	159.758	54	21	1112	19	1	372	39.6	9.79	2571.86	21	0	2.38695e+08	2.03067e+08	2.44382e+08	2.20811e+08	2.1071e+08	2.3232e+08	1.98092e+08	2.45249e+08	1.83499e+08	2.38999e+08	2.12075e+08	2.55462e+08	2.12049e+08	2.33826e+08	2.55711e+08	2.21677e+08	2.27563e+08	2.3424e+08	1.93459e+08	2.22232e+08	2.26411e+08	2.01451e+08	1.85482e+08	2.01129e+08	High	High	High	High	High	High	High	High	High	High
High	O75054	Immunoglobulin superfamily member 3 OS=Homo sapiens GN=IGSF3 PE=2 SV=3	0	159.635	41	37	467	37	1	1194	135.1	6.07	690.09	37	0	2.20853e+07	1.74641e+07	2.21157e+07	2.03438e+07	1.4725e+07	1.318e+07	2.7122e+07	3.12295e+07	2.51014e+07	2.75956e+07	2.09669e+07	2.16836e+07	2.46933e+07	2.75262e+07	2.62815e+07	2.12787e+07	2.40025e+07	2.48944e+07	3.37143e+07	3.48387e+07	3.10668e+07	2.8514e+07	2.7671e+07	2.56151e+07	High	High	High	High	High	High	High	High	High	High
High	P35908	Keratin, type II cytoskeletal 2 epidermal OS=Homo sapiens GN=KRT2 PE=1 SV=2	0	159.609	69	33	463	23	1	639	65.4	8	839.4	33	7	6.40002e+07	5.58896e+07	3.2129e+07	2.89575e+07	2.6064e+07	2.69917e+07	3.62861e+07	3.99058e+07	2.24254e+07	2.65912e+07	1.97674e+07	2.12039e+07	3.15677e+07	3.99629e+07	3.31989e+07	3.00993e+07	3.95334e+07	3.87562e+07	4.37415e+07	4.20349e+07	3.72223e+07	3.21723e+07	2.68349e+07	2.33185e+07	High	High	High	High	High	High	High	High	High	High
High	Q9UQ16-3	Isoform 3 of Dynamin-3 OS=Homo sapiens GN=DNM3	0	159.355	49	33	488	19	1	863	97	8.35	695.13	33	4	9.3882e+06	8.28132e+06	1.38625e+07	1.26894e+07	8.90782e+06	8.94246e+06	1.67853e+07	1.87599e+07	1.66423e+07	1.86132e+07	1.7112e+07	1.89404e+07	1.29532e+07	1.52581e+07	1.44562e+07	1.37116e+07	1.29364e+07	1.31387e+07	2.09311e+07	2.31708e+07	1.76597e+07	1.73385e+07	1.12122e+07	1.12168e+07	High	High	High	High	High	High	High	High	High	High
High	Q96PK6	RNA-binding protein 14 OS=Homo sapiens GN=RBM14 PE=1 SV=2	0	159.332	45	25	602	21	1	669	69.4	9.67	1075.86	25	4	5.97015e+07	5.32243e+07	5.91656e+07	6.00787e+07	6.20376e+07	6.16586e+07	3.9151e+07	4.99868e+07	3.99933e+07	4.84957e+07	3.96777e+07	4.3017e+07	5.39495e+07	6.10243e+07	6.84357e+07	6.07626e+07	6.25393e+07	6.16726e+07	4.6833e+07	4.98206e+07	5.15424e+07	4.67467e+07	5.33831e+07	4.86989e+07	High	High	High	High	High	High	High	High	High	High
High	O43852-4	Isoform 4 of Calumenin OS=Homo sapiens GN=CALU	0	159.16	62	19	577	1	1	323	38.1	4.58	1020.93	19	0	1.08874e+06	847884	1.16412e+06	1.03215e+06	1.55144e+06	1.66756e+06	213884	282579	205493	295572	169510	324952									353093	395709	427807	359509	High	High	High	High	High	High	High	Peak Found	Peak Found	High
High	P26599-3	Isoform 3 of Polypyrimidine tract-binding protein 1 OS=Homo sapiens GN=PTBP1	0	158.978	58	20	672	17	1	557	59.6	9.16	1743.06	20	4	1.45764e+08	1.20206e+08	1.39361e+08	1.25526e+08	1.61738e+08	1.58715e+08	6.62312e+07	7.61583e+07	5.69075e+07	6.84393e+07	6.07829e+07	7.01477e+07	1.16664e+08	1.33137e+08	1.55777e+08	1.32568e+08	1.36579e+08	138291971	7.65236e+07	7.83752e+07	9.66269e+07	8.47774e+07	9.90923e+07	9.5168e+07	High	High	High	High	High	High	High	High	High	High
High	P43490	Nicotinamide phosphoribosyltransferase OS=Homo sapiens GN=NAMPT PE=1 SV=1	0	158.943	64	26	544	26	1	491	55.5	7.15	1086.84	26	0	5.48174e+07	4.24852e+07	5.27233e+07	4.7607e+07	6.57767e+07	6.33066e+07	3.30174e+07	3.65081e+07	3.21094e+07	3.8749e+07	2.92795e+07	3.37575e+07	4.61966e+07	5.34993e+07	5.51095e+07	5.11688e+07	4.82407e+07	5.11314e+07	5.02134e+07	5.55534e+07	6.09916e+07	5.85801e+07	5.45727e+07	5.1919e+07	High	High	High	High	High	High	High	High	High	High
High	Q9NVA2-2	Isoform 2 of Septin-11 OS=Homo sapiens GN=SEPT11	0	158.917	56	25	845	13	1	439	50.8	7.01	1623.66	25	11	1.68614e+08	1.44679e+08	1.75429e+08	1.65208e+08	1.49958e+08	1.52508e+08	1.46562e+08	179399366	1.34908e+08	1.6885e+08	1.48456e+08	1.75747e+08	1.61961e+08	1.90851e+08	1.95448e+08	1.74906e+08	1.64968e+08	1.69407e+08	1.66031e+08	1.80872e+08	1.85425e+08	1.66452e+08	1.6628e+08	1.59128e+08	High	High	High	High	High	High	High	High	High	High
High	Q86XP3	ATP-dependent RNA helicase DDX42 OS=Homo sapiens GN=DDX42 PE=1 SV=1	0	158.698	52	33	436	33	1	938	102.9	7.02	701.41	33	0	2.84101e+07	2.40404e+07	3.01525e+07	2.76435e+07	2.87361e+07	2.75812e+07	1.61279e+07	1.74218e+07	1.83631e+07	2.2951e+07	1.45168e+07	1.67542e+07	2.28504e+07	2.65213e+07	2.83102e+07	2.61264e+07	2.45792e+07	2.54549e+07	1.94407e+07	2.04465e+07	2.1655e+07	1.98813e+07	2.02665e+07	2.01581e+07	High	High	High	High	High	High	High	High	High	High
High	Q709C8	Vacuolar protein sorting-associated protein 13C OS=Homo sapiens GN=VPS13C PE=1 SV=1	0	158.661	17	44	282	44	1	3753	422.1	6.83	240	44	0	6.0062e+06	4.43085e+06	5.24478e+06	5.78768e+06	5.86648e+06	5.95535e+06	1.01293e+07	1.13063e+07	8.00573e+06	1.05552e+07	7.87888e+06	9.16939e+06	1.3397e+07	1.58854e+07	1.47503e+07	1.40776e+07	1.38804e+07	1.39688e+07	1.4992e+07	1.73218e+07	1.56825e+07	1.54976e+07	1.24984e+07	1.34996e+07	High	High	High	High	High	High	High	High	High	High
High	Q9UHB9	Signal recognition particle subunit SRP68 OS=Homo sapiens GN=SRP68 PE=1 SV=2	0	158.405	50	29	645	29	1	627	70.7	8.56	1132.83	29	0	3.88112e+07	3.76999e+07	4.1243e+07	3.97335e+07	4.70139e+07	4.6168e+07	2.63425e+07	3.70303e+07	2.92378e+07	3.55119e+07	2.53862e+07	3.43782e+07	3.15075e+07	4.16868e+07	4.07982e+07	3.7253e+07	3.8325e+07	4.82106e+07	3.71521e+07	4.27512e+07	3.90107e+07	3.83113e+07	3.81834e+07	3.27022e+07	High	High	High	High	High	High	High	High	High	High
High	P05091	Aldehyde dehydrogenase, mitochondrial OS=Homo sapiens GN=ALDH2 PE=1 SV=2	0	158.359	60	26	741	24	1	517	56.3	7.05	1581.84	26	2	1.16828e+08	9.58701e+07	1.12792e+08	1.04953e+08	1.27102e+08	1.29818e+08	9.24315e+07	1.09838e+08	8.63845e+07	1.06107e+08	8.7648e+07	9.98964e+07	1.07971e+08	1.28417e+08	1.29505e+08	1.16196e+08	1.30428e+08	1.35582e+08	1.02818e+08	1.10019e+08	1.09689e+08	9.89457e+07	9.83263e+07	9.08466e+07	High	High	High	High	High	High	High	High	High	High
High	Q9Y3P9	Rab GTPase-activating protein 1 OS=Homo sapiens GN=RABGAP1 PE=1 SV=3	0	158.255	33	33	564	31	1	1069	121.7	5.25	833.65	33	2	3.73247e+07	3.25846e+07	40224146	3.2322e+07	3.07206e+07	2.67546e+07	2.98847e+07	3.38882e+07	2.62846e+07	3.08187e+07	2.3688e+07	2.56334e+07	3.09852e+07	3.12232e+07	3.83821e+07	3.23585e+07	3.26558e+07	3.05133e+07	3.87416e+07	3.81691e+07	3.68351e+07	2.95987e+07	3.19947e+07	2.9717e+07	High	High	High	High	High	High	High	High	High	High
High	Q9UPT6	C-Jun-amino-terminal kinase-interacting protein 3 OS=Homo sapiens GN=MAPK8IP3 PE=1 SV=3	0	158.138	39	34	421	28	1	1336	147.4	5.4	614.1	34	0	1.8091e+07	1.37847e+07	1.67387e+07	1.61617e+07	1.43663e+07	1.42125e+07	1.49743e+07	1.76644e+07	1.28338e+07	1.65578e+07	1.16654e+07	1.41914e+07	1.4129e+07	1.68257e+07	1.74175e+07	1.65451e+07	1.5885e+07	1.71688e+07	1.76904e+07	1.92516e+07	1.80616e+07	1.65936e+07	1.59936e+07	1.48552e+07	High	High	High	High	High	High	High	High	High	High
High	P62873	Guanine nucleotide-binding protein G(I)/G(S)/G(T) subunit beta-1 OS=Homo sapiens GN=GNB1 PE=1 SV=3	0	158.096	67	15	1140	8	1	340	37.4	6	2056.12	15	5	2.16972e+08	1.74249e+08	2.28971e+08	2.07945e+08	1.74994e+08	1.68952e+08	2.2848e+08	2.69315e+08	2.16173e+08	2.57977e+08	2.2174e+08	2.53358e+08	1.95878e+08	2.2933e+08	2.46986e+08	2.19102e+08	2.1346e+08	2.21198e+08	2.81081e+08	3.18011e+08	2.88595e+08	2.63012e+08	2.31272e+08	2.26086e+08	High	High	High	High	High	High	High	High	High	High
High	P55795	Heterogeneous nuclear ribonucleoprotein H2 OS=Homo sapiens GN=HNRNPH2 PE=1 SV=1	0	157.957	54	21	988	9	1	449	49.2	6.3	1512.65	21	0	3.47101e+07	2.92872e+07	3.39535e+07	3.24572e+07	3.30552e+07	3.45288e+07	2.93376e+07	3.59028e+07	2.81003e+07	3.42042e+07	2.83747e+07	3.47908e+07	3.23285e+07	3.75166e+07	3.81527e+07	3.43981e+07	3.46617e+07	3.71041e+07	5.67154e+07	6.23741e+07	5.94279e+07	5.65789e+07	5.15764e+07	5.02167e+07	High	High	High	High	High	High	High	High	High	High
High	Q6PKG0	La-related protein 1 OS=Homo sapiens GN=LARP1 PE=1 SV=2	0	157.714	46	35	389	35	1	1096	123.4	8.82	529.03	35	0	5.31597e+07	5.0314e+07	5.76375e+07	5.82474e+07	4.80609e+07	5.17303e+07	4.23678e+07	5.30691e+07	3.99932e+07	5.07351e+07	3.04564e+07	3.89314e+07	5.76607e+07	6.89285e+07	6.63928e+07	6.49701e+07	5.66214e+07	6.17259e+07	6.29149e+07	7.68341e+07	6.42737e+07	6.26986e+07	5.22575e+07	5.66423e+07	High	High	High	High	High	High	High	High	High	High
High	O75914-3	Isoform 3 of Serine/threonine-protein kinase PAK 3 OS=Homo sapiens GN=PAK3	0	157.71	56	25	522	15	1	580	64.5	5.53	839.25	25	3	9.36405e+06	8.20577e+06	1.04624e+07	1.00649e+07	6.01648e+06	6.23254e+06	2.30748e+07	2.93928e+07	2.41416e+07	2.87674e+07	2.0027e+07	2.36892e+07	1.24395e+07	1.50035e+07	1.23839e+07	1.16411e+07	9.62252e+06	9.87846e+06	3.63992e+07	4.09561e+07	3.28952e+07	3.14932e+07	2.33149e+07	2.28855e+07	High	High	High	High	High	High	High	High	High	High
High	P23381	Tryptophan--tRNA ligase, cytoplasmic OS=Homo sapiens GN=WARS PE=1 SV=2	0	157.335	60	22	528	22	1	471	53.1	6.23	1065.71	22	0	5.87039e+07	5.08833e+07	6.35068e+07	6.13249e+07	6.06871e+07	6.41033e+07	3.29691e+07	3.94603e+07	3.11663e+07	4.03131e+07	2.73798e+07	3.27424e+07	6.05263e+07	7.04251e+07	6.95026e+07	6.26521e+07	5.17535e+07	5.09136e+07	5.75908e+07	6.22123e+07	5.66148e+07	5.5818e+07	4.59431e+07	4.41139e+07	High	High	High	High	High	High	High	High	High	High
High	O95163	Elongator complex protein 1 OS=Homo sapiens GN=ELP1 PE=1 SV=3	0	157.086	37	34	473	34	1	1332	150.2	5.94	621.89	34	0	2.4067e+07	2.08494e+07	2.40796e+07	2.41316e+07	2.48305e+07	2.55242e+07	1.80609e+07	2.15299e+07	1.78701e+07	2.17753e+07	1.79161e+07	2.02468e+07	2.19785e+07	2.55409e+07	2.5498e+07	2.4253e+07	2.17597e+07	2.4107e+07	2.24973e+07	2.36141e+07	2.29203e+07	2.02803e+07	2.00299e+07	1.90867e+07	High	High	High	High	High	High	High	High	High	High
High	P62191	26S proteasome regulatory subunit 4 OS=Homo sapiens GN=PSMC1 PE=1 SV=1	0	156.881	63	25	708	24	1	440	49.2	6.21	1383.16	25	0	8.59219e+07	7.48302e+07	8.77475e+07	8.16824e+07	9.27541e+07	9.10833e+07	7.4499e+07	8.90556e+07	7.09644e+07	8.58969e+07	6.768e+07	7.68894e+07	8.72108e+07	1.02365e+08	1.05258e+08	9.23741e+07	9.32736e+07	1.02107e+08	9.501e+07	1.04437e+08	9.92641e+07	9.53986e+07	8.54789e+07	8.56378e+07	High	High	High	High	High	High	High	High	High	High
High	O75694	Nuclear pore complex protein Nup155 OS=Homo sapiens GN=NUP155 PE=1 SV=1	0	156.743	34	32	453	32	1	1391	155.1	6.16	746.1	32	0	3.13419e+07	2.69716e+07	2.91641e+07	2.60707e+07	3.31175e+07	3.16935e+07	2.19171e+07	2.438e+07	2.08711e+07	2.27577e+07	2.09987e+07	2.0031e+07	2.45889e+07	2.82946e+07	3.07316e+07	2.74707e+07	2.9999e+07	3.00363e+07	2.24615e+07	2.54003e+07	2.35998e+07	2.07421e+07	2.40889e+07	2.60396e+07	High	High	High	High	High	High	High	High	High	High
High	Q7L014	Probable ATP-dependent RNA helicase DDX46 OS=Homo sapiens GN=DDX46 PE=1 SV=2	0	156.451	41	37	500	37	1	1031	117.3	9.29	805.83	37	0	4.58645e+07	3.95656e+07	4.56782e+07	4.28282e+07	4.18281e+07	4.04872e+07	2.86133e+07	3.37388e+07	2.80248e+07	3.28945e+07	2.75488e+07	3.06631e+07	3.48462e+07	3.61232e+07	4.50417e+07	3.69508e+07	3.99782e+07	3.86643e+07	3.28292e+07	3.65023e+07	3.65558e+07	3.29091e+07	3.70787e+07	3.46421e+07	High	High	High	High	High	High	High	High	High	High
High	P07602	Prosaposin OS=Homo sapiens GN=PSAP PE=1 SV=2	0	156.444	52	24	1270	1	1	524	58.1	5.17	1722.28	24	23	4.85445e+08	3.89536e+08	4.63189e+08	4.28524e+08	5.06901e+08	4.92285e+08	3.02875e+08	3.58976e+08	2.60775e+08	3.2068e+08	3.3147e+08	3.80651e+08	6.035e+08	7.05518e+08	5.20301e+08	4.65083e+08	5.96502e+08	6.02665e+08	4.56837e+08	4.87964e+08	4.54764e+08	4.1848e+08	4.38383e+08	4.21075e+08	High	High	High	High	High	High	High	High	High	High
High	O75037	Kinesin-like protein KIF21B OS=Homo sapiens GN=KIF21B PE=1 SV=2	0	156.366	32	35	421	29	1	1637	182.5	7.08	588.57	35	0	1.07985e+07	9.67509e+06	1.14898e+07	1.13173e+07	5.6523e+06	6.49774e+06	1.51095e+07	1.68984e+07	1.27637e+07	1.4808e+07	1.12045e+07	1.30989e+07	1.25563e+07	1.57587e+07	1.32929e+07	1.18117e+07	9.43576e+06	1.05828e+07	1.90631e+07	2.13601e+07	1.56834e+07	1.39439e+07	1.13256e+07	1.20516e+07	High	High	High	High	High	High	High	High	High	High
High	P21796	Voltage-dependent anion-selective channel protein 1 OS=Homo sapiens GN=VDAC1 PE=1 SV=2	0	156.283	72	18	1118	17	1	283	30.8	8.54	2633.49	18	1	4.0022e+08	3.38825e+08	3.99588e+08	3.7001e+08	4.86861e+08	4.82903e+08	3.93146e+08	4.49698e+08	3.88602e+08	4.45176e+08	3.98364e+08	4.44078e+08	4.28751e+08	4.94555e+08	4.84312e+08	4.33184e+08	4.98082e+08	5.11858e+08	4.68751e+08	5.16902e+08	4.98806e+08	4.66409e+08	4.16786e+08	4.1018e+08	High	High	High	High	High	High	High	High	High	High
High	O60841	Eukaryotic translation initiation factor 5B OS=Homo sapiens GN=EIF5B PE=1 SV=4	0	156.244	31	31	493	31	1	1220	138.7	5.49	894.17	31	0	3.34797e+07	2.46668e+07	3.20973e+07	2.74535e+07	3.04033e+07	2.78919e+07	2.05991e+07	2.29582e+07	1.76315e+07	1.93646e+07	1.70134e+07	1.70332e+07	2.61151e+07	2.70366e+07	2.95252e+07	2.66116e+07	2.54727e+07	2.8456e+07	2.65355e+07	2.89884e+07	2.73118e+07	2.40056e+07	2.19736e+07	2.54806e+07	High	High	High	High	High	High	High	High	High	High
High	P07384	Calpain-1 catalytic subunit OS=Homo sapiens GN=CAPN1 PE=1 SV=1	0	156.227	54	34	677	34	1	714	81.8	5.67	1179.38	34	0	3.404e+07	3.06702e+07	3.79573e+07	3.47731e+07	4.73718e+07	5.05589e+07	4.04948e+07	5.03403e+07	3.57149e+07	4.66755e+07	3.93902e+07	4.923e+07	4.77645e+07	5.91092e+07	5.22095e+07	4.78303e+07	5.04201e+07	5.634e+07	3.55634e+07	4.36243e+07	4.42584e+07	4.49331e+07	3.81256e+07	4.33401e+07	High	High	High	High	High	High	High	High	High	High
High	O95202	Mitochondrial proton/calcium exchanger protein OS=Homo sapiens GN=LETM1 PE=1 SV=1	0	156.143	49	29	538	29	1	739	83.3	6.7	881.94	29	0	4.65366e+07	3.74694e+07	4.72521e+07	4.35814e+07	4.39871e+07	4.50426e+07	4.69361e+07	5.53848e+07	4.44011e+07	5.25519e+07	4.06322e+07	4.94989e+07	4.35251e+07	5.09072e+07	5.50615e+07	4.73727e+07	5.60901e+07	5.84646e+07	52753440	5.75915e+07	5.59963e+07	5.3111e+07	4.69902e+07	4.58098e+07	High	High	High	High	High	High	High	High	High	High
High	Q8TEM1	Nuclear pore membrane glycoprotein 210 OS=Homo sapiens GN=NUP210 PE=1 SV=3	0	155.517	26	35	486	35	1	1887	205	6.81	772.72	35	0	5.22974e+07	4.27314e+07	4.69142e+07	4.584e+07	4.76991e+07	5.18208e+07	3.61403e+07	4.11329e+07	3.39083e+07	4.37044e+07	3.58938e+07	4.29117e+07	3.98846e+07	4.80583e+07	5.40971e+07	5.18606e+07	5.33334e+07	5.56153e+07	3.73535e+07	4.54861e+07	4.21072e+07	3.97883e+07	4.80012e+07	4.91142e+07	High	High	High	High	High	High	High	High	High	High
High	Q9NY33	Dipeptidyl peptidase 3 OS=Homo sapiens GN=DPP3 PE=1 SV=2	0	155.178	58	30	436	30	1	737	82.5	5.1	755.78	30	0	3.7371e+07	2.99303e+07	3.85561e+07	3.56728e+07	4.66463e+07	4.53633e+07	2.5393e+07	3.12944e+07	2.62035e+07	3.18332e+07	2.67109e+07	3.11312e+07	4.14946e+07	5.08544e+07	4.49312e+07	3.96223e+07	3.92139e+07	3.89109e+07	3.91174e+07	4.44996e+07	4.90965e+07	4.23185e+07	3.52604e+07	3.54091e+07	High	High	High	High	High	High	High	High	High	High
High	Q8WWQ0	PH-interacting protein OS=Homo sapiens GN=PHIP PE=1 SV=2	0	155.015	31	36	369	34	1	1821	206.6	8.85	495.63	36	2	2.44056e+07	2.11982e+07	2.37285e+07	2.07465e+07	1.67272e+07	1.6909e+07	1.46911e+07	1.73003e+07	1.28478e+07	1.5379e+07	1.21908e+07	1.3704e+07	1.52139e+07	1.70402e+07	2.00698e+07	2.04185e+07	2.15769e+07	2.3594e+07	1.1772e+07	1.37569e+07	1.28336e+07	1.36264e+07	1.41424e+07	1.43709e+07	High	High	High	High	High	High	High	High	High	High
High	Q9UBC2-2	Isoform 2 of Epidermal growth factor receptor substrate 15-like 1 OS=Homo sapiens GN=EPS15L1	0	154.779	56	35	435	35	1	910	99.5	5.08	626.4	35	0	2.29661e+07	1.75286e+07	2.43451e+07	2.06103e+07	2.07856e+07	2.046e+07	1.81938e+07	1.96918e+07	1.76505e+07	1.97785e+07	1.51229e+07	1.76283e+07	2.3668e+07	2.51159e+07	2.68129e+07	2.43512e+07	2.12953e+07	2.22337e+07	2.23598e+07	2.48705e+07	2.51133e+07	2.23591e+07	1.9033e+07	1.80183e+07	High	High	High	High	High	High	High	High	High	High
High	P13861	cAMP-dependent protein kinase type II-alpha regulatory subunit OS=Homo sapiens GN=PRKAR2A PE=1 SV=2	0	154.71	70	23	624	20	1	404	45.5	5.07	1307.2	23	0	7.20081e+07	5.94528e+07	7.36555e+07	7.39412e+07	7.6212e+07	7.61393e+07	5.89321e+07	7.5035e+07	6.73159e+07	7.84363e+07	6.27287e+07	6.98153e+07	8.97736e+07	1.00267e+08	9.40997e+07	8.5097e+07	7.81197e+07	8.07748e+07	8.85344e+07	8.99002e+07	8.46027e+07	7.52483e+07	6.45213e+07	6.61908e+07	High	High	High	High	High	High	High	High	High	High
High	P27694	Replication protein A 70 kDa DNA-binding subunit OS=Homo sapiens GN=RPA1 PE=1 SV=2	0	154.495	50	26	595	26	1	616	68.1	7.21	1084.9	26	0	3.15132e+08	2.6614e+08	3.03344e+08	2.88739e+08	3.31603e+08	3.31386e+08	1.91132e+08	2.32161e+08	2.00925e+08	2.53957e+08	2.15443e+08	2.51349e+08	2.59882e+08	2.9118e+08	3.18292e+08	2.83812e+08	2.98e+08	3.12639e+08	2.6392e+08	2.73508e+08	2.8752e+08	2.66103e+08	2.67387e+08	2.53586e+08	High	High	High	High	High	High	High	High	High	High
High	Q9HCM2	Plexin-A4 OS=Homo sapiens GN=PLXNA4 PE=1 SV=4	0	154.482	28	40	336	29	1	1894	212.3	6.86	401.5	40	3	8.64142e+06	6.86346e+06	7.25645e+06	7.26402e+06	3.74646e+06	4.60434e+06	2.17235e+07	2.53769e+07	1.75267e+07	2.21275e+07	1.23828e+07	1.47769e+07	8.77829e+06	9.72212e+06	8.43527e+06	8.0615e+06	8.4898e+06	8.662e+06	1.74415e+07	1.91762e+07	1.76227e+07	1.60501e+07	1.16492e+07	1.13983e+07	High	High	Peak Found	Peak Found	Peak Found	Peak Found	High	High	High	High
High	Q9Y285	Phenylalanine--tRNA ligase alpha subunit OS=Homo sapiens GN=FARSA PE=1 SV=3	0	154.435	59	24	587	24	1	508	57.5	7.8	1209.12	24	0	5.27512e+07	4.51047e+07	5.52876e+07	4.19948e+07	4.94825e+07	4.10639e+07	3.43796e+07	3.87679e+07	3.87628e+07	4.17094e+07	3.54031e+07	3.43353e+07	4.02395e+07	4.75856e+07	5.1331e+07	4.68297e+07	4.71466e+07	4.63574e+07	4.46546e+07	5.13065e+07	4.57106e+07	4.54722e+07	3.76938e+07	4.1157e+07	High	High	High	High	High	High	High	High	High	High
High	O76094	Signal recognition particle subunit SRP72 OS=Homo sapiens GN=SRP72 PE=1 SV=3	0	153.769	52	29	543	29	1	671	74.6	9.26	1040.43	29	0	4.80033e+07	4.10786e+07	4.54206e+07	4.37535e+07	5.02646e+07	4.75878e+07	3.59968e+07	4.38751e+07	3.27308e+07	3.84907e+07	3.38518e+07	3.50788e+07	4.01011e+07	4.53701e+07	4.82227e+07	4.5387e+07	4.39768e+07	5.18041e+07	4.43139e+07	4.48049e+07	4.18974e+07	4.05762e+07	4.44138e+07	4.0618e+07	High	High	High	High	High	High	High	High	High	High
High	P22695	Cytochrome b-c1 complex subunit 2, mitochondrial OS=Homo sapiens GN=UQCRC2 PE=1 SV=3	0	153.377	49	18	530	18	1	453	48.4	8.63	1241.35	18	0	7.50069e+07	6.27885e+07	7.27864e+07	6.95177e+07	9.39096e+07	9.44116e+07	7.0118e+07	8.39442e+07	6.59468e+07	8.32864e+07	7.02953e+07	8.4129e+07	6.89228e+07	8.06952e+07	8.64806e+07	7.11749e+07	8.72391e+07	9.24248e+07	8.03427e+07	8.97772e+07	8.95137e+07	7.81999e+07	8.13317e+07	8.12321e+07	High	High	High	High	High	High	High	High	High	High
High	Q16881	Thioredoxin reductase 1, cytoplasmic OS=Homo sapiens GN=TXNRD1 PE=1 SV=3	0	153.36	48	25	493	25	1	649	70.9	7.39	893.38	25	0	5.09878e+07	4.14789e+07	4.75263e+07	4.78688e+07	5.39781e+07	5.43519e+07	3.99335e+07	4.93161e+07	3.56256e+07	4.15095e+07	3.63904e+07	4.15748e+07	4.24173e+07	4.67209e+07	5.18404e+07	4.68518e+07	5.70647e+07	5.78836e+07	4.63218e+07	5.28634e+07	4.70338e+07	4.21977e+07	4.35353e+07	4.00597e+07	High	High	High	High	High	High	High	High	High	High
High	Q9UMX0	Ubiquilin-1 OS=Homo sapiens GN=UBQLN1 PE=1 SV=2	0	153.28	44	14	523	8	1	589	62.5	5.11	1294.38	14	3	2.979e+07	2.2504e+07	4.03445e+07	3.23686e+07	2.5212e+07	2.19242e+07	3.12015e+07	2.42197e+07	2.19165e+07	2.26349e+07	2.55222e+07	1.98853e+07	3.05654e+07	3.15287e+07	3.44364e+07	2.74943e+07	3.3499e+07	25043741	4.92526e+07	39442268	4.91102e+07	3.80013e+07	3.83805e+07	3.33032e+07	High	High	High	High	High	High	High	High	High	High
High	P07910-2	Isoform C1 of Heterogeneous nuclear ribonucleoproteins C1/C2 OS=Homo sapiens GN=HNRNPC	0	152.904	62	19	1220	1	1	293	32.3	5.08	2300.8	19	18	4.55419e+08	3.82455e+08	4.4475e+08	4.00624e+08	4.47666e+08	4.40802e+08	3.13264e+08	3.65114e+08	2.95367e+08	3.57099e+08	3.11378e+08	3.58098e+08	3.76217e+08	4.28042e+08	4.89292e+08	4.36503e+08	4.32833e+08	4.55575e+08	3.33291e+08	3.61238e+08	3.74574e+08	3.409e+08	3.58045e+08	3.5418e+08	High	High	High	High	High	High	High	High	High	High
High	Q9NQ66	1-phosphatidylinositol 4,5-bisphosphate phosphodiesterase beta-1 OS=Homo sapiens GN=PLCB1 PE=1 SV=1	0	152.834	41	35	340	34	1	1216	138.5	6.23	508.18	35	1	1.93407e+07	1.45642e+07	2.00777e+07	1.68933e+07	1.28944e+07	1.18612e+07	1.43075e+07	1.50324e+07	1.43891e+07	1.50364e+07	1.30667e+07	1.41289e+07	1.04483e+07	1.10768e+07	1.63766e+07	1.47959e+07	1.21085e+07	1.32696e+07	1.97568e+07	2.3142e+07	2.18503e+07	2.0016e+07	1.64977e+07	1.64091e+07	High	High	High	High	High	High	High	High	High	High
High	Q9Y617	Phosphoserine aminotransferase OS=Homo sapiens GN=PSAT1 PE=1 SV=2	0	152.832	63	20	861	20	1	370	40.4	7.66	1740.2	20	0	2.47321e+08	1.97969e+08	2.55231e+08	2.30046e+08	2.36342e+08	2.29637e+08	1.41178e+08	1.61836e+08	1.44345e+08	1.67374e+08	1.61578e+08	1.77541e+08	2.15409e+08	2.42562e+08	3.16327e+08	2.72107e+08	2.51532e+08	2.53983e+08	1.53574e+08	1.64188e+08	1.92224e+08	1.75016e+08	1.7339e+08	1.66652e+08	High	High	High	High	High	High	High	High	High	High
High	P10586	Receptor-type tyrosine-protein phosphatase F OS=Homo sapiens GN=PTPRF PE=1 SV=2	0	152.704	27	33	343	25	1	1907	212.7	6.3	489.68	33	1	1.1522e+07	1.05479e+07	1.30465e+07	1.33801e+07	1.22987e+07	12396818	1.0177e+07	1.03663e+07	9.65319e+06	1.20848e+07	1.11172e+07	1.27866e+07	1.36964e+07	1.59079e+07	1.40907e+07	1.41664e+07	1.17278e+07	1.34855e+07	1.18867e+07	1.22186e+07	1.29035e+07	1.124e+07	1.03666e+07	1.15041e+07	High	High	High	High	High	High	High	High	High	High
High	P09471	Guanine nucleotide-binding protein G(o) subunit alpha OS=Homo sapiens GN=GNAO1 PE=1 SV=4	0	152.206	58	18	810	3	1	354	40	5.53	1516.62	18	0	2.0592e+06	1.69173e+06	2.239e+06	2.34177e+06	1.41826e+06	688533	5.26739e+06	5.91198e+06	4.68634e+06	5.64549e+06	5.37607e+06	5.68971e+06	1.2119e+06	2.42865e+06	2.02932e+06	2.2654e+06	2.89043e+06	3.09779e+06	8.12669e+06	8.80054e+06	7.52185e+06	7.48077e+06	5.66899e+06	5.95312e+06	Peak Found	Peak Found	High	High	Peak Found	High	High	High	High	High
High	Q8WVV9	Heterogeneous nuclear ribonucleoprotein L-like OS=Homo sapiens GN=HNRNPLL PE=1 SV=1	0	151.739	66	25	497	24	1	542	60	7.72	966.6	25	0	3.0797e+07	2.5277e+07	3.05359e+07	2.75129e+07	2.82636e+07	2.95992e+07	2.82275e+07	2.8741e+07	2.51313e+07	2.75203e+07	2.38251e+07	2.97984e+07	2.60209e+07	3.10739e+07	3.31325e+07	3.09467e+07	2.90597e+07	30250042	2.3537e+07	2.50867e+07	2.45395e+07	2.32281e+07	2.44329e+07	2.51084e+07	High	High	High	High	High	High	High	High	High	High
High	Q99459	Cell division cycle 5-like protein OS=Homo sapiens GN=CDC5L PE=1 SV=2	0	151.643	53	29	435	29	1	802	92.2	8.18	676	29	0	3.35848e+07	2.79626e+07	3.33309e+07	2.926e+07	3.21915e+07	3.15372e+07	2.04916e+07	2.49496e+07	1.99821e+07	2.26874e+07	1.78839e+07	2.10788e+07	2.87694e+07	3.15066e+07	3.37744e+07	3.08966e+07	3.0165e+07	3.09664e+07	2.4992e+07	2.58748e+07	2.50267e+07	2.44289e+07	2.35772e+07	2.30335e+07	High	High	High	High	High	High	High	High	High	High
High	P31930	Cytochrome b-c1 complex subunit 1, mitochondrial OS=Homo sapiens GN=UQCRC1 PE=1 SV=3	0	151.425	57	19	584	18	1	480	52.6	6.37	1402.28	19	0	5.49511e+07	4.99881e+07	5.54618e+07	5.19466e+07	7.2406e+07	7.07256e+07	5.56157e+07	6.48431e+07	5.21669e+07	6.18851e+07	5.7076e+07	6.5854e+07	5.23014e+07	6.13788e+07	6.38854e+07	5.75828e+07	6.81776e+07	7.12433e+07	6.30049e+07	6.90256e+07	6.67336e+07	6.30018e+07	6.70274e+07	6.38874e+07	High	High	High	High	High	High	High	High	High	High
High	O95831	Apoptosis-inducing factor 1, mitochondrial OS=Homo sapiens GN=AIFM1 PE=1 SV=1	0	151.282	57	26	434	26	1	613	66.9	8.95	1046.64	26	0	4.13883e+07	3.07302e+07	3.98697e+07	3.67447e+07	4.61699e+07	4.56072e+07	2.70233e+07	3.65742e+07	2.72864e+07	3.35918e+07	2.61211e+07	3.07223e+07	3.49354e+07	4.02805e+07	4.45993e+07	3.68956e+07	4.52511e+07	4.82375e+07	7.53512e+07	8.55178e+07	8.87238e+07	8.24293e+07	7.64102e+07	7.39035e+07	High	High	High	High	High	High	High	High	High	High
High	Q9Y262	Eukaryotic translation initiation factor 3 subunit L OS=Homo sapiens GN=EIF3L PE=1 SV=1	0	151.074	54	26	605	26	1	564	66.7	6.34	892.53	26	0	5.91889e+07	4.75223e+07	5.79692e+07	5.25557e+07	6.12428e+07	5.85587e+07	3.52325e+07	3.91766e+07	3.18291e+07	3.77368e+07	3.06433e+07	3.55785e+07	4.3212e+07	4.91909e+07	5.59605e+07	4.9915e+07	5.03434e+07	4.99332e+07	4.45316e+07	4.69432e+07	4.98646e+07	4.33839e+07	4.70958e+07	4.30138e+07	High	High	High	High	High	High	High	High	High	High
High	P24928	DNA-directed RNA polymerase II subunit RPB1 OS=Homo sapiens GN=POLR2A PE=1 SV=2	0	150.995	25	35	386	35	1	1970	217	7.37	417.01	35	0	2.18854e+07	1.86179e+07	2.31925e+07	2.21882e+07	2.20779e+07	2.3155e+07	1.5151e+07	1.64887e+07	1.6122e+07	1.76918e+07	1.46227e+07	1.65084e+07	2.10018e+07	2.10469e+07	2.34295e+07	2.11002e+07	2.20789e+07	2.07977e+07	1.70258e+07	1.7905e+07	1.90958e+07	1.50304e+07	1.79871e+07	1.67019e+07	High	High	High	High	High	High	High	High	High	High
High	Q02252	Methylmalonate-semialdehyde dehydrogenase [acylating], mitochondrial OS=Homo sapiens GN=ALDH6A1 PE=1 SV=2	0	150.698	61	27	592	27	1	535	57.8	8.5	1035.52	27	0	6.54212e+07	5.34751e+07	6.37215e+07	5.73423e+07	9.05911e+07	8.8882e+07	4.14352e+07	4.65026e+07	3.69963e+07	4.51781e+07	4.50589e+07	5.06736e+07	5.91144e+07	6.57089e+07	7.21536e+07	6.13114e+07	7.02355e+07	7.19236e+07	4.50821e+07	4.76884e+07	5.28324e+07	4.89974e+07	4.6809e+07	4.43699e+07	High	High	High	High	High	High	High	High	High	High
High	Q96A65	Exocyst complex component 4 OS=Homo sapiens GN=EXOC4 PE=1 SV=1	0	150.696	47	35	483	35	1	974	110.4	6.49	656.94	35	0	1.83399e+07	1.46065e+07	1.65895e+07	1.51236e+07	1.5893e+07	1.53101e+07	1.47105e+07	1.80528e+07	1.35753e+07	1.60981e+07	1.35945e+07	1.54218e+07	1.53092e+07	1.85999e+07	1.67307e+07	1.71476e+07	1.50855e+07	1.67952e+07	1.96766e+07	2.02568e+07	1.8108e+07	1.67318e+07	1.46036e+07	1.64497e+07	High	High	High	High	High	High	High	High	High	High
High	Q8NCB2	CaM kinase-like vesicle-associated protein OS=Homo sapiens GN=CAMKV PE=2 SV=2	0	150.471	67	24	392	3	1	501	54.3	5.55	705.58	24	20	2.89398e+07	2.61551e+07	3.20171e+07	3.28729e+07	1.58029e+07	1.76527e+07	3.98038e+07	4.90209e+07	3.8519e+07	4.91491e+07	2.94572e+07	3.65555e+07	1.38784e+07	1.52491e+07	2.84585e+07	2.58092e+07	2.60012e+07	2.67734e+07	5.19943e+07	5.4331e+07	5.43618e+07	4.78382e+07	3.79208e+07	3.75601e+07	High	High	Peak Found	High	Peak Found	Peak Found	High	High	High	High
High	O75390	Citrate synthase, mitochondrial OS=Homo sapiens GN=CS PE=1 SV=2	0	149.296	49	19	616	19	1	466	51.7	8.32	1241.97	19	0	1.93452e+08	1.56621e+08	1.9141e+08	1.73691e+08	2.14849e+08	2.13534e+08	2.03919e+08	2.37692e+08	1.88861e+08	2.26817e+08	1.93476e+08	2.25121e+08	1.86027e+08	2.01862e+08	2.25679e+08	1.99671e+08	2.43489e+08	2.5319e+08	2.43881e+08	2.72589e+08	2.50464e+08	2.34333e+08	2.27262e+08	2.14844e+08	High	High	High	High	High	High	High	High	High	High
High	P17980	26S proteasome regulatory subunit 6A OS=Homo sapiens GN=PSMC3 PE=1 SV=3	0	148.845	66	23	624	23	1	439	49.2	5.24	1003.31	23	0	7.04172e+07	5.88473e+07	6.87902e+07	6.00633e+07	7.14387e+07	6.84429e+07	5.72102e+07	5.89892e+07	5.47545e+07	6.31733e+07	5.24152e+07	5.87152e+07	6.55623e+07	7.74539e+07	8.14874e+07	6.52193e+07	7.55602e+07	7.97162e+07	7.36624e+07	7.83046e+07	7.61127e+07	6.41877e+07	6.85371e+07	6.30148e+07	High	High	High	High	High	High	High	High	High	High
High	P07954	Fumarate hydratase, mitochondrial OS=Homo sapiens GN=FH PE=1 SV=3	0	148.741	59	23	548	23	1	510	54.6	8.76	1203.18	23	0	8.07102e+07	6.8215e+07	8.52738e+07	7.61008e+07	9.42555e+07	9.70725e+07	6.16776e+07	6.8014e+07	5.96757e+07	7.14569e+07	5.83201e+07	6.63424e+07	7.67594e+07	8.66197e+07	9.11914e+07	8.21135e+07	9.0495e+07	9.34709e+07	8.68572e+07	9.46163e+07	9.39717e+07	8.25488e+07	7.67726e+07	7.60542e+07	High	High	High	High	High	High	High	High	High	High
High	O75487	Glypican-4 OS=Homo sapiens GN=GPC4 PE=1 SV=4	0	148.602	54	23	589	21	1	556	62.4	6.68	926.8	23	3	4.3048e+07	3.67622e+07	4.06613e+07	3.58198e+07	3.77092e+07	3.7551e+07	4.72987e+07	5.58712e+07	4.66213e+07	5.45683e+07	4.7224e+07	5.1138e+07	3.80035e+07	4.30934e+07	7.79122e+07	7.47707e+07	4.46309e+07	4.38624e+07	5.9395e+07	6.43314e+07	7.89483e+07	7.16959e+07	8.2432e+07	7.75202e+07	High	High	High	High	High	High	High	High	High	High
High	P54920	Alpha-soluble NSF attachment protein OS=Homo sapiens GN=NAPA PE=1 SV=3	0	148.442	77	20	488	17	1	295	33.2	5.36	1128.47	20	4	5.49753e+07	4.53184e+07	6.00856e+07	5.26006e+07	5.6479e+07	5.7769e+07	4.5458e+07	5.2389e+07	4.24867e+07	5.1525e+07	4.19431e+07	4.50495e+07	5.01481e+07	5.68339e+07	5.6334e+07	5.06415e+07	4.79699e+07	5.14942e+07	6.43381e+07	7.41351e+07	6.26397e+07	5.57466e+07	4.79808e+07	4.99756e+07	High	High	High	High	High	High	High	High	High	High
High	P42167	Lamina-associated polypeptide 2, isoforms beta/gamma OS=Homo sapiens GN=TMPO PE=1 SV=2	0	148.073	60	21	565	6	1	454	50.6	9.38	1200.16	21	6	6.53587e+07	5.34217e+07	58233913	5.49686e+07	5.65838e+07	5.7394e+07	3.68951e+07	4.64406e+07	3.65044e+07	4.65391e+07	3.38728e+07	4.0967e+07	4.53559e+07	5.41242e+07	5.84073e+07	5.33362e+07	5.09991e+07	5.00711e+07	3.63218e+07	4.04385e+07	3.62513e+07	3.56938e+07	4.20327e+07	4.075e+07	High	High	High	High	High	High	High	High	High	High
High	Q96KR1	Zinc finger RNA-binding protein OS=Homo sapiens GN=ZFR PE=1 SV=2	0	147.977	36	28	436	28	1	1074	116.9	9.04	799.16	28	0	2.20243e+07	2.00844e+07	2.53653e+07	2.37538e+07	2.47675e+07	2.40514e+07	1.47372e+07	1.85813e+07	1.4917e+07	1.85768e+07	1.47036e+07	1.77081e+07	1.9245e+07	2.16066e+07	2.53387e+07	2.18623e+07	2.15875e+07	2.21296e+07	1.78982e+07	1.8596e+07	1.96695e+07	1.78736e+07	1.84864e+07	1.74063e+07	High	High	High	High	High	High	High	High	High	High
High	Q7L099-2	Isoform 2 of Protein RUFY3 OS=Homo sapiens GN=RUFY3	0	147.624	59	31	716	3	1	506	55.8	5.57	1307.87	31	0	2.10874e+06	1.95158e+06	3.00887e+06	3.06095e+06	2.4412e+06	2.78993e+06	1.82819e+06	2.57004e+06	2.10647e+06	2.36909e+06	2.20859e+06	2.50756e+06	5.11094e+06	5.71028e+06	4.53427e+06	4.00901e+06	3.86182e+06	4.21052e+06	3.97337e+06	4.26232e+06	3.81563e+06	3.09819e+06	2.80273e+06	2.81037e+06	Peak Found	High	High	Peak Found	High	High	High	Peak Found	High	Peak Found
High	P08559-4	Isoform 4 of Pyruvate dehydrogenase E1 component subunit alpha, somatic form, mitochondrial OS=Homo sapiens GN=PDHA1	0	147.495	60	24	666	24	1	428	47.5	8.54	1505.06	24	0	1.08777e+08	9.73644e+07	1.01344e+08	1.02607e+08	1.25501e+08	1.33209e+08	8.37891e+07	1.02956e+08	7.19717e+07	1.03147e+08	7.95292e+07	9.92988e+07	9.77099e+07	1.13696e+08	1.24643e+08	1.15085e+08	1.29916e+08	1.40498e+08	1.24708e+08	1.39657e+08	1.34356e+08	1.25881e+08	1.26331e+08	1.25959e+08	High	High	High	High	High	High	High	High	High	High
High	P10155	60 kDa SS-A/Ro ribonucleoprotein OS=Homo sapiens GN=TROVE2 PE=1 SV=2	0	147.312	58	23	539	23	1	538	60.6	8.03	908	23	0	5.857e+07	4.52491e+07	6.21751e+07	5.3699e+07	5.84372e+07	5.92746e+07	4.10952e+07	4.61345e+07	3.89819e+07	4.78552e+07	3.87138e+07	4.55939e+07	5.93745e+07	6.3855e+07	6.6817e+07	5.97498e+07	5.39553e+07	5.37079e+07	4.91934e+07	5.14999e+07	5.30458e+07	5.07472e+07	4.54277e+07	4.25468e+07	High	High	High	High	High	High	High	High	High	High
High	P61106	Ras-related protein Rab-14 OS=Homo sapiens GN=RAB14 PE=1 SV=4	0	147.244	82	16	626	15	1	215	23.9	6.21	1376.99	16	0	1.06286e+08	8.75635e+07	1.04081e+08	1.00724e+08	9.50289e+07	9.78067e+07	1.01493e+08	1.22635e+08	9.2794e+07	1.13382e+08	8.91093e+07	1.04256e+08	1.07557e+08	1.23567e+08	1.31053e+08	1.13268e+08	1.12316e+08	1.15552e+08	1.41705e+08	1.47754e+08	1.39387e+08	1.21855e+08	1.12526e+08	1.04587e+08	High	High	High	High	High	High	High	High	High	High
High	O43747-2	Isoform 2 of AP-1 complex subunit gamma-1 OS=Homo sapiens GN=AP1G1	0	147.195	47	29	484	29	1	825	91.7	6.8	830.28	29	0	5.75807e+07	4.77177e+07	5.7466e+07	5.42773e+07	5.72531e+07	5.81848e+07	4.33907e+07	4.97602e+07	4.05647e+07	4.84881e+07	3.98659e+07	4.4509e+07	5.43444e+07	6.46533e+07	6.43015e+07	5.42252e+07	5.48527e+07	5.75013e+07	6.04261e+07	6.51008e+07	6.47551e+07	5.92086e+07	5.46103e+07	5.28343e+07	High	High	High	High	High	High	High	High	High	High
High	P04899-4	Isoform sGi2 of Guanine nucleotide-binding protein G(i) subunit alpha-2 OS=Homo sapiens GN=GNAI2	0	147.194	58	19	846	11	1	366	41.5	5.99	1749.32	19	4	1.47301e+08	1.25742e+08	1.50563e+08	1.44003e+08	1.30962e+08	1.32463e+08	1.11273e+08	1.32468e+08	1.02852e+08	1.28103e+08	1.06174e+08	1.25264e+08	1.20567e+08	1.42449e+08	1.68923e+08	1.49304e+08	1.45102e+08	1.49149e+08	1.29583e+08	1.3787e+08	1.33493e+08	1.20971e+08	1.27448e+08	1.1988e+08	High	High	High	High	High	High	High	High	High	High
High	P61158	Actin-related protein 3 OS=Homo sapiens GN=ACTR3 PE=1 SV=3	0	147.042	66	22	750	19	1	418	47.3	5.88	1430.49	22	3	1.19623e+08	1.05037e+08	1.20906e+08	1.39558e+08	1.17226e+08	1.39219e+08	1.22681e+08	1.63904e+08	1.21298e+08	1.61196e+08	1.14968e+08	1.30359e+08	1.51703e+08	1.50618e+08	1.56302e+08	1.54758e+08	1.53348e+08	1.59037e+08	1.68407e+08	1.99882e+08	1.68453e+08	1.55561e+08	1.37598e+08	1.52772e+08	High	High	High	High	High	High	High	High	High	High
High	Q08AM6	Protein VAC14 homolog OS=Homo sapiens GN=VAC14 PE=1 SV=1	0	147.013	53	32	428	32	1	782	87.9	6.13	781.87	32	0	8.31409e+07	5.50237e+07	7.82194e+07	6.19781e+07	6.91802e+07	6.69894e+07	6.21224e+07	6.66645e+07	5.50644e+07	6.61736e+07	5.32218e+07	5.91208e+07	6.29357e+07	7.07488e+07	7.49329e+07	6.64941e+07	6.70434e+07	6.81415e+07	7.10175e+07	7.32498e+07	7.38669e+07	6.42702e+07	6.18078e+07	5.78381e+07	High	High	High	High	High	High	High	High	High	High
High	P13797	Plastin-3 OS=Homo sapiens GN=PLS3 PE=1 SV=4	0	146.946	56	29	436	21	1	630	70.8	5.6	783.76	29	8	3.15118e+07	2.73707e+07	4.3713e+07	4.01858e+07	7.6071e+07	7.52251e+07	2.35388e+07	2.84264e+07	2.71768e+07	3.32648e+07	2.13656e+07	2.5496e+07	4.91059e+07	5.44327e+07	5.96072e+07	5.1053e+07	7.05287e+07	7.17282e+07	1.88271e+07	1.95064e+07	3.8164e+07	3.40434e+07	2.75261e+07	2.70645e+07	High	High	High	High	High	High	High	High	High	High
High	O95819-3	Isoform 3 of Mitogen-activated protein kinase kinase kinase kinase 4 OS=Homo sapiens GN=MAP4K4	0	146.876	29	32	516	2	1	1320	150.9	7.42	569.16	32	25	2.8303e+07	2.58997e+07	2.62418e+07	2.47995e+07	2.001e+07	1.97532e+07	3.38221e+07	3.75785e+07	2.91715e+07	3.38447e+07	2.69315e+07	2.85943e+07	2.76213e+07	2.5611e+07	3.2319e+07	2.76827e+07	2.72368e+07	2.40191e+07	3.66915e+07	3.88739e+07	3.4157e+07	3.24129e+07	2.91176e+07	2.54798e+07	High	High	High	High	High	High	High	High	High	High
High	P63244	Receptor of activated protein C kinase 1 OS=Homo sapiens GN=RACK1 PE=1 SV=3	0	146.762	77	19	820	19	1	317	35.1	7.69	1816.48	19	0	2.87692e+08	2.3114e+08	2.75221e+08	2.4607e+08	2.86697e+08	2.78722e+08	2.04753e+08	2.35472e+08	1.82768e+08	2.19067e+08	1.82849e+08	2.09676e+08	2.25752e+08	2.6206e+08	3.0081e+08	2.69418e+08	2.75171e+08	2.85919e+08	2.31288e+08	2.57759e+08	2.48753e+08	2.35759e+08	2.50841e+08	2.43308e+08	High	High	High	High	High	High	High	High	High	High
High	P62195	26S proteasome regulatory subunit 8 OS=Homo sapiens GN=PSMC5 PE=1 SV=1	0	146.573	64	26	741	25	1	406	45.6	7.55	1527.79	26	1	8.92416e+07	6.88188e+07	8.84767e+07	7.77379e+07	9.1201e+07	8.76808e+07	7.22267e+07	8.08382e+07	6.98619e+07	8.09303e+07	6.78158e+07	7.22344e+07	88513127	9.33574e+07	1.01795e+08	8.4838e+07	9.26744e+07	9.27777e+07	9.45594e+07	9.98944e+07	9.82386e+07	8.54457e+07	8.11606e+07	7.73203e+07	High	High	High	High	High	High	High	High	High	High
High	Q15063	Periostin OS=Homo sapiens GN=POSTN PE=1 SV=2	0	146.54	48	28	216	2	1	836	93.3	7.53	307.48	28	26	709522	902513	564768	985198	1.9114e+07	2.13778e+07	648246	1.26137e+06	775118	682995	288799	619184	2.64126e+07	3.06431e+07	2.163e+07	1.85925e+07	1.82868e+06	1.88814e+06	4.06695e+06	3.64998e+06	1.70703e+07	1.60928e+07	2.66851e+07	2.81469e+07	Not Found	Not Found	Not Found	Not Found	High	High	Not Found	Not Found	Not Found	Not Found
High	P42166	Lamina-associated polypeptide 2, isoform alpha OS=Homo sapiens GN=TMPO PE=1 SV=2	0	146.387	52	25	489	15	1	694	75.4	7.66	1133.36	25	10	8.42694e+07	6.84499e+07	8.26741e+07	7.31544e+07	7.50149e+07	7.04167e+07	5.01967e+07	5.5831e+07	4.66388e+07	5.61105e+07	5.30472e+07	5.8212e+07	6.308e+07	7.32452e+07	7.61556e+07	6.7035e+07	6.18083e+07	6.61256e+07	4.51484e+07	4.82427e+07	5.19794e+07	4.75037e+07	5.36928e+07	5.26761e+07	High	High	High	High	High	High	High	High	High	High
High	Q8N158	Glypican-2 OS=Homo sapiens GN=GPC2 PE=2 SV=1	0	146.375	55	22	623	22	1	579	62.8	8	1197.4	22	0	4.85304e+07	4.02552e+07	4.34582e+07	3.63006e+07	4.26821e+07	3.72168e+07	5.32684e+07	5.73238e+07	4.6306e+07	5.64817e+07	3.92963e+07	4.42761e+07	7.64179e+07	7.90306e+07	9.51852e+07	8.4646e+07	5.83774e+07	5.86535e+07	7.14416e+07	7.63064e+07	6.57752e+07	6.08802e+07	5.12771e+07	4.30308e+07	High	High	High	High	High	High	High	High	High	High
High	P08195-4	Isoform 4 of 4F2 cell-surface antigen heavy chain OS=Homo sapiens GN=SLC3A2	0	146.338	39	26	602	26	1	661	71.1	4.97	1009.3	26	0	7.43209e+07	5.70258e+07	7.60251e+07	6.73437e+07	6.97647e+07	6.90223e+07	4.9291e+07	5.54552e+07	4.58768e+07	5.42674e+07	4.00408e+07	4.19809e+07	4.75727e+07	5.36307e+07	6.77165e+07	6.16056e+07	7.23831e+07	7.62182e+07	6.08978e+07	6.78682e+07	6.62611e+07	6.1716e+07	5.22202e+07	5.36638e+07	High	High	High	High	High	High	High	High	High	High
High	O00139-4	Isoform 4 of Kinesin-like protein KIF2A OS=Homo sapiens GN=KIF2A	0	146.22	48	29	593	2	1	744	84	6.37	701.61	29	25	5.10205e+07	4.27572e+07	5.18061e+07	5.30294e+07	3.30206e+07	3.87314e+07	5.33511e+07	6.21862e+07	5.2687e+07	6.16425e+07	4.85603e+07	5.35488e+07	4.55492e+07	4.93455e+07	5.97324e+07	5.01854e+07	5.07107e+07	4.9127e+07	7.42437e+07	7.44304e+07	7.2381e+07	6.34713e+07	5.79491e+07	4.72191e+07	Peak Found	Peak Found	High	High	Not Found	Not Found	High	High	High	Peak Found
High	P07196	Neurofilament light polypeptide OS=Homo sapiens GN=NEFL PE=1 SV=3	0	146.051	58	30	497	26	1	543	61.5	4.65	911.05	30	0	2.29785e+07	2.07551e+07	3.05314e+07	2.6776e+07	2.53426e+07	2.72231e+07	1.02696e+07	1.23726e+07	7.71808e+06	8.28857e+06	5.13475e+06	5.31752e+06	3.62568e+07	3.96019e+07	2.50713e+07	2.0372e+07	1.45551e+07	1.44129e+07	9.21499e+07	9.73533e+07	6.45867e+07	5.78972e+07	3.44126e+07	3.21557e+07	High	High	High	High	High	High	High	High	High	High
High	Q9UJS0-2	Isoform 2 of Calcium-binding mitochondrial carrier protein Aralar2 OS=Homo sapiens GN=SLC25A13	0	146.029	54	28	596	20	1	676	74.3	8.62	1067.08	28	0	17659024	1.55252e+07	1.77714e+07	1.6543e+07	33214904	3.33194e+07	1.40637e+07	1.6995e+07	1.37918e+07	1.6199e+07	1.56795e+07	1.96137e+07	2.08488e+07	2.52347e+07	2.33627e+07	2.20465e+07	2.5071e+07	2.67608e+07	2.1333e+07	2.36033e+07	2.31179e+07	2.1847e+07	2.27432e+07	2.19987e+07	High	High	High	High	High	High	High	High	High	High
High	P18583-5	Isoform D of Protein SON OS=Homo sapiens GN=SON	0	145.927	25	34	420	34	1	2459	266.9	5.73	495.37	34	0	6.85109e+07	7.34555e+07	7.30887e+07	7.61933e+07	7.74835e+07	8.57766e+07	8.25028e+07	1.08428e+08	8.28575e+07	1.08037e+08	7.25836e+07	1.00164e+08	7.49436e+07	8.97981e+07	9.66348e+07	9.52236e+07	7.97987e+07	9.36181e+07	1.07953e+08	1.32468e+08	1.13949e+08	1.03059e+08	9.97416e+07	1.01929e+08	High	High	High	High	High	High	High	High	High	High
High	Q7L2E3-2	Isoform 2 of Putative ATP-dependent RNA helicase DHX30 OS=Homo sapiens GN=DHX30	0	145.725	33	34	403	34	1	1222	136	8.6	534.81	34	0	2.08611e+07	1.42e+07	1.75024e+07	1.55452e+07	1.49822e+07	1.51459e+07	1.43256e+07	1.52538e+07	11378873	1.28799e+07	1.1157e+07	1.32194e+07	1.492e+07	1.59144e+07	1.83647e+07	1.58341e+07	1.57382e+07	1.65157e+07	1.50787e+07	1.52446e+07	1.40389e+07	1.2531e+07	1.39988e+07	1.21595e+07	High	High	High	High	High	High	High	High	High	High
High	Q13310-3	Isoform 3 of Polyadenylate-binding protein 4 OS=Homo sapiens GN=PABPC4	0	145.688	43	27	447	18	1	660	72.3	9.35	637.97	27	0	3.07056e+07	2.62207e+07	3.07517e+07	2.94118e+07	3.52165e+07	3.61003e+07	2.12105e+07	2.38723e+07	1.99037e+07	2.25208e+07	1.93798e+07	2.12808e+07	3.34857e+07	3.24831e+07	3.9356e+07	3.23223e+07	3.42598e+07	3.1532e+07	2.41511e+07	2.46849e+07	2.70067e+07	2.22451e+07	2.55445e+07	2.5317e+07	High	High	High	High	High	High	High	High	High	High
High	Q9Y2W1	Thyroid hormone receptor-associated protein 3 OS=Homo sapiens GN=THRAP3 PE=1 SV=2	0	145.676	30	26	502	25	1	955	108.6	10.15	841.79	26	0	6.39401e+07	5.47659e+07	6.33703e+07	5.94159e+07	6.17552e+07	6.05883e+07	4.04617e+07	4.87884e+07	3.91635e+07	4.77585e+07	4.03766e+07	4.43322e+07	4.92864e+07	5.46997e+07	6.29703e+07	5.65456e+07	5.51364e+07	5.71471e+07	4.68497e+07	4.96192e+07	4.99314e+07	4.64336e+07	4.79094e+07	4.59562e+07	High	High	High	High	High	High	High	High	High	High
High	Q92769	Histone deacetylase 2 OS=Homo sapiens GN=HDAC2 PE=1 SV=2	0	145.665	59	20	442	13	1	488	55.3	5.91	945.27	20	6	5.30866e+07	4.70246e+07	5.73644e+07	4.88765e+07	4.87884e+07	4.50925e+07	4.25511e+07	4.82106e+07	3.85239e+07	4.64418e+07	3.80788e+07	4.47566e+07	3.85672e+07	4.51017e+07	5.37336e+07	4.77514e+07	4.40458e+07	4.57889e+07	3.81463e+07	4.51433e+07	3.90782e+07	4.11186e+07	4.07533e+07	4.20777e+07	High	High	High	High	High	High	High	High	High	High
High	Q4V328	GRIP1-associated protein 1 OS=Homo sapiens GN=GRIPAP1 PE=1 SV=1	0	145.494	46	31	254	31	1	841	95.9	5.11	375.16	31	0	1.50725e+07	1.25134e+07	1.62905e+07	1.42404e+07	1.73119e+07	1.54778e+07	1.31669e+07	1.46266e+07	1.15698e+07	1.35863e+07	1.02367e+07	1.11566e+07	1.63437e+07	2.17256e+07	2.13679e+07	1.68949e+07	1.79374e+07	1.92719e+07	2.83477e+07	3.18287e+07	2.6304e+07	2.46597e+07	2.15658e+07	2.07763e+07	High	High	High	High	High	High	High	High	High	High
High	P29692-2	Isoform 2 of Elongation factor 1-delta OS=Homo sapiens GN=EEF1D	0	145.224	42	21	444	5	1	647	71.4	6.42	1011.19	21	17	8.05079e+07	6.33919e+07	7.86684e+07	6.98821e+07	8.08879e+07	7.75923e+07	4.72228e+07	5.4007e+07	4.55735e+07	5.34512e+07	4.87245e+07	5.04512e+07	6.58344e+07	7.20669e+07	8.38458e+07	6.74617e+07	7.6052e+07	7.84826e+07	5.98496e+07	6.3814e+07	6.82684e+07	6.14753e+07	6.37199e+07	6.13025e+07	High	High	High	High	High	High	High	High	High	High
High	Q9UHX1-2	Isoform 2 of Poly(U)-binding-splicing factor PUF60 OS=Homo sapiens GN=PUF60	0	145.196	62	23	529	23	1	542	58.1	5.35	1026.12	23	0	5.37507e+07	5.14161e+07	5.27402e+07	5.51271e+07	5.26517e+07	5.23659e+07	3.64401e+07	3.88053e+07	3.05766e+07	3.65012e+07	2.9407e+07	3.44576e+07	4.54653e+07	5.33604e+07	6.13254e+07	5.50344e+07	4.73228e+07	5.31157e+07	4.27304e+07	4.5374e+07	4.82982e+07	4.41937e+07	4.09223e+07	4.16808e+07	High	High	High	High	High	High	High	High	High	High
High	P09960	Leukotriene A-4 hydrolase OS=Homo sapiens GN=LTA4H PE=1 SV=2	0	145.126	54	28	544	28	1	611	69.2	6.18	1030.49	28	0	3.90703e+07	3.34988e+07	4.17084e+07	3.7836e+07	6.29889e+07	6.1921e+07	2.19459e+07	2.6332e+07	2.1862e+07	2.64369e+07	2.02857e+07	2.48353e+07	5.0396e+07	5.76288e+07	4.97067e+07	4.54918e+07	4.40531e+07	4.74216e+07	3.06754e+07	3.15475e+07	3.93632e+07	3.41716e+07	3.16061e+07	2.91071e+07	High	High	High	High	High	High	High	High	High	High
High	Q9UKA9	Polypyrimidine tract-binding protein 2 OS=Homo sapiens GN=PTBP2 PE=1 SV=1	0	144.925	57	19	589	1	1	531	57.5	8.66	1353.35	19	18	5.2219e+07	4.4838e+07	6.07814e+07	5.62638e+07	4.38861e+07	4.4973e+07	4.68887e+07	5.4763e+07	4.59584e+07	5.81994e+07	4.91934e+07	5.48912e+07	5.27778e+07	6.22094e+07	6.06612e+07	5.43989e+07	4.19639e+07	4.32029e+07	5.20341e+07	5.2803e+07	5.38874e+07	4.94955e+07	4.42836e+07	4.20435e+07	High	High	High	High	High	High	High	High	High	High
High	O00154	Cytosolic acyl coenzyme A thioester hydrolase OS=Homo sapiens GN=ACOT7 PE=1 SV=3	0	144.84	51	19	774	19	1	380	41.8	8.54	1488.23	19	0	1.03827e+08	8.89876e+07	1.11599e+08	1.0259e+08	8.67551e+07	8.44866e+07	1.14133e+08	1.28736e+08	1.05432e+08	1.24214e+08	9.49053e+07	1.07506e+08	1.15854e+08	1.28948e+08	1.25191e+08	1.07565e+08	1.01266e+08	1.05036e+08	1.64449e+08	1.76543e+08	1.54161e+08	1.38891e+08	1.10076e+08	1.11299e+08	High	High	High	High	High	High	High	High	High	High
High	P51858	Hepatoma-derived growth factor OS=Homo sapiens GN=HDGF PE=1 SV=1	0	144.576	82	22	512	21	1	240	26.8	4.73	1170.14	22	0	6.71848e+07	5.69738e+07	7.24827e+07	6.48058e+07	7.6784e+07	7.45061e+07	4.87426e+07	5.64361e+07	4.84065e+07	5.66034e+07	5.09822e+07	6.01687e+07	7.87381e+07	9.29207e+07	8.64847e+07	7.70735e+07	6.93516e+07	7.36933e+07	3.62089e+07	3.97772e+07	4.97163e+07	4.52188e+07	4.66801e+07	4.56239e+07	High	High	High	High	High	High	High	High	High	High
High	Q2M2I8	AP2-associated protein kinase 1 OS=Homo sapiens GN=AAK1 PE=1 SV=3	0	144.511	49	29	369	28	1	961	103.8	6.6	559.63	29	1	1.37621e+07	1.23882e+07	1.43387e+07	1.40985e+07	1.21223e+07	1.24416e+07	1.40445e+07	1.61351e+07	1.19327e+07	1.53562e+07	1.06412e+07	1.83586e+07	1.55897e+07	1.91315e+07	1.60202e+07	2.34623e+07	1.55046e+07	1.53701e+07	2.14905e+07	2.27548e+07	1.98139e+07	2.95081e+07	1.58644e+07	1.41163e+07	High	High	High	High	High	High	High	High	High	High
High	O00232	26S proteasome non-ATPase regulatory subunit 12 OS=Homo sapiens GN=PSMD12 PE=1 SV=3	0	144.484	62	25	572	25	1	456	52.9	7.65	1104.34	25	0	7.99736e+07	6.55927e+07	7.6996e+07	7.10751e+07	7.50056e+07	7.59885e+07	6.65403e+07	7.90245e+07	6.31475e+07	7.07658e+07	6.08983e+07	6.62052e+07	7.48753e+07	8.49836e+07	8.96966e+07	7.49464e+07	8.50023e+07	8.87078e+07	8.79157e+07	9.50241e+07	8.92488e+07	7.49958e+07	8.0575e+07	7.39351e+07	High	High	High	High	High	High	High	High	High	High
High	P37268	Squalene synthase OS=Homo sapiens GN=FDFT1 PE=1 SV=1	0	144.346	57	22	484	22	1	417	48.1	6.54	884.77	22	0	7.54509e+07	6.49282e+07	7.62018e+07	7.00013e+07	5.17182e+07	5.01415e+07	5.14942e+07	6.21768e+07	4.75184e+07	5.48632e+07	3.79433e+07	4.14979e+07	4.24901e+07	4.9152e+07	8.20309e+07	7.30804e+07	6.83112e+07	7.01909e+07	5.01525e+07	5.29814e+07	4.42152e+07	3.8738e+07	5.65335e+07	5.2864e+07	High	High	High	High	High	High	High	High	High	High
High	Q6SZW1	Sterile alpha and TIR motif-containing protein 1 OS=Homo sapiens GN=SARM1 PE=1 SV=1	0	144.334	52	30	526	30	1	724	79.3	6.55	730.28	30	0	2.30461e+07	1.9534e+07	2.34257e+07	2.09352e+07	1.92937e+07	1.86359e+07	2.46139e+07	2.92936e+07	2.18654e+07	2.59262e+07	2.18812e+07	2.50888e+07	2.41059e+07	2.7613e+07	2.68501e+07	2.4676e+07	2.39598e+07	2.5708e+07	2.26778e+07	2.59941e+07	2.28116e+07	2.05174e+07	2.04411e+07	2.00059e+07	High	High	High	High	High	High	High	High	High	High
High	P23526	Adenosylhomocysteinase OS=Homo sapiens GN=AHCY PE=1 SV=4	0	144.091	48	22	742	21	1	432	47.7	6.34	1354.31	22	0	2.19912e+08	1.79154e+08	1.9658e+08	1.87544e+08	2.28824e+08	2.28557e+08	1.40773e+08	1.67211e+08	1.28372e+08	1.63443e+08	1.32987e+08	1.54157e+08	1.6339e+08	188794968	1.96194e+08	1.80375e+08	1.81054e+08	1.89266e+08	1.87764e+08	2.07193e+08	2.03716e+08	1.84006e+08	1.9627e+08	1.88945e+08	High	High	High	High	High	High	High	High	High	High
High	Q9BU40-4	Isoform 4 of Chordin-like protein 1 OS=Homo sapiens GN=CHRDL1	0	144.05	58	21	277	21	1	458	52.2	8.24	341.23	21	0	3.68398e+06	3.39564e+06	1.74998e+06	2.09098e+06	1.8007e+06	2.52097e+06	4.29665e+07	4.94855e+07	5.14077e+07	6.14648e+07	7.88903e+07	9.36601e+07	1.07547e+06	1680693	2.54573e+06	2.35982e+06	3.02503e+06	3.20933e+06	1.60697e+07	1.93024e+07	2.96663e+07	2.95385e+07	3.23891e+07	3.37439e+07	High	High	Peak Found	Peak Found	Peak Found	Peak Found	High	High	High	High
High	Q9P2K5	Myelin expression factor 2 OS=Homo sapiens GN=MYEF2 PE=1 SV=3	0	144.043	54	26	550	2	1	600	64.1	8.75	901.77	26	22	1.19899e+08	1.10052e+08	1.19296e+08	1.26684e+08	1.11538e+08	1.28578e+08	8.39212e+07	1.10206e+08	8.22871e+07	109667429	8.53199e+07	1.05506e+08	1.10175e+08	1.26241e+08	1.37683e+08	1.27729e+08	1.23373e+08	1.30384e+08	1.1045e+08	1.23705e+08	1.15201e+08	1.10967e+08	1.0996e+08	1.05345e+08	Peak Found	Peak Found	Peak Found	Peak Found	Peak Found	Peak Found	Peak Found	Peak Found	Peak Found	Peak Found
High	O60664	Perilipin-3 OS=Homo sapiens GN=PLIN3 PE=1 SV=3	0	144.041	69	20	396	20	1	434	47	5.44	814.07	20	0	4.0621e+07	3.34931e+07	3.76441e+07	3.3915e+07	5.37083e+07	5.37785e+07	2.2179e+07	2.56324e+07	2.02128e+07	2.33194e+07	2.02706e+07	2.38923e+07	5.05548e+07	5.76985e+07	4.70441e+07	4.35349e+07	4.34035e+07	4.67299e+07	3.03343e+07	3.3837e+07	35891206	3.37267e+07	3.37001e+07	3.27254e+07	High	High	High	High	High	High	High	High	High	High
High	P13674	Prolyl 4-hydroxylase subunit alpha-1 OS=Homo sapiens GN=P4HA1 PE=1 SV=2	0	143.891	55	27	507	1	1	534	61	6.01	861.77	27	0	1561242	1.25916e+06	1.874e+06	1.60892e+06	2.52283e+06	2591210	706192	847547	685759	910252	903625	848288	1994825	1.79684e+06	1.83095e+06	1.63457e+06	1.61398e+06	1.49275e+06	952694	1068938	1.3625e+06	1268175	1121195	1.15979e+06	High	High	High	High	High	High	High	High	High	High
High	P17252	Protein kinase C alpha type OS=Homo sapiens GN=PRKCA PE=1 SV=4	0	143.602	48	26	523	15	1	672	76.7	7.05	962.82	26	12	5.4422e+07	41943228	5.51865e+07	4.92421e+07	4.9612e+07	4.61901e+07	5.30189e+07	6.14896e+07	4.97531e+07	5.92146e+07	4.75758e+07	5.48187e+07	4.47359e+07	4.73464e+07	6.6583e+07	5.82185e+07	7.3107e+07	7.44764e+07	6.13507e+07	6.62412e+07	6.37547e+07	5.5287e+07	5.71137e+07	5.58766e+07	High	High	High	High	High	High	High	High	High	High
High	P00387-3	Isoform 3 of NADH-cytochrome b5 reductase 3 OS=Homo sapiens GN=CYB5R3	0	143.557	67	16	598	16	1	334	38.2	6.9	1083	16	0	9.00616e+07	6.91546e+07	8.54431e+07	7.5071e+07	9.77847e+07	9.40542e+07	8.96785e+07	1.01096e+08	8.41694e+07	9.3889e+07	8.95074e+07	9.57238e+07	8.53588e+07	9.40687e+07	1.06223e+08	8.8964e+07	1.07301e+08	1.10052e+08	9.75982e+07	1.05671e+08	1.04399e+08	9.50875e+07	9.06561e+07	8.95117e+07	High	High	High	High	High	High	High	High	High	High
High	Q9NYF8	Bcl-2-associated transcription factor 1 OS=Homo sapiens GN=BCLAF1 PE=1 SV=2	0	143.505	35	29	479	28	1	920	106.1	9.98	561.64	29	1	4.19734e+07	3.58884e+07	4.09485e+07	4.04407e+07	3.93174e+07	4.21734e+07	3.77957e+07	4.51475e+07	3.72807e+07	4.43145e+07	3.42329e+07	3.84086e+07	4.77704e+07	5.34023e+07	5.82892e+07	5.1637e+07	4.95318e+07	5.2098e+07	4.41019e+07	4.84589e+07	4.89402e+07	4.22668e+07	4.12692e+07	3.91128e+07	High	High	High	High	High	High	High	High	High	High
High	Q9H0B6	Kinesin light chain 2 OS=Homo sapiens GN=KLC2 PE=1 SV=1	0	143.362	51	29	614	18	1	622	68.9	7.15	1078.05	29	1	1.5404e+07	1.4136e+07	1.68956e+07	1.66893e+07	1.19051e+07	1.42233e+07	1.24535e+07	1.66021e+07	1.24725e+07	1.61321e+07	9.5963e+06	1.33051e+07	1.23348e+07	1.62792e+07	1.75389e+07	1.6892e+07	1.46705e+07	1.73467e+07	2.23178e+07	2.42372e+07	1.98544e+07	1.91846e+07	1.66266e+07	1.80845e+07	High	High	High	High	High	High	High	High	High	High
High	P68400	Casein kinase II subunit alpha OS=Homo sapiens GN=CSNK2A1 PE=1 SV=1	0	143.237	56	20	467	20	1	391	45.1	7.74	930.45	20	0	4.58636e+07	3.59171e+07	4.53197e+07	3.73464e+07	4.23941e+07	3.96121e+07	4.17295e+07	4.46375e+07	3.81108e+07	4.24477e+07	3.68435e+07	4.06369e+07	3.9485e+07	4.36598e+07	4.87506e+07	4.15197e+07	4.40856e+07	4.48926e+07	4.91987e+07	4.87408e+07	4.73186e+07	4.38717e+07	4.06926e+07	4.15346e+07	High	High	High	High	High	High	High	High	High	High
High	O60341-2	Isoform 2 of Lysine-specific histone demethylase 1A OS=Homo sapiens GN=KDM1A	0	143.107	49	31	419	31	1	876	95.1	6.25	655.29	31	0	4.59223e+07	3.76714e+07	4.45208e+07	3.84039e+07	4.43187e+07	4.21433e+07	3.05142e+07	3.25834e+07	2.82496e+07	3.19464e+07	2.7733e+07	3.20693e+07	3.54203e+07	3.78388e+07	4.19513e+07	3.63801e+07	3.29567e+07	3.39884e+07	2.69508e+07	2.79256e+07	3.28547e+07	3.02804e+07	3.32215e+07	3.262e+07	High	High	High	High	High	High	High	High	High	High
High	P49748-3	Isoform 3 of Very long-chain specific acyl-CoA dehydrogenase, mitochondrial OS=Homo sapiens GN=ACADVL	0	143.037	52	27	380	27	1	678	72.9	8.75	637.28	27	0	4.35824e+07	3.59275e+07	3.7753e+07	3.59097e+07	6.74888e+07	7.00479e+07	2.05486e+07	2.53375e+07	1.98669e+07	2.29423e+07	2.11386e+07	2.43683e+07	4.16694e+07	4.93529e+07	4.59433e+07	4.21254e+07	5.22549e+07	5.49564e+07	2.53478e+07	2.73138e+07	3.22191e+07	2.80887e+07	2.94808e+07	2.80069e+07	High	High	High	High	High	High	High	High	High	High
High	Q96SI9	Spermatid perinuclear RNA-binding protein OS=Homo sapiens GN=STRBP PE=1 SV=1	0	143.009	46	25	545	20	1	672	73.6	8.72	833.27	25	0	1.31433e+07	1.09204e+07	1.39366e+07	1.37564e+07	1.191e+07	1.36081e+07	1.254e+07	1.51582e+07	9.64788e+06	1.55337e+07	1.13746e+07	1.32182e+07	1.50144e+07	1.60605e+07	1.68814e+07	1.49328e+07	1.48767e+07	1.50967e+07	1.7208e+07	1.70511e+07	1.76694e+07	1.55454e+07	1.32657e+07	1.18587e+07	High	High	High	High	High	High	High	High	High	High
High	Q8N8S7	Protein enabled homolog OS=Homo sapiens GN=ENAH PE=1 SV=2	0	142.986	40	21	532	21	1	591	66.5	6.93	1108.67	21	0	5.68462e+07	4.84626e+07	5.77272e+07	5.56022e+07	6.1017e+07	6.2179e+07	3.32293e+07	4.09955e+07	3.10639e+07	3.85543e+07	3.47285e+07	4.02004e+07	5.50988e+07	6.4501e+07	60603269	5.3994e+07	5.49588e+07	5.68343e+07	5.36184e+07	5.76097e+07	5.89451e+07	5.31383e+07	4.99404e+07	4.48064e+07	High	High	High	High	High	High	High	High	High	High
High	A0MZ66-3	Isoform 3 of Shootin-1 OS=Homo sapiens GN=SHTN1	0	142.979	53	34	483	34	1	649	73.6	5.45	805.22	34	0	2.53931e+07	2.02343e+07	2.57934e+07	2.52586e+07	2.84459e+07	3.03638e+07	3.78863e+07	4.68509e+07	3.95979e+07	4.83134e+07	3.61937e+07	4.25873e+07	3.11211e+07	3.1949e+07	3.28913e+07	3.06821e+07	3.6116e+07	3.68864e+07	4.38654e+07	4.82522e+07	4.59065e+07	4.10484e+07	33895164	3.20805e+07	High	High	High	High	High	High	High	High	High	High
High	O60701	UDP-glucose 6-dehydrogenase OS=Homo sapiens GN=UGDH PE=1 SV=1	0	142.968	72	27	412	27	1	494	55	7.12	855.82	27	0	5.15994e+07	3.876e+07	4.23494e+07	3.93402e+07	5.18401e+07	5.10804e+07	3.17035e+07	3.67695e+07	2.91609e+07	3.3911e+07	3.2781e+07	3.4439e+07	3.80374e+07	4.34414e+07	4.95582e+07	4.42412e+07	4.26997e+07	4.27979e+07	2.56394e+07	2.6578e+07	3.09439e+07	2.70172e+07	3.5512e+07	3.42573e+07	High	High	High	High	High	High	High	High	High	High
High	Q9P2K5-2	Isoform 2 of Myelin expression factor 2 OS=Homo sapiens GN=MYEF2	0	142.965	52	25	557	1	1	576	61.9	8.62	920.31	25	0	273733	96245.2	262282	228246	156626	118408	381677	424199	496273	669215	188325	340495	273345	700555	390053	126399	362884	564208	735555	711191	706531	552725	122159	453279	Peak Found	Peak Found	Peak Found	Peak Found	Peak Found	Peak Found	High	High	Peak Found	High
High	P07602-3	Isoform Sap-mu-9 of Prosaposin OS=Homo sapiens GN=PSAP	0	142.965	53	24	1064	1	1	527	58.4	5.14	1586.45	24	0	2.40246e+06	1.62002e+06	2.05429e+06	1.75173e+06	1.84747e+06	1.78345e+06	2.67747e+06	3.03293e+06	1.5325e+06	2.1922e+06	2.0981e+06	2.75574e+06	2.71162e+06	3.57519e+06	2.14374e+06	1.94697e+06	2.66299e+06	2586759	2.95337e+06	3.33979e+06	2.44054e+06	2278800	2.6897e+06	2.69442e+06	High	High	High	High	High	High	High	High	High	High
High	O75116	Rho-associated protein kinase 2 OS=Homo sapiens GN=ROCK2 PE=1 SV=4	0	142.959	33	34	358	29	1	1388	160.8	6.02	465.04	34	5	1.69527e+07	1.47332e+07	1.44863e+07	1.37126e+07	1.25562e+07	1.2637e+07	1.83249e+07	2.27175e+07	1.66554e+07	2.17573e+07	1.51366e+07	1.86601e+07	7.02246e+06	5.97414e+06	1.13151e+07	9.61025e+06	9.8512e+06	9.33199e+06	1.68781e+07	1.95317e+07	1.69652e+07	1.57623e+07	1.81246e+07	1.69472e+07	High	High	High	High	High	High	High	High	High	High
High	Q9UMS4	Pre-mRNA-processing factor 19 OS=Homo sapiens GN=PRPF19 PE=1 SV=1	0	142.71	63	17	575	17	1	504	55.1	6.61	1097.32	17	0	1.03715e+08	8.44543e+07	1.02882e+08	9.02963e+07	8.93089e+07	8.72228e+07	6.99514e+07	8.23668e+07	6.43687e+07	7.77604e+07	6.6545e+07	7.34341e+07	7.50325e+07	8.25473e+07	1.0092e+08	8.43717e+07	8.82954e+07	9.0101e+07	7.36337e+07	7.57283e+07	8.04377e+07	6.9918e+07	7.51177e+07	7.05604e+07	High	High	High	High	High	High	High	High	High	High
High	P02786	Transferrin receptor protein 1 OS=Homo sapiens GN=TFRC PE=1 SV=2	0	142.346	42	27	501	27	1	760	84.8	6.61	792.89	27	0	4.00605e+07	3.41421e+07	3.55218e+07	3.23663e+07	3.95595e+07	3.90619e+07	2.77809e+07	3.29832e+07	2.36075e+07	2.79842e+07	2.36374e+07	2.46071e+07	3.02129e+07	3.25851e+07	4.09976e+07	3.46412e+07	4.20669e+07	4.22479e+07	4.21845e+07	4.62808e+07	4.18801e+07	3.71743e+07	3.27072e+07	3.02783e+07	High	High	High	High	High	High	High	High	High	High
High	Q9H0A0	RNA cytidine acetyltransferase OS=Homo sapiens GN=NAT10 PE=1 SV=2	0	142.337	41	35	420	34	1	1025	115.7	8.27	625.82	35	1	2.64267e+07	2.13294e+07	2.46107e+07	2.18015e+07	2.3301e+07	2.24707e+07	1.56224e+07	1.79128e+07	1.60957e+07	1.74713e+07	1.50998e+07	1.60971e+07	1.60593e+07	1.69984e+07	2.31517e+07	2.05605e+07	2.10055e+07	2.24042e+07	1.79252e+07	1.89546e+07	2.00699e+07	1.83736e+07	2.04551e+07	1.92673e+07	High	High	High	High	High	High	High	High	High	High
High	Q15063-5	Isoform 5 of Periostin OS=Homo sapiens GN=POSTN	0	142.316	49	27	205	1	1	809	90.4	7.39	302.43	27	0	126660	72284	153565	126095	601168	637672	83760.5	94760.4		84924.2			752108	802872	652447	576704	129613	173327	166930	244714	676319	551208	1.02029e+06	745331	Peak Found	Peak Found	Peak Found	Peak Found	Peak Found	Peak Found	Peak Found	Peak Found	Not Found	Peak Found
High	P62140	Serine/threonine-protein phosphatase PP1-beta catalytic subunit OS=Homo sapiens GN=PPP1CB PE=1 SV=3	0	142.146	70	18	662	6	1	327	37.2	6.19	1402.65	18	0	2.82485e+07	2.22413e+07	2.68261e+07	2.17128e+07	2.5721e+07	2.40724e+07	2.12961e+07	2.46207e+07	2.03413e+07	2.30611e+07	1.95862e+07	2.10617e+07	2.40742e+07	2.75508e+07	2.83347e+07	2.55373e+07	2.48478e+07	26894586	2.75847e+07	2.99082e+07	2.72199e+07	2.5957e+07	2.42221e+07	2.28656e+07	High	High	High	High	High	High	High	High	High	High
High	P13674-2	Isoform 2 of Prolyl 4-hydroxylase subunit alpha-1 OS=Homo sapiens GN=P4HA1	0	142.087	53	27	489	1	1	534	60.9	6.01	809.27	27	26	5.52246e+07	5.04599e+07	6.43471e+07	6.6351e+07	1.0039e+08	1.05933e+08	2.15842e+07	2.36169e+07	2.53255e+07	2.91535e+07	2.9531e+07	3.28526e+07	6.09558e+07	8.15668e+07	80291242	6.05587e+07	6.87364e+07	6.14565e+07	3.22774e+07	4.45505e+07	6.21474e+07	4.71662e+07	4.40076e+07	4.99117e+07	Peak Found	High	High	High	High	High	Peak Found	Peak Found	Peak Found	Peak Found
High	P09471-2	Isoform Alpha-2 of Guanine nucleotide-binding protein G(o) subunit alpha OS=Homo sapiens GN=GNAO1	0	141.98	58	19	828	1	1	354	40.1	5.9	1505.23	19	21	2.6486e+08	2.18212e+08	2.78097e+08	2.51739e+08	2.03428e+08	1.98865e+08	3.11027e+08	3.62991e+08	3.01263e+08	3.62939e+08	3.1685e+08	3.5534e+08	2.46169e+08	2.83492e+08	3.02375e+08	2.71851e+08	2.74083e+08	2.79146e+08	4.36613e+08	4.76344e+08	4.28119e+08	3.84161e+08	3.1962e+08	3.00992e+08	Peak Found	High	Peak Found	Not Found	Peak Found	Not Found	High	High	High	High
High	O60271	C-Jun-amino-terminal kinase-interacting protein 4 OS=Homo sapiens GN=SPAG9 PE=1 SV=4	0	141.95	35	34	375	28	1	1321	146.1	5.15	496.84	34	6	2.90058e+07	2.50518e+07	2.7164e+07	2.64806e+07	2.63636e+07	2.58378e+07	1.94481e+07	2.84864e+07	1.94455e+07	2.61065e+07	1.89565e+07	2.30244e+07	2.99791e+07	3.19022e+07	3.30683e+07	2.93015e+07	2.95432e+07	3.01128e+07	2.98828e+07	3.38695e+07	33312553	2.82205e+07	2.84873e+07	2.53988e+07	High	High	High	High	High	High	High	High	High	High
High	Q9UBB6-3	Isoform 3 of Neurochondrin OS=Homo sapiens GN=NCDN	0	141.943	44	21	556	21	1	731	79.1	5.55	1377.17	21	0	30968180	1.81038e+07	2.69579e+07	2.19572e+07	1.54836e+07	1.67283e+07	3.00605e+07	3.10036e+07	2.72041e+07	3.2842e+07	2.3461e+07	2.45838e+07	2.50185e+07	2.88101e+07	2.9525e+07	2.62647e+07	2.80212e+07	2.55679e+07	3.54244e+07	4.12654e+07	3.13658e+07	2.99843e+07	2.61944e+07	2.80442e+07	High	High	High	High	High	High	High	High	High	High
High	P11413-2	Isoform Long of Glucose-6-phosphate 1-dehydrogenase OS=Homo sapiens GN=G6PD	0	141.894	56	27	540	27	1	561	63.8	6.89	870.25	27	0	5.35196e+07	4.63429e+07	5.21666e+07	4.85359e+07	6.14822e+07	6.02506e+07	4.21768e+07	5.02959e+07	3.90592e+07	4.58238e+07	3.73594e+07	4.12944e+07	4.87763e+07	5.61455e+07	5.92259e+07	5.22633e+07	5.67305e+07	5.97701e+07	4.24187e+07	4.61e+07	4.40494e+07	4.03401e+07	4.1329e+07	4.18284e+07	High	High	High	High	High	High	High	High	High	High
High	O15027-5	Isoform 5 of Protein transport protein Sec16A OS=Homo sapiens GN=SEC16A	0	141.831	22	32	308	32	1	2201	235.6	5.67	444.27	32	0	1.34243e+07	1.11757e+07	1.2964e+07	1.27539e+07	1.48079e+07	1.42327e+07	9.3199e+06	1.13637e+07	8.63303e+06	9.26465e+06	7.47125e+06	7.75785e+06	15698932	1.62952e+07	1.75283e+07	1.44779e+07	1.32437e+07	1.43285e+07	1.24068e+07	1.25484e+07	1.17374e+07	1.14137e+07	1.0654e+07	1.04146e+07	High	High	High	High	High	High	High	High	High	High
High	P28838	Cytosol aminopeptidase OS=Homo sapiens GN=LAP3 PE=1 SV=3	0	141.798	63	27	492	27	1	519	56.1	7.93	1021.38	27	0	5.56226e+07	4.98368e+07	5.79222e+07	5.59421e+07	6.61174e+07	6.7868e+07	3.91683e+07	4.75945e+07	3.65107e+07	4.91498e+07	3.79768e+07	4.58886e+07	5.5591e+07	6.52833e+07	6.49815e+07	6.00269e+07	6.12383e+07	6.21148e+07	5.79034e+07	6.71585e+07	6.3187e+07	5.92798e+07	5.70168e+07	5.60119e+07	High	High	High	High	High	High	High	High	High	High
High	P27816-3	Isoform 3 of Microtubule-associated protein 4 OS=Homo sapiens GN=MAP4	0	141.726	68	24	412	24	1	539	58.5	6.04	677.26	24	0	1.72487e+07	1.44484e+07	2.43134e+07	2.34581e+07	3.00893e+07	2.97444e+07	9.4244e+06	1.09507e+07	1.12977e+07	1.37732e+07	1.20822e+07	1.44373e+07	4.61578e+07	5.09753e+07	4.97576e+07	4.45689e+07	4.26082e+07	4.47415e+07	1.91566e+07	2.09113e+07	2.05874e+07	1.86463e+07	9.96882e+06	8.84688e+06	High	High	High	High	High	High	High	High	High	High
High	Q96KP4	Cytosolic non-specific dipeptidase OS=Homo sapiens GN=CNDP2 PE=1 SV=2	0	141.724	71	23	616	23	1	475	52.8	5.97	1193.75	23	0	7.04093e+07	5.81039e+07	7.76681e+07	7.12651e+07	7.95084e+07	7.95863e+07	4.87262e+07	5.66891e+07	4.50149e+07	5.78617e+07	5.15574e+07	5.76795e+07	7.26505e+07	8.44912e+07	8.13366e+07	7.07092e+07	6.58245e+07	6.81956e+07	6.4357e+07	6.99854e+07	7.47697e+07	7.08917e+07	5.77589e+07	5.71076e+07	High	High	High	High	High	High	High	High	High	High
High	O95819-6	Isoform 6 of Mitogen-activated protein kinase kinase kinase kinase 4 OS=Homo sapiens GN=MAP4K4	0	141.218	29	31	482	1	1	1273	144.9	7.49	536.8	31	0	335856	299496	351359	274382	181485	257074	255789	325620	212613	251753	134349	166144	387415	362091	321465	327625	241028	289780	321803	451610	256414	312670	288285	246894	High	High	High	High	Peak Found	Peak Found	Peak Found	Peak Found	Peak Found	High
High	Q9BZF1	Oxysterol-binding protein-related protein 8 OS=Homo sapiens GN=OSBPL8 PE=1 SV=3	0	141.133	43	29	536	25	1	889	101.1	6.96	798.93	29	4	2.53362e+07	1.88323e+07	2.69031e+07	1.98125e+07	2.17728e+07	1.99739e+07	3.02851e+07	3.54645e+07	2.58471e+07	3.07714e+07	2.17498e+07	2.31433e+07	1.99993e+07	2.58334e+07	2.60409e+07	2.27504e+07	2.70178e+07	2.7669e+07	3.1298e+07	3.42363e+07	2.96764e+07	2.86378e+07	2.58019e+07	2.61646e+07	High	High	High	High	High	High	High	High	High	High
High	P15170-3	Isoform 3 of Eukaryotic peptide chain release factor GTP-binding subunit ERF3A OS=Homo sapiens GN=GSPT1	0	140.585	48	28	402	13	1	637	68.7	5.33	833.62	28	16	7.22117e+07	6.12447e+07	7.26248e+07	6.9717e+07	7.09036e+07	6.93293e+07	5.71658e+07	6.86045e+07	5.32049e+07	6.6433e+07	5.21286e+07	6.03968e+07	6.67843e+07	7.74256e+07	8.26829e+07	7.09525e+07	7.07086e+07	7.43944e+07	8.09268e+07	8.8439e+07	8.04604e+07	7.21833e+07	7.10573e+07	6.83298e+07	High	High	High	High	High	High	High	High	High	High
High	Q96HN2	Adenosylhomocysteinase 3 OS=Homo sapiens GN=AHCYL2 PE=1 SV=1	0	140.393	50	25	512	13	1	611	66.7	7.36	754.5	25	12	6.47148e+07	5.18742e+07	6.30702e+07	5.90954e+07	7.10331e+07	7.25481e+07	42331624	4.92483e+07	4.24956e+07	5.04175e+07	4.4159e+07	4.79866e+07	5.97933e+07	5.94779e+07	7.3202e+07	6.59135e+07	7.44392e+07	7.49682e+07	56018192	6.37175e+07	6.20899e+07	5.62244e+07	5.39797e+07	5.00309e+07	High	High	High	High	High	High	High	High	High	High
High	Q8IYD1	Eukaryotic peptide chain release factor GTP-binding subunit ERF3B OS=Homo sapiens GN=GSPT2 PE=1 SV=2	0	140.256	53	27	347	12	1	628	68.8	5.43	639.98	27	0	4.271e+06	4.04609e+06	4.2301e+06	4.3573e+06	4.53207e+06	4670613	3.59841e+06	4.0997e+06	3.50507e+06	3.33212e+06	3.0312e+06	3.2265e+06	6.12503e+06	6.75074e+06	6.28287e+06	4.97243e+06	4.63343e+06	4.59385e+06	1.07876e+07	1.13243e+07	9.5017e+06	8.48861e+06	6.9301e+06	7.32354e+06	High	High	High	High	High	High	High	High	High	High
High	P17812	CTP synthase 1 OS=Homo sapiens GN=CTPS1 PE=1 SV=2	0	140.158	57	28	490	25	1	591	66.6	6.46	1000.69	28	0	4.94906e+07	5.66565e+07	4.77965e+07	6.05609e+07	3.86929e+07	3.73174e+07	3.78503e+07	4.46665e+07	5.31553e+07	4.04751e+07	3.28299e+07	3.68034e+07	3.74324e+07	3.94257e+07	4.98588e+07	4.41972e+07	4.58146e+07	4.41618e+07	4.16303e+07	4.47331e+07	4.03356e+07	3.5364e+07	3.8836e+07	3.57975e+07	High	High	High	High	High	High	High	High	High	High
High	Q9UQB3	Catenin delta-2 OS=Homo sapiens GN=CTNND2 PE=1 SV=3	0	140.121	35	29	324	29	1	1225	132.6	7.74	431.98	29	0	1.55784e+07	1.31602e+07	1.55021e+07	1.70315e+07	7.97072e+06	7.78697e+06	1.36619e+07	1.84353e+07	1.34853e+07	1.82908e+07	7.63833e+06	9.75443e+06	1.70745e+07	1.3035e+07	1.9872e+07	1.87744e+07	1.35225e+07	1.56264e+07	1.46283e+07	1.54283e+07	2.1237e+07	1.80744e+07	1.35232e+07	1.48815e+07	High	High	High	High	High	High	High	High	High	High
High	Q9Y3F4-2	Isoform 2 of Serine-threonine kinase receptor-associated protein OS=Homo sapiens GN=STRAP	0	139.997	72	21	536	21	1	363	39.8	5.31	1031.13	21	0	1.05131e+08	85903325	1.02367e+08	9.46878e+07	9.81643e+07	9.73759e+07	8.17702e+07	9.27172e+07	7.65663e+07	8.95377e+07	7.19072e+07	8.23479e+07	8.06522e+07	9.58124e+07	1.03859e+08	9.26471e+07	8.99673e+07	8.99528e+07	1.03408e+08	1.12545e+08	1.01697e+08	9.77128e+07	9.25591e+07	8.50848e+07	High	High	High	High	High	High	High	High	High	High
High	P67809	Nuclease-sensitive element-binding protein 1 OS=Homo sapiens GN=YBX1 PE=1 SV=3	0	139.996	56	14	494	10	1	324	35.9	9.88	1089.01	14	4	1.65848e+08	1.37888e+08	1.61252e+08	1.47822e+08	1.43241e+08	1.38326e+08	1.26139e+08	1.45491e+08	1.12361e+08	136204568	1.00865e+08	1.13131e+08	1.45012e+08	1.63572e+08	1.75001e+08	1.58798e+08	1.37398e+08	1.46853e+08	1.51608e+08	1.64997e+08	1.57575e+08	1.48281e+08	1.41228e+08	1.35663e+08	High	High	High	High	High	High	High	High	High	High
High	Q14157-5	Isoform 5 of Ubiquitin-associated protein 2-like OS=Homo sapiens GN=UBAP2L	0	139.99	34	20	410	20	1	1104	116.6	7.02	840.44	20	0	3.4242e+07	2.94861e+07	3.40306e+07	3.65356e+07	3.30482e+07	3.43573e+07	2.15766e+07	2.59975e+07	1.96343e+07	2.39615e+07	1.51497e+07	1.77641e+07	3.29745e+07	4.05551e+07	4.01515e+07	3.62694e+07	3.34168e+07	3.39409e+07	3.00697e+07	3.4248e+07	3.15764e+07	2.95084e+07	2.79301e+07	2.55869e+07	High	High	High	High	High	High	High	High	High	High
High	Q9NQX3-2	Isoform 2 of Gephyrin OS=Homo sapiens GN=GPHN	0	139.818	52	26	543	26	1	769	83.4	5.58	937.87	26	0	2.84264e+07	2.73663e+07	3.46177e+07	3.01474e+07	3.01807e+07	3.03566e+07	2.22376e+07	2.99184e+07	2.33989e+07	2.97813e+07	24252192	2.75314e+07	3.08728e+07	3.68152e+07	2.90042e+07	3.16743e+07	2.18279e+07	2.92404e+07	3.46145e+07	3.86444e+07	3.48097e+07	3.36995e+07	2.78025e+07	2.70687e+07	High	High	High	High	High	High	High	High	High	High
High	P31946-2	Isoform Short of 14-3-3 protein beta/alpha OS=Homo sapiens GN=YWHAB	0	139.628	73	16	1725	9	1	244	27.8	4.83	2938.9	16	0	1.72422e+08	1.44994e+08	1.77743e+08	1.66069e+08	1.33946e+08	1.34137e+08	1.31619e+08	1.57408e+08	1.31686e+08	1.59278e+08	1.16988e+08	1.33416e+08	1.61647e+08	1.7795e+08	1.81184e+08	1.56053e+08	1.45297e+08	1.4047e+08	1.84944e+08	1.90649e+08	1.86916e+08	1.62812e+08	1.43469e+08	1.33881e+08	High	High	High	High	High	High	High	High	High	High
High	Q9HC35	Echinoderm microtubule-associated protein-like 4 OS=Homo sapiens GN=EML4 PE=1 SV=3	0	139.62	37	29	364	29	1	981	108.8	6.4	490.78	29	0	2.28965e+07	1.97162e+07	2.81613e+07	2.64817e+07	2.69766e+07	2.86799e+07	1.67691e+07	1.87506e+07	1.64568e+07	1.94975e+07	1.46077e+07	1.65379e+07	2.81889e+07	3.05931e+07	3.19723e+07	28614942	2.83151e+07	2.61409e+07	2.50629e+07	2.41299e+07	2.56554e+07	2.35842e+07	2.32291e+07	2.11617e+07	High	High	High	High	High	High	High	High	High	High
High	Q9HCJ6	Synaptic vesicle membrane protein VAT-1 homolog-like OS=Homo sapiens GN=VAT1L PE=1 SV=2	0	139.602	72	23	401	23	1	419	45.9	5.06	732.76	23	0	5.37459e+07	4.27076e+07	6.31811e+07	5.57975e+07	1.08985e+08	1.04073e+08	4.1367e+07	4.60612e+07	4.05822e+07	4.71959e+07	4.66664e+07	5.28696e+07	1.03146e+08	1.13697e+08	9.02777e+07	7.82146e+07	8.9374e+07	8.94638e+07	7.58269e+07	8.05361e+07	7.34875e+07	6.5505e+07	5.26223e+07	4.84756e+07	High	High	High	High	High	High	High	High	High	High
High	P0DP23	Calmodulin-1 OS=Homo sapiens GN=CALM1 PE=1 SV=1	0	139.495	91	15	1130	15	1	149	16.8	4.22	1769.33	15	0	3.19495e+08	2.87653e+08	4.34281e+08	4.04981e+08	3.05166e+08	3.14879e+08	3.13669e+08	3.86934e+08	2.63125e+08	3.45056e+08	2.28278e+08	2.79348e+08	4.45478e+08	5.35466e+08	4.76369e+08	4.45837e+08	3.32726e+08	3.51028e+08	3.90061e+08	5.43952e+08	4.15195e+08	3.89088e+08	3.71082e+08	3.57027e+08	High	High	High	High	High	High	High	High	High	High
High	Q9BXP5	Serrate RNA effector molecule homolog OS=Homo sapiens GN=SRRT PE=1 SV=1	0	139.463	36	31	519	31	1	876	100.6	5.96	821.75	31	0	5.99489e+07	5.25799e+07	6.01169e+07	5.77965e+07	5.92803e+07	6.02349e+07	4.68593e+07	5.62777e+07	4.6305e+07	5.73062e+07	4.45506e+07	5.25237e+07	5.06178e+07	6.02442e+07	6.61357e+07	6.13711e+07	5.95037e+07	6.44537e+07	5.68135e+07	6.21724e+07	6.12722e+07	5.71127e+07	5.62967e+07	5.35145e+07	High	High	High	High	High	High	High	High	High	High
High	P04181	Ornithine aminotransferase, mitochondrial OS=Homo sapiens GN=OAT PE=1 SV=1	0	139.385	71	21	443	21	1	439	48.5	7.03	854.03	21	0	2.78016e+07	2.06381e+07	2.74586e+07	2.56947e+07	3.36233e+07	3.42768e+07	2.16478e+07	2.33437e+07	2.11764e+07	25706860	2.20784e+07	2.58339e+07	2.59159e+07	2.98282e+07	2.84178e+07	2.45298e+07	2.85816e+07	2.93744e+07	3.85189e+07	4.44049e+07	4.53808e+07	4.31768e+07	3.39778e+07	3.37495e+07	High	High	High	High	High	High	High	High	High	High
High	O75051	Plexin-A2 OS=Homo sapiens GN=PLXNA2 PE=1 SV=4	0	139.246	25	34	314	23	1	1894	211	6.48	405.9	34	0	5.4584e+06	4.80068e+06	4.51345e+06	3.86029e+06	3.00459e+06	2.77156e+06	1.06877e+07	1.26656e+07	6.67877e+06	1.00996e+07	4.76283e+06	4.79481e+06	2.35933e+06	1.67355e+06	3.28501e+06	2.00752e+06	3.82389e+06	2.86239e+06	1.25515e+07	1.15248e+07	9.40065e+06	9.56534e+06	7.46979e+06	7.07482e+06	High	High	High	High	Peak Found	Peak Found	High	High	High	High
High	P62879	Guanine nucleotide-binding protein G(I)/G(S)/G(T) subunit beta-2 OS=Homo sapiens GN=GNB2 PE=1 SV=3	0	139.104	67	15	950	7	1	340	37.3	6	1460.97	15	0	3.50608e+07	2.94607e+07	3.49308e+07	3.21487e+07	3.20428e+07	3.22636e+07	3.18918e+07	3.69403e+07	2.92323e+07	3.50445e+07	3.08334e+07	3.55009e+07	3.15219e+07	3.62905e+07	3.94265e+07	3.32921e+07	3.5378e+07	3.63572e+07	4.61159e+07	4.80382e+07	4.55608e+07	4.15367e+07	3.85434e+07	3.67185e+07	High	High	High	High	High	High	High	High	High	High
High	P62136	Serine/threonine-protein phosphatase PP1-alpha catalytic subunit OS=Homo sapiens GN=PPP1CA PE=1 SV=1	0	139.024	66	18	661	5	1	330	37.5	6.33	1388.23	18	14	1.24354e+08	9.96163e+07	1.17892e+08	1.03341e+08	1.1322e+08	1.09103e+08	1.00451e+08	1.15483e+08	9.14016e+07	1.06141e+08	8.91075e+07	9.84345e+07	1.05009e+08	1.22632e+08	1.32406e+08	1.09809e+08	1.1404e+08	1.14871e+08	1.16622e+08	1.27825e+08	1.17831e+08	1.06372e+08	1.0635e+08	9.92458e+07	High	High	High	High	High	High	High	High	High	High
High	Q9UBE0	SUMO-activating enzyme subunit 1 OS=Homo sapiens GN=SAE1 PE=1 SV=1	0	138.944	80	24	444	24	1	346	38.4	5.3	858.37	24	0	6.50123e+07	6.19053e+07	7.08151e+07	6.84847e+07	6.62967e+07	7.17791e+07	5.08408e+07	5.92029e+07	4.79374e+07	5.6703e+07	4.52543e+07	5.37766e+07	6.38571e+07	7.32781e+07	7.46601e+07	7.07525e+07	6.25305e+07	6.51086e+07	59761438	6.42986e+07	6.2406e+07	5.94699e+07	6.08166e+07	5.50224e+07	High	High	High	High	High	High	High	High	High	High
High	O00139-2	Isoform 2 of Kinesin-like protein KIF2A OS=Homo sapiens GN=KIF2A	0	138.806	51	28	568	1	1	660	75	6.4	698.42	28	0																									Not Found	Not Found	Not Found	Not Found	Not Found	Not Found	Not Found	Not Found	Not Found	High
High	Q13045	Protein flightless-1 homolog OS=Homo sapiens GN=FLII PE=1 SV=2	0	138.712	33	32	363	32	1	1269	144.7	6.05	482.85	32	0	1.70379e+07	1.32173e+07	1.5924e+07	1.73442e+07	1.91549e+07	1.89057e+07	1.2149e+07	1.1213e+07	9.11015e+06	1.22152e+07	8.99587e+06	1.03204e+07	1.62176e+07	1.92295e+07	1.99982e+07	1.76517e+07	1.60481e+07	2.05313e+07	1.18848e+07	1.32976e+07	1.38152e+07	1.2868e+07	1.28611e+07	1.361e+07	High	High	High	High	High	High	High	High	High	High
High	Q9UHG3	Prenylcysteine oxidase 1 OS=Homo sapiens GN=PCYOX1 PE=1 SV=3	0	138.622	56	20	599	20	1	505	56.6	6.18	1129.02	20	0	6.48924e+07	4.89541e+07	6.10581e+07	5.37012e+07	8.04307e+07	7.90407e+07	4.9759e+07	5.84452e+07	4.6569e+07	5.68383e+07	5.19866e+07	6.01317e+07	7.37034e+07	8.73654e+07	7.78404e+07	69014919	8.28161e+07	8.36149e+07	5.81695e+07	6.3801e+07	6.50578e+07	5.81516e+07	5.30344e+07	5.17176e+07	High	High	High	High	High	High	High	High	High	High
High	P02538	Keratin, type II cytoskeletal 6A OS=Homo sapiens GN=KRT6A PE=1 SV=3	0	138.224	52	31	318	2	1	564	60	8	549.55	31	20	2.65354e+07	2.31226e+07	2.17434e+07	2.30772e+07	1.92439e+07	2.28326e+07	1.42345e+07	1.95901e+07	1.35357e+07	1.81136e+07	2.6626e+07	3.12975e+07	5.88908e+07	6.67634e+07	2.98361e+07	2.58441e+07	2.74288e+07	2.73124e+07	2.44076e+07	2.53847e+07	2.33104e+07	2.0569e+07	2.24646e+07	2.08354e+07	High	High	Peak Found	Not Found	Not Found	Not Found	Peak Found	Not Found	Not Found	Not Found
High	P46379-3	Isoform 3 of Large proline-rich protein BAG6 OS=Homo sapiens GN=BAG6	0	138.216	35	25	425	25	1	1162	122.3	5.69	646.6	25	0	2.29041e+07	1.77335e+07	2.34338e+07	1.91695e+07	2.36978e+07	2.1061e+07	1.77554e+07	2.19423e+07	1.78235e+07	1.90768e+07	1.55058e+07	1.89019e+07	2.05529e+07	2.30275e+07	2.47323e+07	2.07797e+07	2.24806e+07	2.14474e+07	1.99076e+07	2.37524e+07	2.23504e+07	1.9135e+07	1.97303e+07	1.84416e+07	High	High	High	High	High	High	High	High	High	High
High	Q7Z3K3	Pogo transposable element with ZNF domain OS=Homo sapiens GN=POGZ PE=1 SV=2	0	138.149	35	31	380	31	1	1410	155.2	7.4	510.32	31	0	1.44904e+07	1.17292e+07	1.30286e+07	1.28508e+07	1.08584e+07	1.13183e+07	1.10502e+07	1.50494e+07	1.06948e+07	1.42262e+07	1.0168e+07	1.17945e+07	1.20448e+07	1.20554e+07	1.45792e+07	1.32476e+07	1.13372e+07	1.177e+07	9.96283e+06	1.13245e+07	1.08735e+07	9.77232e+06	9.89791e+06	1.0397e+07	High	High	High	High	High	High	High	High	High	High
High	Q99536	Synaptic vesicle membrane protein VAT-1 homolog OS=Homo sapiens GN=VAT1 PE=1 SV=2	0	138.029	65	19	485	19	1	393	41.9	6.29	1068.94	19	0	4.94126e+07	4.12217e+07	5.32523e+07	5.00439e+07	6.57718e+07	6.52326e+07	3.35984e+07	3.94222e+07	3.05383e+07	3.72897e+07	3.48695e+07	4.1371e+07	6.73356e+07	7.64662e+07	6.00803e+07	5.29266e+07	5.33671e+07	5.5855e+07	7.52645e+07	8.3117e+07	6.85635e+07	6.35269e+07	5.05278e+07	4.96367e+07	High	High	High	High	High	High	High	High	High	High
High	P04083	Annexin A1 OS=Homo sapiens GN=ANXA1 PE=1 SV=2	0	137.792	66	21	405	21	1	346	38.7	7.02	612	21	0	6.72895e+07	5.40456e+07	3.27001e+07	2.59324e+07	1.71326e+08	1.70378e+08	1.14301e+07	1.11874e+07	1.1813e+07	1.16485e+07	1.18166e+07	1.14518e+07	8.20443e+07	8.49268e+07	4.73757e+07	3.62547e+07	5.45094e+07	4.98383e+07	8.74065e+06	8.7818e+06	3.53462e+07	2.78571e+07	2.53445e+07	2.18196e+07	High	High	High	High	High	High	High	High	High	High
High	Q13617-2	Isoform 2 of Cullin-2 OS=Homo sapiens GN=CUL2	0	137.582	48	31	537	30	1	764	89.4	7.11	618.18	31	0	2.79683e+07	2.08982e+07	2.83311e+07	3.14777e+07	2.57368e+07	3.23369e+07	2.46608e+07	3.63658e+07	2.54096e+07	2.80127e+07	2.39499e+07	2.66059e+07	2.71785e+07	3.05519e+07	3.26926e+07	2.92033e+07	3.05462e+07	3.64925e+07	4.03535e+07	4.37243e+07	4.44251e+07	3.60525e+07	2.70734e+07	3.2926e+07	High	High	High	High	High	High	High	High	High	High
High	P14550	Alcohol dehydrogenase [NADP(+)] OS=Homo sapiens GN=AKR1A1 PE=1 SV=3	0	137.525	71	20	620	19	1	325	36.6	6.79	1284.6	20	2	1.28716e+08	1.03582e+08	1.29128e+08	1.18164e+08	1.2109e+08	1.18638e+08	7.92238e+07	9.68259e+07	7.46118e+07	9.37479e+07	7.37646e+07	8.56906e+07	5.29965e+07	6.04944e+07	6.24427e+07	5.50682e+07	5.51056e+07	6.00926e+07	1.13104e+08	1.20419e+08	1.30229e+08	1.15987e+08	1.0961e+08	1.05505e+08	High	High	High	High	High	High	High	High	High	High
High	Q8WUM0	Nuclear pore complex protein Nup133 OS=Homo sapiens GN=NUP133 PE=1 SV=2	0	137.485	38	32	370	32	1	1156	128.9	5.1	481.89	32	0	2.43185e+07	2.00442e+07	2.21752e+07	2.0505e+07	2.26122e+07	2.20308e+07	1.71008e+07	2.0493e+07	1.60066e+07	1.83213e+07	1.66309e+07	1.88008e+07	1.89968e+07	2.18e+07	2.39173e+07	2.06335e+07	2.2141e+07	2.21328e+07	1.72908e+07	2.05454e+07	1.9731e+07	1.67453e+07	1.99736e+07	1.94469e+07	High	High	High	High	High	High	High	High	High	High
High	Q8NCB2-3	Isoform 3 of CaM kinase-like vesicle-associated protein OS=Homo sapiens GN=CAMKV	0	137.432	66	22	383	1	1	470	51.7	5.63	690.93	22	0	438480	359054	453828	498653	237781	250571	386280	569432	500428	585920	216929	386855	204415	244376	467761	426099	340663	357743	585117	513833	631776	599917	415373	436209	Peak Found	Peak Found	High	High	Peak Found	Peak Found	High	High	High	High
High	Q9H4M9	EH domain-containing protein 1 OS=Homo sapiens GN=EHD1 PE=1 SV=2	0	137.191	66	27	435	17	1	534	60.6	6.83	662.95	27	10	2.00381e+07	2.06986e+07	2.64886e+07	23806734	2.3645e+07	23256257	2.47896e+07	3.10543e+07	2.1878e+07	2.94332e+07	2.0013e+07	2.54822e+07	2.71021e+07	3.11988e+07	2.93916e+07	2.62244e+07	2.61418e+07	2.67871e+07	39665915	4.2278e+07	3.61944e+07	3.40621e+07	2.91984e+07	2.88531e+07	High	High	High	High	High	High	High	High	High	High
High	Q9Y4F1	FERM, ARHGEF and pleckstrin domain-containing protein 1 OS=Homo sapiens GN=FARP1 PE=1 SV=1	0	137.16	38	30	383	30	1	1045	118.6	8.15	523.14	30	0	1.57503e+07	1.34725e+07	1.75724e+07	1.62366e+07	1.67041e+07	1.61602e+07	1.67832e+07	1.99995e+07	1.55549e+07	1.85583e+07	1.65241e+07	1.92785e+07	2.17394e+07	2.48294e+07	2.56078e+07	2.18544e+07	2.3634e+07	2.26645e+07	2.57494e+07	2.77051e+07	2.47111e+07	2.08645e+07	1.81825e+07	1.85921e+07	High	High	High	High	High	High	High	High	High	High
High	P04259	Keratin, type II cytoskeletal 6B OS=Homo sapiens GN=KRT6B PE=1 SV=5	0	136.993	54	31	299	2	1	564	60	8	532.33	31	0											477402	689714	927669	491516	93599.4	118245		76346.3	142316						Not Found	Not Found	Not Found	Not Found	Not Found	Not Found	Not Found	Not Found	Not Found	Not Found
High	Q9UI12-2	Isoform 2 of V-type proton ATPase subunit H OS=Homo sapiens GN=ATP6V1H	0	136.926	69	23	498	23	1	465	54.1	6.48	1002.87	23	0	3.34764e+07	2.80521e+07	3.62645e+07	3.35903e+07	3.47665e+07	3.35386e+07	2.86285e+07	3.31119e+07	2.75504e+07	3.07711e+07	2.54562e+07	2.91586e+07	3.52108e+07	3.93411e+07	4.10158e+07	3.55273e+07	3.745e+07	3.68446e+07	5.15499e+07	5.31953e+07	5.2034e+07	4.5429e+07	3.98371e+07	3.76189e+07	High	High	High	High	High	High	High	High	High	High
High	Q7Z2K8	G protein-regulated inducer of neurite outgrowth 1 OS=Homo sapiens GN=GPRIN1 PE=1 SV=2	0	136.814	38	30	282	30	1	1008	102.3	8.06	428.39	30	0	1.33101e+07	1.18015e+07	1.3824e+07	1.38569e+07	8.45729e+06	8.51041e+06	1.69303e+07	2.18135e+07	2.04749e+07	2.43504e+07	1.50684e+07	1.80713e+07	1.56437e+07	1.76615e+07	1.50147e+07	1.40666e+07	1.06506e+07	1.18622e+07	2.983e+07	3.34155e+07	2.95387e+07	2.88894e+07	2.02935e+07	1.97915e+07	High	High	High	High	High	High	High	High	High	High
High	P51649-2	Isoform 2 of Succinate-semialdehyde dehydrogenase, mitochondrial OS=Homo sapiens GN=ALDH5A1	0	136.804	48	20	482	20	1	548	58.6	8.09	1078.15	20	0	8.06688e+07	6.98528e+07	88781393	8.25729e+07	9.69922e+07	9.7848e+07	6.29036e+07	7.36222e+07	6.62435e+07	7.83971e+07	7.37218e+07	8.33421e+07	9.08083e+07	9.49207e+07	1.07353e+08	9.32988e+07	1.07106e+08	1.0799e+08	9.72834e+07	1.04925e+08	1.06688e+08	9.95898e+07	8.78282e+07	8.55496e+07	High	High	High	High	High	High	High	High	High	High
High	P47756-2	Isoform 2 of F-actin-capping protein subunit beta OS=Homo sapiens GN=CAPZB	0	136.758	66	21	598	21	1	272	30.6	6	1086.31	21	0	1.32313e+08	1.06184e+08	1.36977e+08	1.26723e+08	1.31323e+08	1.31278e+08	1.03129e+08	1.18964e+08	1.01666e+08	1.22105e+08	1.00299e+08	1.11969e+08	1.32901e+08	1.48235e+08	1.51308e+08	1.34043e+08	1.32132e+08	1.35364e+08	1.34858e+08	1.48552e+08	1.42714e+08	1.3271e+08	1.27535e+08	1.17917e+08	High	High	High	High	High	High	High	High	High	High
High	Q9UQ80	Proliferation-associated protein 2G4 OS=Homo sapiens GN=PA2G4 PE=1 SV=3	0	136.724	63	23	689	23	1	394	43.8	6.55	1177.72	23	0	1.73381e+08	1.50041e+08	1.75456e+08	1.6662e+08	1.75305e+08	1.76906e+08	1.28557e+08	1.47847e+08	1.2646e+08	1.49518e+08	1.2792e+08	1.42571e+08	1.36508e+08	1.51766e+08	1.92055e+08	1.65041e+08	1.70545e+08	1.66994e+08	1.57378e+08	1.68831e+08	1.71804e+08	1.52892e+08	1.62926e+08	1.52035e+08	High	High	High	High	High	High	High	High	High	High
High	P08243	Asparagine synthetase [glutamine-hydrolyzing] OS=Homo sapiens GN=ASNS PE=1 SV=4	0	136.669	60	26	430	26	1	561	64.3	6.86	676.57	26	0	46389925	4.01029e+07	3.9609e+07	3.82621e+07	2.62166e+07	2.68218e+07	3.19202e+07	3.36052e+07	2.63203e+07	3.25722e+07	1.79458e+07	2.03576e+07	3.58485e+07	3.97069e+07	4.71053e+07	4.1368e+07	3.52825e+07	3.44992e+07	3.30194e+07	3.96102e+07	29760440	2.63177e+07	2.46078e+07	2.54089e+07	High	High	High	High	High	High	High	High	High	High
High	P55084	Trifunctional enzyme subunit beta, mitochondrial OS=Homo sapiens GN=HADHB PE=1 SV=3	0	136.661	58	25	476	25	1	474	51.3	9.41	906.48	25	0	1.00141e+08	8.40762e+07	9.69025e+07	7.68207e+07	1.40984e+08	1.43492e+08	6.13632e+07	6.97149e+07	5.19758e+07	6.31745e+07	5.63982e+07	64753338	9.06077e+07	1.05352e+08	1.05197e+08	9.26251e+07	1.2875e+08	1.35682e+08	7.70439e+07	7.94425e+07	8.80493e+07	7.68596e+07	8.62823e+07	7.81289e+07	High	High	High	High	High	High	High	High	High	High
High	P22570-7	Isoform 7 of NADPH:adrenodoxin oxidoreductase, mitochondrial OS=Homo sapiens GN=FDXR	0	136.422	65	25	430	25	1	522	57.3	9.2	580	25	0	3.00262e+07	2.77115e+07	3.31854e+07	2.76029e+07	4.72462e+07	4.81099e+07	1.98697e+07	2.20516e+07	1.89458e+07	2.20133e+07	2.00549e+07	2.28871e+07	2.87841e+07	3.32703e+07	3.43972e+07	3.22602e+07	3.76533e+07	3.98258e+07	2.99363e+07	3.31729e+07	3.70915e+07	3.35649e+07	3.81895e+07	3.47087e+07	High	High	High	High	High	High	High	High	High	High
High	P00338-3	Isoform 3 of L-lactate dehydrogenase A chain OS=Homo sapiens GN=LDHA	0	136.369	69	22	423	21	1	361	39.8	8.43	730.49	22	1	1.57224e+08	145325746	1.54651e+08	1.61664e+08	2.33644e+08	2.52925e+08	1.08145e+08	1.44923e+08	1.29459e+08	1.69123e+08	1.41689e+08	1.8311e+08	1.81257e+08	2.19446e+08	1.97403e+08	1.91743e+08	1.54806e+08	1.69521e+08	1.19524e+08	1.28563e+08	1.39825e+08	1.25315e+08	1.20074e+08	1.09867e+08	High	High	High	High	High	High	High	High	High	High
High	Q99733-2	Isoform 2 of Nucleosome assembly protein 1-like 4 OS=Homo sapiens GN=NAP1L4	0	136.337	46	18	637	17	1	386	44.1	4.7	1361.81	18	1	1.08906e+08	9.34312e+07	1.09118e+08	1.13658e+08	9.92016e+07	1.08437e+08	7.88319e+07	9.12909e+07	7.33991e+07	9.56446e+07	7.52985e+07	8.82787e+07	9.86149e+07	1.0762e+08	1.16114e+08	1.07117e+08	1.05778e+08	1.06629e+08	1.15697e+08	1.18359e+08	1.1187e+08	1.04205e+08	1.05506e+08	9.91001e+07	High	High	High	High	High	High	High	High	High	High
High	Q08945	FACT complex subunit SSRP1 OS=Homo sapiens GN=SSRP1 PE=1 SV=1	0	136.304	47	26	533	26	1	709	81	6.87	1025.86	26	0	8.57539e+07	7.97169e+07	8.34865e+07	8.07246e+07	6.92014e+07	7.64639e+07	5.83343e+07	6.72513e+07	6.16744e+07	6.78182e+07	5.06634e+07	6.15308e+07	5.28086e+07	6.07934e+07	7.55982e+07	7.83567e+07	7.00103e+07	7.61548e+07	5.08402e+07	5.8604e+07	5.47183e+07	5.34397e+07	5.81083e+07	6.06682e+07	High	High	High	High	High	High	High	High	High	High
High	Q5JRX3	Presequence protease, mitochondrial OS=Homo sapiens GN=PITRM1 PE=1 SV=3	0	136.279	45	31	373	31	1	1037	117.3	6.92	379.15	31	0	1.37429e+07	1.33573e+07	1.42243e+07	1.2045e+07	1.82685e+07	1.85787e+07	1.06786e+07	1.3141e+07	8.92428e+06	1.25947e+07	9.52875e+06	1.1887e+07	1.3927e+07	1.78903e+07	1.55048e+07	1.50713e+07	1.82935e+07	1.9813e+07	1.78812e+07	2.19271e+07	1.99376e+07	1.731e+07	1.96182e+07	1.80805e+07	High	High	High	High	High	High	High	High	High	High
High	Q14C86-6	Isoform 6 of GTPase-activating protein and VPS9 domain-containing protein 1 OS=Homo sapiens GN=GAPVD1	0	136.233	28	32	338	32	1	1487	166.1	5.21	397.67	32	0	1.95044e+07	1.54587e+07	2.00322e+07	1.96831e+07	2.0504e+07	1.77092e+07	1.52049e+07	1.68628e+07	1.503e+07	1.84311e+07	1.41392e+07	1.67934e+07	1.5602e+07	1.92051e+07	2.44964e+07	2.05874e+07	1.99443e+07	2.14195e+07	2.09179e+07	2.23442e+07	2.33621e+07	1.99444e+07	1.64016e+07	1.77397e+07	High	High	High	High	High	High	High	High	High	High
High	Q13367	AP-3 complex subunit beta-2 OS=Homo sapiens GN=AP3B2 PE=1 SV=2	0	136.111	36	32	392	25	1	1082	119	5.59	434.83	32	7	2.11552e+07	1.65785e+07	2.11709e+07	1.93941e+07	1.65254e+07	1.67935e+07	2.26254e+07	2.841e+07	2.29992e+07	2.75792e+07	2.21489e+07	2.56329e+07	2.41886e+07	2.67432e+07	2.35522e+07	2.29243e+07	2.13035e+07	2.32241e+07	3.12931e+07	3.3938e+07	2.86102e+07	2.60521e+07	2.14078e+07	2.11408e+07	High	High	High	High	High	High	High	High	High	High
High	Q92747	Actin-related protein 2/3 complex subunit 1A OS=Homo sapiens GN=ARPC1A PE=2 SV=2	0	136.107	61	19	604	18	1	370	41.5	8.18	1077.66	19	1	1.00982e+08	8.09047e+07	1.00124e+08	9.06693e+07	8.93162e+07	9.67731e+07	1.03183e+08	1.30064e+08	9.24412e+07	1.22064e+08	9.05703e+07	1.14837e+08	9.71815e+07	1.21578e+08	1.22365e+08	1.08363e+08	1.00792e+08	1.16387e+08	1.35427e+08	1.50338e+08	1.28279e+08	127540935	1.05114e+08	1.08283e+08	High	High	High	High	High	High	High	High	High	High
High	Q9UKA9-4	Isoform 4 of Polypyrimidine tract-binding protein 2 OS=Homo sapiens GN=PTBP2	0	136.064	58	19	567	1	1	536	57.9	8.66	1273.21	19	0	648006	586708	675470	680399	561269	562354	617063	655979	470368	496550	363482	400823	545738	700262	629472	611689	523874	603342	606234	530845	612774	607785	447350	496356	High	High	High	High	High	High	High	High	High	High
High	Q86X10	Ral GTPase-activating protein subunit beta OS=Homo sapiens GN=RALGAPB PE=1 SV=1	0	135.808	36	33	269	33	1	1494	166.7	6.79	359.31	33	0	1.53772e+07	1.02919e+07	1.51784e+07	1.24322e+07	1.48441e+07	1.44907e+07	1.37957e+07	1.59302e+07	1.50522e+07	1.36736e+07	1.25237e+07	1.41278e+07	1.30848e+07	1.53287e+07	1.58082e+07	1.4202e+07	1.43713e+07	1.55677e+07	1.64367e+07	1.80043e+07	1.56058e+07	1.5884e+07	1.41527e+07	1.38993e+07	High	High	High	High	High	High	High	High	High	High
High	P49189	4-trimethylaminobutyraldehyde dehydrogenase OS=Homo sapiens GN=ALDH9A1 PE=1 SV=3	0	135.735	60	24	547	24	1	494	53.8	5.87	1044.05	24	0	1.12946e+08	9.72241e+07	1.05689e+08	9.85908e+07	1.5611e+08	1.61216e+08	1.14744e+08	1.43641e+08	1.10725e+08	1.37787e+08	1.29732e+08	1.52863e+08	1.40908e+08	1.65082e+08	1.43337e+08	1.33871e+08	1.49314e+08	1.54149e+08	1.18231e+08	1.27091e+08	1.37307e+08	1.24076e+08	1.17643e+08	1.07148e+08	High	High	High	High	High	High	High	High	High	High
High	Q15366-6	Isoform 6 of Poly(rC)-binding protein 2 OS=Homo sapiens GN=PCBP2	0	135.599	81	17	579	3	1	361	38.1	6.79	1023.61	17	11	1.23383e+08	9.97609e+07	1.18444e+08	1.05214e+08	1.24397e+08	1.20482e+08	8.97606e+07	9.75451e+07	8.32977e+07	9.47573e+07	8.57176e+07	9.39308e+07	1.10209e+08	1.21578e+08	1.35843e+08	1.1733e+08	1.21269e+08	1.23766e+08	1.05173e+08	1.11524e+08	1.12001e+08	9.88399e+07	1.02183e+08	9.70852e+07	High	High	High	High	High	High	High	Peak Found	High	High
High	Q15437	Protein transport protein Sec23B OS=Homo sapiens GN=SEC23B PE=1 SV=2	0	135.565	43	24	410	21	1	767	86.4	6.89	730.04	24	0	1.79861e+07	1.60505e+07	1.99514e+07	1.69759e+07	1.99623e+07	1.93809e+07	9.36085e+06	1.34316e+07	9.87694e+06	1.24654e+07	7.15647e+06	9.11206e+06	1.20164e+07	1.5416e+07	1.47317e+07	1.56993e+07	1.44524e+07	1.83086e+07	13818498	1.53583e+07	1.33541e+07	1.36098e+07	9.62563e+06	1.20767e+07	High	High	High	High	High	High	High	High	High	High
High	Q15042	Rab3 GTPase-activating protein catalytic subunit OS=Homo sapiens GN=RAB3GAP1 PE=1 SV=3	0	135.361	41	31	421	31	1	981	110.5	5.55	635.81	31	0	2.41812e+07	1.90479e+07	2.27887e+07	1.9831e+07	2.34304e+07	2.36325e+07	1.81228e+07	1.97875e+07	1.62327e+07	1.89695e+07	1.61604e+07	1.72211e+07	1.9504e+07	2.24682e+07	2.38766e+07	2.08033e+07	2.28276e+07	2.42794e+07	2.02118e+07	2.21859e+07	2.21281e+07	1.99041e+07	1.99389e+07	1.78961e+07	High	High	High	High	High	High	High	High	High	High
High	Q14160-3	Isoform 3 of Protein scribble homolog OS=Homo sapiens GN=SCRIB	0	135.286	27	30	373	29	1	1655	177.6	5.11	652.5	30	1	1.52595e+07	1.30054e+07	1.37535e+07	1.36349e+07	2.08365e+07	1.64133e+07	9.4896e+06	1.16957e+07	8.47874e+06	1.06732e+07	9.30646e+06	1.06226e+07	1.69639e+07	1.8113e+07	1.99531e+07	1.7492e+07	1.79283e+07	1.80144e+07	1.30693e+07	1.2656e+07	1.27224e+07	1.15836e+07	1.3065e+07	1.16988e+07	High	High	High	High	High	High	High	High	High	High
High	Q9NTK5	Obg-like ATPase 1 OS=Homo sapiens GN=OLA1 PE=1 SV=2	0	135.215	69	23	527	23	1	396	44.7	7.81	1006.26	23	0	7.72014e+07	6.46329e+07	7.55453e+07	6.40198e+07	7.41688e+07	7.31004e+07	7.36094e+07	8.64467e+07	6.79941e+07	8.03312e+07	6.87513e+07	7.95981e+07	7.73935e+07	9.32644e+07	9.08869e+07	8.28264e+07	8.15419e+07	8.54329e+07	8.33555e+07	9.20298e+07	7.89764e+07	8.7909e+07	8.20852e+07	8.19876e+07	High	High	High	High	High	High	High	High	High	High
High	O75592	E3 ubiquitin-protein ligase MYCBP2 OS=Homo sapiens GN=MYCBP2 PE=1 SV=3	0	135.179	12	39	200	39	1	4640	509.8	7.03	69.1	39	0	7.99978e+06	6.44964e+06	7.73476e+06	6.54762e+06	5.69372e+06	5.31034e+06	1.07189e+07	1.25754e+07	1.08298e+07	1.25788e+07	1.01087e+07	1.25309e+07	7.47703e+06	8.20829e+06	7.85205e+06	7.47073e+06	7.21428e+06	7.50355e+06	1.06804e+07	1.23935e+07	1.02911e+07	1.03104e+07	8.01094e+06	7.68949e+06	High	High	High	Peak Found	High	High	High	High	High	High
High	P61247	40S ribosomal protein S3a OS=Homo sapiens GN=RPS3A PE=1 SV=2	0	134.41	70	22	827	22	1	264	29.9	9.73	1349.02	22	0	2.63268e+08	2.16014e+08	2.41836e+08	2.23774e+08	2.54817e+08	2.51699e+08	1.87879e+08	2.20732e+08	1.74486e+08	2.08437e+08	1.70489e+08	1.94226e+08	1.99063e+08	2.22478e+08	2.64167e+08	2.36492e+08	2.43339e+08	2.45723e+08	2.09888e+08	2.28414e+08	2.22344e+08	2.09237e+08	2.25954e+08	2.17911e+08	High	High	High	High	High	High	High	High	High	High
High	Q13724	Mannosyl-oligosaccharide glucosidase OS=Homo sapiens GN=MOGS PE=1 SV=5	0	134.408	48	27	434	27	1	837	91.9	8.9	886.48	27	0	3.93783e+07	3.39181e+07	3.92405e+07	3.64916e+07	4.57136e+07	4.77664e+07	2.31796e+07	2.69232e+07	2.32904e+07	2.67324e+07	2.238e+07	2.60479e+07	3.56476e+07	3.95971e+07	4.55251e+07	4.1569e+07	4.3925e+07	4.46392e+07	2.63518e+07	2.96444e+07	3.26165e+07	2.87453e+07	3.00149e+07	2.98316e+07	High	High	High	High	High	High	High	High	High	High
High	Q5SSJ5	Heterochromatin protein 1-binding protein 3 OS=Homo sapiens GN=HP1BP3 PE=1 SV=1	0	134.221	51	24	647	24	1	553	61.2	9.67	1056.03	24	0	1.68707e+08	1.47399e+08	1.65862e+08	1.6585e+08	1.60222e+08	1.70263e+08	1.57596e+08	1.87795e+08	1.55795e+08	1.87548e+08	1.70781e+08	1.9261e+08	1.55732e+08	1.87596e+08	1.84843e+08	1.71475e+08	1.69071e+08	1.77731e+08	1.45918e+08	1.63494e+08	1.65134e+08	1.47541e+08	1.48102e+08	1.40256e+08	High	High	High	High	High	High	High	High	High	High
High	Q5SQI0	Alpha-tubulin N-acetyltransferase 1 OS=Homo sapiens GN=ATAT1 PE=1 SV=1	0	134.144	52	22	518	22	1	421	46.8	9.95	1051.63	22	0	6.03823e+07	5.41384e+07	6.66391e+07	6.01219e+07	4.35321e+07	4.24679e+07	7.52883e+07	9.10748e+07	7.35645e+07	8.8752e+07	6.38526e+07	75006553	7.90463e+07	8.83489e+07	8.09981e+07	7.24058e+07	7.11738e+07	6.98081e+07	8.2505e+07	9.29985e+07	8.76284e+07	7.61411e+07	5.90499e+07	6.24209e+07	High	High	High	High	High	High	High	High	High	High
High	P10909-2	Isoform 2 of Clusterin OS=Homo sapiens GN=CLU	0	134.058	33	19	787	19	1	501	57.8	6.68	1331.63	19	0	2.89592e+08	2.36141e+08	2.26437e+08	2.07904e+08	384405694	3.96287e+08	2.42459e+08	2.79335e+08	2.2357e+08	2.70565e+08	2.67267e+08	3.05989e+08	2.87548e+08	3.29252e+08	2.89813e+08	2.91788e+08	3.49281e+08	3.71937e+08	3.44848e+08	3.74182e+08	3.68264e+08	3.42349e+08	3.79111e+08	3.63687e+08	High	High	High	High	High	High	High	High	High	High
High	Q93034	Cullin-5 OS=Homo sapiens GN=CUL5 PE=1 SV=4	0	133.849	46	31	434	31	1	780	90.9	7.94	580.13	31	0	2.17781e+07	1.79527e+07	2.38979e+07	1.90041e+07	2.71778e+07	2.65284e+07	1.88063e+07	2.06987e+07	1.75592e+07	2.02831e+07	1.8355e+07	2.02709e+07	2.95037e+07	2.96828e+07	2.77708e+07	2.4581e+07	2.52644e+07	2.3245e+07	2.51877e+07	2.66279e+07	2.51179e+07	2.0701e+07	2.12883e+07	1.87233e+07	High	High	High	High	High	High	High	High	High	High
High	Q13308-6	Isoform 6 of Inactive tyrosine-protein kinase 7 OS=Homo sapiens GN=PTK7	0	133.718	41	30	344	30	1	1078	119.1	6.96	505.11	30	0	2.11244e+07	1.99123e+07	2.00674e+07	2.09301e+07	2.81977e+07	2.88023e+07	1.23259e+07	1.42007e+07	1.24963e+07	1.5601e+07	1.32835e+07	1.27634e+07	3.12512e+07	3.69702e+07	3.04606e+07	2.4474e+07	2.52353e+07	2.75089e+07	1.70729e+07	1.7622e+07	2.18427e+07	1.79507e+07	2.07698e+07	1.90484e+07	High	High	High	High	High	High	High	High	High	High
High	P00390	Glutathione reductase, mitochondrial OS=Homo sapiens GN=GSR PE=1 SV=2	0	133.701	61	21	466	21	1	522	56.2	8.5	880.72	21	0	5.39819e+07	4.344e+07	5.20245e+07	4.94042e+07	7.02038e+07	7.13876e+07	3.74549e+07	4.36491e+07	3.78127e+07	4.5144e+07	3.9085e+07	4.41399e+07	5.56382e+07	6.51012e+07	6.32096e+07	5.72036e+07	6.41275e+07	6.68349e+07	4.82705e+07	4.4718e+07	5.41375e+07	4.23753e+07	4.4344e+07	4.81921e+07	High	High	High	High	High	High	High	High	High	High
High	Q9NR30	Nucleolar RNA helicase 2 OS=Homo sapiens GN=DDX21 PE=1 SV=5	0	133.55	46	29	375	27	1	783	87.3	9.28	568.94	29	2	3.25651e+07	2.67189e+07	3.12383e+07	2.69362e+07	2.58119e+07	2.66364e+07	1.80375e+07	2.10807e+07	1.73095e+07	2.02461e+07	1.58309e+07	1.66803e+07	1.75279e+07	1.82191e+07	2.80472e+07	2.26004e+07	2.64235e+07	2.62925e+07	2.12814e+07	2.41497e+07	2.35873e+07	2.11582e+07	2.44724e+07	2.25257e+07	High	High	High	High	High	High	High	High	High	High
High	P36578	60S ribosomal protein L4 OS=Homo sapiens GN=RPL4 PE=1 SV=5	0	133.534	47	21	714	21	1	427	47.7	11.06	1224.73	21	0	2.24998e+08	1.85644e+08	2.15996e+08	1.87238e+08	2.24141e+08	2.24354e+08	1.50008e+08	1.76969e+08	1.39471e+08	1.64999e+08	1.32887e+08	1.51728e+08	1.76087e+08	1.94785e+08	2.30614e+08	1.97476e+08	2.12081e+08	2.15711e+08	1.8064e+08	1.88792e+08	1.95496e+08	1.68551e+08	1.87658e+08	1.817e+08	High	High	High	High	High	High	High	High	High	High
High	P51114	Fragile X mental retardation syndrome-related protein 1 OS=Homo sapiens GN=FXR1 PE=1 SV=3	0	133.205	55	27	382	24	1	621	69.7	6.15	746.36	27	3	4.76524e+07	3.5672e+07	4.52916e+07	3.72379e+07	4.6647e+07	4.43561e+07	2.55966e+07	3.44902e+07	2.69844e+07	2.94419e+07	2.4156e+07	2.68064e+07	3.64912e+07	3.86824e+07	4.34537e+07	3.72499e+07	4.20343e+07	4.49139e+07	3.35336e+07	3.42021e+07	3.60782e+07	3.34859e+07	3.59183e+07	3.40539e+07	High	High	High	High	High	High	High	High	High	High
High	Q16799	Reticulon-1 OS=Homo sapiens GN=RTN1 PE=1 SV=1	0	133.121	40	21	470	16	1	776	83.6	4.69	935.86	21	5	1.84553e+08	1.43571e+08	2.03655e+08	1.80604e+08	1.36053e+08	1.27999e+08	2.18663e+08	2.56194e+08	2.15972e+08	2.59263e+08	2.18889e+08	2.60343e+08	1.78557e+08	2.00611e+08	2.04014e+08	1.81821e+08	1.69423e+08	1.75771e+08	2.77383e+08	3.00573e+08	2.86346e+08	2.59842e+08	2.14927e+08	2.00632e+08	High	High	High	High	High	High	High	High	High	High
High	P51178	1-phosphatidylinositol 4,5-bisphosphate phosphodiesterase delta-1 OS=Homo sapiens GN=PLCD1 PE=1 SV=2	0	133.023	56	27	377	27	1	756	85.6	6.7	696.15	27	0	2.62287e+07	2.26204e+07	2.86161e+07	2.85025e+07	3.29313e+07	3.52056e+07	1.0923e+07	1.62852e+07	1.34028e+07	1.55287e+07	1.43696e+07	1.6776e+07	2.36172e+07	2.79542e+07	2.64632e+07	2.50821e+07	2.18636e+07	2.39014e+07	1.52214e+07	1.59735e+07	1.87567e+07	1.60371e+07	1.7886e+07	1.52938e+07	High	High	High	High	High	High	High	High	High	High
High	P51149	Ras-related protein Rab-7a OS=Homo sapiens GN=RAB7A PE=1 SV=1	0	132.998	77	17	583	17	1	207	23.5	6.7	1308.81	17	0	1.74967e+08	1.40104e+08	1.74738e+08	1.56977e+08	1.73151e+08	1.68555e+08	1.4845e+08	1.70032e+08	1.3462e+08	1.59769e+08	1.38134e+08	1.53231e+08	1.61832e+08	1.84914e+08	190525811	1.69063e+08	1.80929e+08	1.89772e+08	2.15365e+08	2.35902e+08	2.1615e+08	2.02338e+08	1.80992e+08	1.76596e+08	High	High	High	High	High	High	High	High	High	High
High	Q15046-2	Isoform Mitochondrial of Lysine--tRNA ligase OS=Homo sapiens GN=KARS	0	132.945	43	27	528	27	1	625	71.5	6.81	947.81	27	0	6.39319e+07	5.19281e+07	6.15104e+07	5.76573e+07	6.56513e+07	6.47379e+07	4.02154e+07	4.70488e+07	3.79657e+07	4.76485e+07	3.64712e+07	4.47491e+07	4.60552e+07	53753758	6.39333e+07	5.70953e+07	6.12977e+07	6.37918e+07	4.74046e+07	5.30824e+07	5.35987e+07	4.93349e+07	4.99516e+07	4.83221e+07	High	High	High	High	High	High	High	High	High	High
High	Q9ULH0	Kinase D-interacting substrate of 220 kDa OS=Homo sapiens GN=KIDINS220 PE=1 SV=3	0	132.903	25	34	372	34	1	1771	196.4	6.62	438.04	34	0	1.52008e+07	1.25617e+07	1.53468e+07	1.24129e+07	1.29924e+07	1.25687e+07	1.04575e+07	1.38185e+07	9.93661e+06	1.17456e+07	8.9102e+06	1.00988e+07	1.21946e+07	1.57549e+07	1.57997e+07	1.3659e+07	1.53782e+07	1.5475e+07	1.946e+07	2.17401e+07	1.76517e+07	1.59273e+07	1.42578e+07	1.47315e+07	High	High	High	High	High	High	High	High	High	High
High	O00264	Membrane-associated progesterone receptor component 1 OS=Homo sapiens GN=PGRMC1 PE=1 SV=3	0	132.842	64	14	746	13	1	195	21.7	4.7	1645.21	14	0	1.01135e+08	8.83813e+07	9.98202e+07	9.4825e+07	9.88292e+07	9.80509e+07	9.07262e+07	1.06916e+08	8.42402e+07	1.00413e+08	8.42033e+07	9.70536e+07	9.0263e+07	1.14839e+08	1.06217e+08	9.89186e+07	9.61175e+07	9.96175e+07	1.83303e+08	1.96386e+08	1.82847e+08	1.63288e+08	1.42729e+08	1.41714e+08	High	High	High	High	High	High	High	High	High	High
High	Q96JE9	Microtubule-associated protein 6 OS=Homo sapiens GN=MAP6 PE=1 SV=2	0	132.835	47	26	297	26	1	813	86.5	9.16	500.7	26	0	1.51014e+07	1.29488e+07	1.90622e+07	1.80431e+07	1.86584e+07	1.66739e+07	8.73059e+06	1.04527e+07	9.85953e+06	1.04583e+07	6.53245e+06	6.83911e+06	4.06575e+07	4.73544e+07	3.12587e+07	2.60996e+07	15318025	1.52979e+07	2.11903e+07	1.85337e+07	1.92068e+07	1.50298e+07	1.12867e+07	1.01989e+07	High	High	High	High	High	High	High	High	High	High
High	P09211	Glutathione S-transferase P OS=Homo sapiens GN=GSTP1 PE=1 SV=2	0	132.686	70	13	1150	13	1	210	23.3	5.64	2318.32	13	0	2.99813e+08	2.59817e+08	3.1233e+08	2.87106e+08	4.01016e+08	3.90634e+08	2.29734e+08	2.62827e+08	2.15925e+08	2.53157e+08	2.24962e+08	2.49302e+08	3.07576e+08	3.4666e+08	3.54777e+08	3.13688e+08	3.41954e+08	3.54365e+08	2.37128e+08	2.5363e+08	2.75374e+08	2.49708e+08	2.42579e+08	2.34589e+08	High	High	High	High	High	High	High	High	High	High
High	Q9UNM6	26S proteasome non-ATPase regulatory subunit 13 OS=Homo sapiens GN=PSMD13 PE=1 SV=2	0	132.563	71	24	522	24	1	376	42.9	5.81	838.89	24	0	1.0354e+08	7.82535e+07	1.00361e+08	9.07449e+07	1.02645e+08	9.70814e+07	8.08413e+07	9.45561e+07	7.69628e+07	9.34995e+07	7.46972e+07	8.73692e+07	9.07533e+07	1.01211e+08	1.04003e+08	9.91437e+07	1.0038e+08	1.10624e+08	1.04822e+08	1.10365e+08	1.08603e+08	9.53271e+07	9.57735e+07	8.95623e+07	High	High	High	High	High	High	High	High	High	High
High	A2RRP1	Neuroblastoma-amplified sequence OS=Homo sapiens GN=NBAS PE=1 SV=2	0	132.538	21	37	264	37	1	2371	268.4	5.96	207.31	37	0	1.25124e+07	1.07692e+07	12161109	1.01815e+07	1.29593e+07	1.449e+07	7.93866e+06	1.04117e+07	8.08914e+06	9.16955e+06	7.89182e+06	1.02303e+07	1.19783e+07	1.3696e+07	1.53113e+07	1.17403e+07	1.43803e+07	1.51221e+07	1.16757e+07	1.22342e+07	1.29058e+07	1.17432e+07	1.16422e+07	1.08015e+07	High	High	High	High	High	High	High	High	High	High
High	P51784	Ubiquitin carboxyl-terminal hydrolase 11 OS=Homo sapiens GN=USP11 PE=1 SV=3	0	132.32	32	24	377	22	1	963	109.7	5.45	654.87	24	1	2.16141e+07	1.90793e+07	2.29369e+07	2.33498e+07	2.34466e+07	2.33944e+07	3.05178e+07	3.88361e+07	3.15874e+07	4.25418e+07	3.30385e+07	4.22187e+07	2.31073e+07	2.73085e+07	2.68492e+07	2.28937e+07	2.09909e+07	2.22622e+07	3.74537e+07	4.15814e+07	4.33575e+07	3.98398e+07	3.55429e+07	3.49107e+07	High	High	High	High	High	High	High	High	High	High
High	P46060	Ran GTPase-activating protein 1 OS=Homo sapiens GN=RANGAP1 PE=1 SV=1	0	132.224	59	24	457	24	1	587	63.5	4.68	907.63	24	0	3.29125e+07	2.59721e+07	2.80504e+07	2.6092e+07	2.7047e+07	2.69327e+07	2.26383e+07	2.72302e+07	1.89609e+07	2.37668e+07	1.7367e+07	2.05034e+07	2.52968e+07	3.03168e+07	3.04602e+07	2.84804e+07	2.78186e+07	2.82485e+07	2.4523e+07	2.81907e+07	2.48291e+07	2.43203e+07	2.2115e+07	2.13174e+07	High	High	High	High	High	High	High	High	High	High
High	Q96G03	Phosphoglucomutase-2 OS=Homo sapiens GN=PGM2 PE=1 SV=4	0	132.16	48	27	438	26	1	612	68.2	6.73	519.29	27	1	4.48351e+07	3.76231e+07	4.83738e+07	4.08712e+07	4.8446e+07	4.64775e+07	3.42399e+07	3.68492e+07	2.90203e+07	3.63285e+07	3.0623e+07	3.48631e+07	4.38265e+07	4.83128e+07	5.07515e+07	4.8297e+07	4.42898e+07	4.55263e+07	3.49789e+07	3.70854e+07	4.24204e+07	3.76426e+07	3.94873e+07	3.9178e+07	High	High	High	High	High	High	High	High	High	High
High	Q9NRF8	CTP synthase 2 OS=Homo sapiens GN=CTPS2 PE=1 SV=1	0	132.093	58	29	397	26	1	586	65.6	6.9	727.19	29	3	2.87878e+07	2.61534e+07	3.52911e+07	3.29108e+07	3.98052e+07	3.36063e+07	4.55603e+07	4.80975e+07	4.54417e+07	5.57785e+07	4.53982e+07	4.63609e+07	3.2245e+07	3.25194e+07	4.61399e+07	3.50896e+07	3.33203e+07	3.3252e+07	4.87765e+07	4.87464e+07	4.88076e+07	4.62159e+07	4.55883e+07	4.59891e+07	High	High	High	High	High	High	High	High	High	High
High	O94760	N(G),N(G)-dimethylarginine dimethylaminohydrolase 1 OS=Homo sapiens GN=DDAH1 PE=1 SV=3	0	132.025	68	19	552	18	1	285	31.1	5.81	947.54	19	1	6.18283e+07	5.30141e+07	6.84638e+07	6.60578e+07	6.77935e+07	7.12423e+07	7.29504e+07	8.60521e+07	7.99414e+07	9.46529e+07	1.00496e+08	1.18969e+08	9.0743e+07	1.04739e+08	8.4303e+07	7.79861e+07	7.41632e+07	7.99108e+07	8.69847e+07	9.21879e+07	1.02469e+08	9.4088e+07	6.68621e+07	6.50298e+07	High	High	High	High	High	High	High	High	High	High
High	Q92859	Neogenin OS=Homo sapiens GN=NEO1 PE=1 SV=2	0	131.91	29	29	302	29	1	1461	159.9	6.54	413.89	29	0	1.16259e+07	1.10075e+07	1.39724e+07	1.18713e+07	5.51932e+06	5.62404e+06	1.15688e+07	1.45021e+07	1.01108e+07	1.18531e+07	5.25039e+06	5.59257e+06	2.23021e+07	2.50829e+07	1.65575e+07	1.7647e+07	9.47276e+06	1.14818e+07	2.49532e+07	2.43198e+07	2.22299e+07	2.19592e+07	1.3168e+07	1.5788e+07	High	High	High	High	High	High	High	High	High	High
High	Q9H9A6	Leucine-rich repeat-containing protein 40 OS=Homo sapiens GN=LRRC40 PE=1 SV=1	0	131.628	59	29	485	29	1	602	68.2	6.43	793.04	29	0	2.97709e+07	2.43353e+07	32934386	2.62656e+07	2.34077e+07	2.22781e+07	2.72802e+07	3.13282e+07	2.52294e+07	3.07775e+07	2.56032e+07	3.40197e+07	2.86318e+07	3.06822e+07	3.09296e+07	2.8017e+07	2.67328e+07	2.65108e+07	3.47326e+07	3.84459e+07	3.39005e+07	3.15205e+07	3.03116e+07	3.78435e+07	High	High	High	High	High	High	High	High	High	High
High	O60641	Clathrin coat assembly protein AP180 OS=Homo sapiens GN=SNAP91 PE=1 SV=2	0	131.585	29	21	404	1	1	907	92.4	4.86	921.75	21	20	2.0982e+07	1.667e+07	2.54319e+07	2.30587e+07	1.22227e+07	1.28273e+07	3.42696e+07	4.02819e+07	3.39283e+07	3.95694e+07	2.40591e+07	2.84336e+07	2.64844e+07	3.02347e+07	3.167e+07	2.6858e+07	2.13037e+07	2.33027e+07	4.37347e+07	4.77286e+07	4.1102e+07	4.07573e+07	2.91987e+07	3.04644e+07	Peak Found	High	Peak Found	Peak Found	Peak Found	Peak Found	High	High	High	High
High	Q08378	Golgin subfamily A member 3 OS=Homo sapiens GN=GOLGA3 PE=1 SV=2	0	131.493	29	34	332	34	1	1498	167.3	5.44	420.46	34	0	1.55674e+07	1.16546e+07	1.44138e+07	1.19749e+07	1.4881e+07	1.19952e+07	1.17192e+07	1.32438e+07	1.13885e+07	1.21569e+07	9.85411e+06	1.03938e+07	1.21785e+07	1.41595e+07	1.35168e+07	1.09423e+07	1.30233e+07	1.18901e+07	1.64818e+07	1.71072e+07	1.42541e+07	1.34715e+07	1.3296e+07	1.34483e+07	High	High	High	High	High	High	High	High	High	High
High	P48449	Lanosterol synthase OS=Homo sapiens GN=LSS PE=1 SV=1	0	131.491	45	28	533	28	1	732	83.3	6.61	862.03	28	0	4.16685e+07	3.35164e+07	4.22672e+07	3.78937e+07	2.65227e+07	2.53947e+07	4.16952e+07	4.84143e+07	3.64048e+07	4.18528e+07	3.00706e+07	3.46985e+07	2.44446e+07	2.85968e+07	3.8786e+07	3.47656e+07	3.37928e+07	3.57786e+07	4.47063e+07	5.06385e+07	3.95195e+07	3.81218e+07	3.87477e+07	3.90956e+07	High	High	High	High	High	High	High	High	High	High
High	P26368	Splicing factor U2AF 65 kDa subunit OS=Homo sapiens GN=U2AF2 PE=1 SV=4	0	131.474	47	15	447	15	1	475	53.5	9.09	1061.46	15	0	7.10605e+07	5.8719e+07	7.21575e+07	6.94458e+07	6.35495e+07	6.4757e+07	4.57977e+07	5.41432e+07	4.26215e+07	5.05931e+07	4.59224e+07	5.07889e+07	5.7251e+07	6.21299e+07	7.13829e+07	6.31306e+07	6.07964e+07	5.96319e+07	5.0973e+07	5.43851e+07	5.57345e+07	5.04241e+07	5.26735e+07	4.95811e+07	High	High	High	High	High	High	High	High	High	High
High	Q9NSK0-3	Isoform 3 of Kinesin light chain 4 OS=Homo sapiens GN=KLC4	0	131.296	50	27	447	21	1	637	70.5	6.34	843.95	27	0	2.67659e+07	2.55638e+07	3.25287e+07	3.07449e+07	1.79092e+07	2.74826e+07	2.04602e+07	2.55956e+07	2.10472e+07	2.78606e+07	20235341	2.60093e+07	2.67483e+07	3.19938e+07	3.4343e+07	3.23524e+07	3.01573e+07	3.17984e+07	2.67697e+07	3.12746e+07	2.84006e+07	2.84988e+07	24343854	2.48249e+07	High	High	High	High	High	High	High	High	High	High
High	P05198	Eukaryotic translation initiation factor 2 subunit 1 OS=Homo sapiens GN=EIF2S1 PE=1 SV=3	0	131.02	66	22	585	22	1	315	36.1	5.08	1116.15	22	0	72999200	5.98852e+07	6.94748e+07	6.38991e+07	6.95447e+07	6.93437e+07	4.78815e+07	5.72076e+07	4.55071e+07	5.50295e+07	4.45185e+07	5.03844e+07	57844639	6.7031e+07	7.55948e+07	6.74112e+07	6.80623e+07	7.04192e+07	6.39208e+07	7.17802e+07	6.66322e+07	6.12339e+07	5.99104e+07	5.72646e+07	High	High	High	High	High	High	High	High	High	High
High	Q14103-2	Isoform 2 of Heterogeneous nuclear ribonucleoprotein D0 OS=Homo sapiens GN=HNRNPD	0	130.96	42	18	1067	1	1	336	36.2	8.1	1677.71	18	0	6.72146e+06	5.86948e+06	7.74338e+06	6.40376e+06	6.54211e+06	6416510	5.11957e+06	5.92957e+06	6.06249e+06	6.16269e+06	4924579	6.3219e+06	7.76846e+06	7.37844e+06	7280091	6.5064e+06	6.94472e+06	7341012	5.1627e+06	5.61431e+06	6.93054e+06	5.48967e+06	6481659	5569945	High	High	Peak Found	High	High	High	High	Peak Found	High	Peak Found
High	P11498	Pyruvate carboxylase, mitochondrial OS=Homo sapiens GN=PC PE=1 SV=2	0	130.739	36	30	430	30	1	1178	129.6	6.84	606.23	30	0	2.19758e+07	2.08422e+07	2.16721e+07	2.10087e+07	2.13121e+07	2.30426e+07	1.62995e+07	2.09712e+07	1.47761e+07	1.86079e+07	1.38663e+07	1.59492e+07	1.81653e+07	2.21794e+07	2.51686e+07	2.36393e+07	2.26851e+07	2.39476e+07	1.88917e+07	2.04126e+07	1.96513e+07	1.79969e+07	1.86062e+07	1.71488e+07	High	High	High	High	High	High	High	High	High	High
High	Q15008-4	Isoform 4 of 26S proteasome non-ATPase regulatory subunit 6 OS=Homo sapiens GN=PSMD6	0	130.715	43	24	529	24	1	442	51.9	6.74	993.26	24	0	7.19456e+07	6.39678e+07	7.37979e+07	6.95655e+07	7.61802e+07	7.90058e+07	6.17806e+07	7.59753e+07	5.84987e+07	7.45114e+07	5.90973e+07	6.79373e+07	7.30709e+07	8.20499e+07	8.94844e+07	7.96414e+07	8.24488e+07	8.49498e+07	8.54874e+07	9.01154e+07	8.79189e+07	7.78357e+07	7.46241e+07	7.30146e+07	High	High	High	High	High	High	High	High	High	High
High	Q05193-2	Isoform 2 of Dynamin-1 OS=Homo sapiens GN=DNM1	0	130.667	39	27	439	1	1	864	97.2	6.87	609.42	27	0	280584	154505	273320	250909	164645	162229	441418	441808	470346	414292	356845	427268	236140	275709	254567	256860	280768	324327	428516	500316	414377	396460	254077	303725	Peak Found	High	High	High	High	Peak Found	Peak Found	High	Peak Found	High
High	Q9Y2X7-3	Isoform 3 of ARF GTPase-activating protein GIT1 OS=Homo sapiens GN=GIT1	0	130.631	50	29	385	25	1	770	85.4	7.01	639.96	29	3	2.15195e+07	2.02277e+07	2.51326e+07	2.35876e+07	2.14149e+07	1.97418e+07	2.51958e+07	28184037	2.15726e+07	2.82302e+07	2.28122e+07	2.60886e+07	2.39799e+07	2.70082e+07	2.83058e+07	2.47539e+07	2.51717e+07	2.55089e+07	3.28169e+07	3.41256e+07	3.32539e+07	2.886e+07	2.6964e+07	2.63075e+07	High	High	High	High	High	High	High	High	High	High
High	Q05193	Dynamin-1 OS=Homo sapiens GN=DNM1 PE=1 SV=2	0	130.437	39	27	435	1	1	864	97.3	7.17	591.42	27	12	4.03719e+06	3.68692e+06	4.77439e+06	5.21254e+06	3.54936e+06	4.0302e+06	8965970	1.08481e+07	8.92401e+06	1.14677e+07	7.97781e+06	9.90981e+06	5.30142e+06	6.20498e+06	6.56376e+06	6.14003e+06	5.65162e+06	5.93684e+06	8.47095e+06	8.89589e+06	7.74201e+06	7.9444e+06	6.25616e+06	5.7671e+06	Peak Found	High	High	Peak Found	Peak Found	Peak Found	Peak Found	Peak Found	High	High
High	Q8N766	ER membrane protein complex subunit 1 OS=Homo sapiens GN=EMC1 PE=1 SV=1	0	130.349	36	26	399	26	1	993	111.7	7.66	618.21	26	0	2.01064e+07	2.00826e+07	2.22778e+07	1.96508e+07	2.38136e+07	2.34181e+07	1.27019e+07	1.62746e+07	1.49628e+07	1.53601e+07	1.62016e+07	1.63568e+07	1.9975e+07	2.04931e+07	2.27817e+07	2.1349e+07	2.45537e+07	2.51611e+07	2.12003e+07	2.65766e+07	2.46299e+07	2.37092e+07	2.05505e+07	1.95261e+07	High	High	High	High	High	High	High	High	High	High
High	P06753-2	Isoform 2 of Tropomyosin alpha-3 chain OS=Homo sapiens GN=TPM3	0	130.258	63	25	537	4	1	248	29	4.78	1009.96	25	20	1.82373e+08	1.44865e+08	1.53943e+08	1.55133e+08	2.13983e+08	2.09829e+08	1.2384e+08	1.41622e+08	1.27661e+08	1.37286e+08	1.22629e+08	1.34636e+08	1.95003e+08	2.12564e+08	1.93172e+08	1.80534e+08	1.75754e+08	1.76846e+08	169155821	1.85301e+08	1.90424e+08	1.67598e+08	1.60688e+08	1.50072e+08	High	High	High	High	High	High	High	High	High	High
High	Q96ME7	Zinc finger protein 512 OS=Homo sapiens GN=ZNF512 PE=1 SV=2	0	130.197	55	22	420	22	1	567	64.6	9.76	871.95	22	0	3.85556e+07	4.017e+07	4.16948e+07	3.42462e+07	3.81545e+07	4.13295e+07	3.43186e+07	4.9126e+07	3.22194e+07	3.53715e+07	3.16963e+07	3.51674e+07	3.83252e+07	4.20377e+07	4.15775e+07	3.13845e+07	4.08032e+07	3.201e+07	3.41003e+07	3.71125e+07	3.54155e+07	2.95216e+07	2.75507e+07	2.72387e+07	High	High	High	High	High	High	High	High	High	High
High	O94874	E3 UFM1-protein ligase 1 OS=Homo sapiens GN=UFL1 PE=1 SV=2	0	130.189	43	27	396	27	1	794	89.5	6.79	715.22	27	0	2.58257e+07	1.98017e+07	2.58816e+07	2.19085e+07	3.20921e+07	3.11794e+07	1.60675e+07	1.61944e+07	1.40813e+07	1.4986e+07	1.35377e+07	1.34265e+07	2.1489e+07	2.19458e+07	2.79011e+07	2.13878e+07	2.66406e+07	2.31828e+07	1.74585e+07	1.73993e+07	1.8475e+07	1.62368e+07	1.83479e+07	2.02312e+07	High	High	High	High	High	High	High	High	High	High
High	Q9BSJ8-2	Isoform 2 of Extended synaptotagmin-1 OS=Homo sapiens GN=ESYT1	0	130.11	36	28	291	28	1	1114	123.9	5.78	426.34	28	0	1.73455e+07	1.40971e+07	1.36811e+07	1.38329e+07	2.56918e+07	2.22455e+07	9.35802e+06	1.1292e+07	8.30727e+06	8.29739e+06	8.97707e+06	9.52652e+06	1.46873e+07	1.77662e+07	1.53136e+07	1.4658e+07	1.47594e+07	1.58491e+07	1.17628e+07	1.24604e+07	1.11387e+07	1.10466e+07	1.15815e+07	1.14384e+07	High	High	High	High	High	High	High	High	High	High
High	Q14141	Septin-6 OS=Homo sapiens GN=SEPT6 PE=1 SV=4	0	130.08	52	21	544	9	1	434	49.7	6.67	827.51	21	1	1.46284e+07	8.86705e+06	1.49387e+07	9.08402e+06	1.03683e+07	6.77988e+06	1.21598e+07	1.51332e+07	1.40052e+07	1.22591e+07	1.16629e+07	9.56879e+06	1.44034e+07	1.70036e+07	1.61566e+07	1.18126e+07	9.00035e+06	8641047	22973033	2.10116e+07	1.68109e+07	1.76231e+07	1.48981e+07	1.51997e+07	High	High	High	High	High	High	High	High	High	High
High	Q3V6T2	Girdin OS=Homo sapiens GN=CCDC88A PE=1 SV=2	0	130.065	21	34	224	34	1	1871	215.9	6.21	252.87	34	0	1.35805e+07	1.12358e+07	1.47445e+07	1.36317e+07	1.709e+07	1.66161e+07	1.70844e+07	2.19035e+07	1.69814e+07	2.23447e+07	2.35919e+07	2.58002e+07	1.70203e+07	1.96213e+07	1.80605e+07	1.62967e+07	1.84761e+07	1.6636e+07	1.61747e+07	1.64709e+07	1.69895e+07	1.45284e+07	1.44516e+07	1.19176e+07	High	High	High	High	Peak Found	High	High	High	High	High
High	P24752	Acetyl-CoA acetyltransferase, mitochondrial OS=Homo sapiens GN=ACAT1 PE=1 SV=1	0	129.837	65	22	509	22	1	427	45.2	8.85	1217.65	22	0	5.89809e+07	6.36316e+07	6.02335e+07	7.32846e+07	6.71349e+07	8.10526e+07	6.17172e+07	7.90347e+07	5.58074e+07	7.14762e+07	5.99721e+07	7.95586e+07	5.30293e+07	6.31468e+07	8.48799e+07	6.30047e+07	8.61652e+07	7.77417e+07	8.69557e+07	8.35946e+07	9.27519e+07	7.5045e+07	8.56666e+07	65978857	High	High	High	High	High	High	High	High	High	High
High	Q09161	Nuclear cap-binding protein subunit 1 OS=Homo sapiens GN=NCBP1 PE=1 SV=1	0	129.777	38	23	383	23	1	790	91.8	6.43	706.75	23	0	4.02991e+07	3.29717e+07	3.45192e+07	3.43789e+07	3.09104e+07	3.19589e+07	2.79619e+07	3.38452e+07	2.53181e+07	3.18611e+07	2.51125e+07	2.92468e+07	2.79608e+07	3.15802e+07	3.70912e+07	3.28067e+07	3.25802e+07	3.40643e+07	3.14671e+07	3.20161e+07	30818033	2.85719e+07	2.98195e+07	2.84824e+07	High	High	High	High	High	High	High	High	High	High
High	Q9NQC3-2	Isoform 2 of Reticulon-4 OS=Homo sapiens GN=RTN4	0	129.711	55	12	623	1	1	373	40.3	4.78	1231.85	12	0	966073	618214	917297	732854	1.0407e+06	895487	831562	624087	730946	772261	798425	823445	1.01204e+06	951155	1.02609e+06	822959	998430	961520	1.50526e+06	1.50738e+06	1.34102e+06	1.20127e+06	1.43014e+06	1.33797e+06	High	High	High	High	High	High	Peak Found	High	High	High
High	Q9C0B1	Alpha-ketoglutarate-dependent dioxygenase FTO OS=Homo sapiens GN=FTO PE=1 SV=3	0	129.471	66	24	384	24	1	505	58.2	5.22	712.66	24	0	2.15462e+07	1.6836e+07	2.11974e+07	1.95238e+07	1.70971e+07	1.71567e+07	1.66373e+07	19666980	1.5611e+07	1.86435e+07	1.49018e+07	1.36408e+07	1.15819e+07	1.17635e+07	1.68843e+07	1.21208e+07	1.37854e+07	1.00455e+07	1.60532e+07	1.36593e+07	1.51035e+07	1.32108e+07	1.55924e+07	1.3106e+07	High	High	High	High	High	High	High	High	High	High
High	Q9Y4W6	AFG3-like protein 2 OS=Homo sapiens GN=AFG3L2 PE=1 SV=2	0	129.469	41	29	423	28	1	797	88.5	8.66	661.08	29	0	2.68559e+07	2.61202e+07	3.01951e+07	2.63878e+07	3.5463e+07	3.68915e+07	2.65844e+07	3.1398e+07	2.51632e+07	3.13604e+07	2.67684e+07	2.75142e+07	3.00083e+07	3.19595e+07	3.17903e+07	3.106e+07	3.47806e+07	3.33701e+07	3.2654e+07	3.24848e+07	3.28167e+07	3.16582e+07	3.17293e+07	3.09284e+07	High	High	High	High	High	High	High	High	High	High
High	P36873-2	Isoform Gamma-2 of Serine/threonine-protein phosphatase PP1-gamma catalytic subunit OS=Homo sapiens GN=PPP1CC	0	129.333	60	17	618	4	1	337	38.5	6.13	1429.22	17	0	5.70005e+06	4.16307e+06	5.30923e+06	4.02174e+06	3.70126e+06	4.80831e+06	4.77446e+06	4.29388e+06	4.19946e+06	4.83496e+06	3.7616e+06	4.99244e+06	3.9599e+06	3.82695e+06	5.58034e+06	4.56018e+06	4.82471e+06	5.03114e+06	5.58442e+06	6.01117e+06	5568995	4.12808e+06	4.94994e+06	4.57185e+06	High	High	High	High	High	High	High	High	High	High
High	Q9UKV3	Apoptotic chromatin condensation inducer in the nucleus OS=Homo sapiens GN=ACIN1 PE=1 SV=2	0	129.304	27	28	421	28	1	1341	151.8	6.43	555.5	28	0	3.42445e+07	33366969	3.37209e+07	3.36752e+07	4.04569e+07	3.69623e+07	2.86699e+07	3.01832e+07	2.57023e+07	2.68122e+07	2.68487e+07	2.54761e+07	3.4503e+07	3.41761e+07	4.19987e+07	3.27572e+07	3.2317e+07	3.46932e+07	2.54439e+07	2.87782e+07	2.71043e+07	2.61139e+07	2.63157e+07	2.60796e+07	High	High	High	High	High	High	High	High	High	High
High	P48444	Coatomer subunit delta OS=Homo sapiens GN=ARCN1 PE=1 SV=1	0	129.285	54	27	518	27	1	511	57.2	6.21	795.38	27	0	5.11453e+07	3.96046e+07	4.6253e+07	4.38318e+07	5.03211e+07	5.15329e+07	3.46121e+07	3.8308e+07	3.09519e+07	3.71405e+07	2.92907e+07	3.29412e+07	4.52822e+07	4.89796e+07	4.81017e+07	4.34097e+07	4.38505e+07	4.35219e+07	5.00927e+07	5.69515e+07	5.45733e+07	4.89272e+07	4.32046e+07	4.09685e+07	High	High	High	High	High	High	High	High	High	High
High	P33992	DNA replication licensing factor MCM5 OS=Homo sapiens GN=MCM5 PE=1 SV=5	0	129.17	50	28	390	28	1	734	82.2	8.37	577.78	28	0	5.79036e+07	4.1519e+07	4.26132e+07	4.44154e+07	2.77269e+07	2.65882e+07	2.48422e+07	2.89075e+07	1.8806e+07	2.17524e+07	1.581e+07	1.76436e+07	2.0208e+07	2.26818e+07	3.54993e+07	3.30598e+07	3.43777e+07	3.41623e+07	1.8111e+07	2.2872e+07	1.89116e+07	1.72473e+07	2.58012e+07	2.428e+07	High	High	High	High	High	High	High	High	High	High
High	P55209	Nucleosome assembly protein 1-like 1 OS=Homo sapiens GN=NAP1L1 PE=1 SV=1	0	129.155	46	15	560	14	1	391	45.3	4.46	1044.73	15	0	9.67723e+07	8.22262e+07	9.54615e+07	8.7006e+07	9.03722e+07	8.87743e+07	5.07546e+07	5.90837e+07	4.47732e+07	5.27753e+07	4.08283e+07	4.77003e+07	6.51836e+07	7.41546e+07	9.31929e+07	8.10044e+07	7.49557e+07	7.98173e+07	6.28566e+07	6.7135e+07	6.61264e+07	5.92401e+07	6.54339e+07	6.52902e+07	High	High	High	High	High	High	High	High	High	High
High	Q9UNZ2-5	Isoform 3 of NSFL1 cofactor p47 OS=Homo sapiens GN=NSFL1C	0	129.121	61	20	546	3	1	372	40.8	5.15	1129.74	20	17	8.81841e+07	7.79213e+07	8.96102e+07	9.02663e+07	8.6784e+07	9.01584e+07	6.18491e+07	7.35914e+07	6.26904e+07	7.56455e+07	5.67854e+07	6.5141e+07	9.04e+07	1.02736e+08	9.83965e+07	9.08681e+07	7.70722e+07	8.00122e+07	8.23763e+07	8.2564e+07	9.16468e+07	7.69619e+07	7.33945e+07	7.22114e+07	High	High	High	High	High	High	High	High	High	High
High	P07910	Heterogeneous nuclear ribonucleoproteins C1/C2 OS=Homo sapiens GN=HNRNPC PE=1 SV=4	0	129.095	64	19	1015	1	1	306	33.7	5.08	1979.82	19	0	134630	129442	229052		284822	177339	187691	56045.9	98029.8	140725	81311.2		106653	182452	263283	72927.6	91859.9	94450.5	359136		164577	99583.7	154927	87393.6	High	Peak Found	High	Not Found	High	High	High	Peak Found	High	Peak Found
High	P40763	Signal transducer and activator of transcription 3 OS=Homo sapiens GN=STAT3 PE=1 SV=2	0	128.831	49	28	335	27	1	770	88	6.3	516.71	28	1	15761027	1.39291e+07	1.52151e+07	1.45664e+07	2.12162e+07	2.23932e+07	8.8419e+06	1.04594e+07	8.19533e+06	1.11708e+07	8.2771e+06	1.09246e+07	2.1205e+07	2.94278e+07	2.16176e+07	1.75485e+07	1.78943e+07	1.74252e+07	1.15886e+07	1.37169e+07	1.49971e+07	1.41404e+07	14497295	1.44307e+07	High	High	High	High	High	High	High	High	High	High
High	O60256	Phosphoribosyl pyrophosphate synthase-associated protein 2 OS=Homo sapiens GN=PRPSAP2 PE=1 SV=1	0	128.82	66	19	526	17	1	369	40.9	7.44	1066.95	19	2	4.84618e+07	3.7378e+07	4.62563e+07	4.5748e+07	4.56341e+07	4.94148e+07	4.07034e+07	4.96598e+07	3.93004e+07	4.67903e+07	3.98631e+07	4.51218e+07	4.13763e+07	4.95563e+07	6.1535e+07	4.55022e+07	4.99237e+07	5.85038e+07	6.98844e+07	9.30055e+07	6.84254e+07	6.22354e+07	5.64093e+07	5.77131e+07	High	High	High	High	High	High	High	High	High	High
High	P06753-5	Isoform 5 of Tropomyosin alpha-3 chain OS=Homo sapiens GN=TPM3	0	128.774	61	24	540	0	1	248	28.9	4.75	1031.29	24	2	5.3514e+06	3.86573e+06	7.29306e+06	6.03716e+06	6.47278e+06	6.00511e+06	5.34016e+06	5.04228e+06	5.33846e+06	5.57426e+06	4.90325e+06	5.01953e+06	6.44031e+06	6.16778e+06	8.35261e+06	7.12557e+06	5.58416e+06	5.54839e+06	6.14949e+06	6.51583e+06	7.21274e+06	6.36954e+06	4.99668e+06	4.85938e+06	Not Found	Not Found	Not Found	Not Found	Not Found	Not Found	Not Found	Not Found	Not Found	Not Found
High	Q14247	Src substrate cortactin OS=Homo sapiens GN=CTTN PE=1 SV=2	0	128.745	51	24	378	24	1	550	61.5	5.4	626.03	24	0	4.47596e+07	3.80008e+07	4.27902e+07	4.13592e+07	3.93396e+07	4.29204e+07	3.19872e+07	3.88403e+07	2.99267e+07	3.59062e+07	2.68046e+07	3.14439e+07	4.98194e+07	5.63815e+07	5.01096e+07	4.52985e+07	4.01996e+07	4.17696e+07	4.8618e+07	5.06995e+07	4.78811e+07	4.33512e+07	3.97841e+07	3.82035e+07	High	High	High	High	High	High	High	High	High	High
High	Q06830	Peroxiredoxin-1 OS=Homo sapiens GN=PRDX1 PE=1 SV=1	0	128.61	77	16	1098	13	1	199	22.1	8.13	2170.35	16	3	6.38972e+08	5.67964e+08	6.13981e+08	5.47985e+08	6.4945e+08	6.35459e+08	5.62191e+08	6.63307e+08	4.89802e+08	5.97789e+08	4.39364e+08	4.94422e+08	5.57495e+08	6.39969e+08	6.68573e+08	5.80962e+08	5.89989e+08	6.11438e+08	6.12107e+08	6.88321e+08	6.91067e+08	6.37934e+08	6.06888e+08	5.88164e+08	High	High	High	High	High	High	High	High	High	High
High	P06737	Glycogen phosphorylase, liver form OS=Homo sapiens GN=PYGL PE=1 SV=4	0	128.609	47	32	304	25	1	847	97.1	7.17	373.8	32	0	1.15944e+07	9.10766e+06	1.15567e+07	8.6354e+06	1.5651e+07	1.42972e+07	3.23239e+06	4.201e+06	3.12006e+06	4.30154e+06	4.86439e+06	4.1457e+06	4.83707e+06	5.12188e+06	5.1e+06	4.00658e+06	3.45326e+06	4.15371e+06	3.11978e+06	3.41008e+06	4.83847e+06	4.12644e+06	4.7205e+06	4.35534e+06	High	High	High	High	High	High	High	High	High	High
High	P12931-2	Isoform 2 of Proto-oncogene tyrosine-protein kinase Src OS=Homo sapiens GN=SRC	0	128.199	59	24	409	19	1	542	60.6	7.84	764.56	24	4	3.82124e+07	3.23433e+07	3.7535e+07	3.46586e+07	3.05154e+07	3.12889e+07	3.65581e+07	4.5288e+07	3.26455e+07	4.2869e+07	3.52896e+07	4.16203e+07	3.56757e+07	4.19967e+07	3.97549e+07	3.64282e+07	3.36614e+07	3.52898e+07	4.18495e+07	4.72294e+07	4.29203e+07	3.97839e+07	3.56403e+07	3.41684e+07	High	High	High	High	High	High	High	High	High	High
High	Q9UKG1	DCC-interacting protein 13-alpha OS=Homo sapiens GN=APPL1 PE=1 SV=1	0	128.118	54	25	434	25	1	709	79.6	5.41	735.34	25	0	1.60771e+07	1.45839e+07	1.71065e+07	1.7458e+07	1.89992e+07	2.05677e+07	1.35088e+07	1.67071e+07	1.31257e+07	1.60782e+07	1.29949e+07	1.50087e+07	1.62719e+07	1.9906e+07	2.03921e+07	1.84725e+07	1.71505e+07	1.83387e+07	1.84909e+07	1.81452e+07	2.14525e+07	1.82144e+07	1.52462e+07	1.54849e+07	High	High	High	High	High	High	High	High	High	High
High	P61011	Signal recognition particle 54 kDa protein OS=Homo sapiens GN=SRP54 PE=1 SV=1	0	127.936	55	24	426	24	1	504	55.7	8.75	729.61	24	0	5.6435e+07	5.69167e+07	5.26963e+07	6.44567e+07	5.86999e+07	6.94021e+07	4.46217e+07	5.97353e+07	4.76911e+07	5.88093e+07	4.34963e+07	5.20014e+07	5.21682e+07	6.2915e+07	6.90105e+07	6.76601e+07	6.13923e+07	6.86953e+07	5.74766e+07	6.65516e+07	6.2993e+07	5.86759e+07	6.14143e+07	5.74727e+07	High	High	High	High	High	High	High	High	High	High
High	O43426	Synaptojanin-1 OS=Homo sapiens GN=SYNJ1 PE=1 SV=2	0	127.882	24	33	374	33	1	1573	173	7.42	391.77	33	0	11598160	9.11615e+06	1.24041e+07	1.25837e+07	1.00333e+07	1.14695e+07	1.27471e+07	1.5877e+07	1.30788e+07	1.6085e+07	1.26073e+07	1.53871e+07	1.14255e+07	1.37389e+07	1.55906e+07	1.33458e+07	1.38816e+07	1.36789e+07	1.70449e+07	1.94638e+07	1.4727e+07	1.54874e+07	1.33958e+07	1.30007e+07	High	High	High	High	High	High	High	High	High	High
High	Q13616	Cullin-1 OS=Homo sapiens GN=CUL1 PE=1 SV=2	0	127.837	46	30	397	30	1	776	89.6	8	653.15	30	0	1.96292e+07	1.77988e+07	1.81549e+07	1.98312e+07	1.91845e+07	1.81988e+07	1.73773e+07	2.06269e+07	1.53087e+07	19612737	1.44752e+07	1.68393e+07	2.00628e+07	2.20617e+07	2.15393e+07	2.19456e+07	1.79764e+07	1.96735e+07	2.04153e+07	2.26504e+07	2.08053e+07	1.9842e+07	1.90417e+07	1.86197e+07	High	High	High	High	High	High	High	High	High	High
High	Q9NUU7	ATP-dependent RNA helicase DDX19A OS=Homo sapiens GN=DDX19A PE=1 SV=1	0	127.771	63	25	438	4	1	478	53.9	6.58	657.84	25	19	4.84266e+07	3.652e+07	4.59501e+07	3.93678e+07	4.63329e+07	4.32258e+07	3.06732e+07	3.55143e+07	2.88195e+07	3.38189e+07	2.83031e+07	3.40088e+07	3.47089e+07	4.13107e+07	4.72371e+07	4.10124e+07	3.97998e+07	4.3487e+07	3.68458e+07	3.74583e+07	3.90775e+07	3.54183e+07	3.74867e+07	3.65157e+07	High	High	High	High	High	High	High	High	High	High
High	O60641-4	Isoform 4 of Clathrin coat assembly protein AP180 OS=Homo sapiens GN=SNAP91	0	127.571	30	21	391	1	1	877	89.6	4.94	906.67	21	0																									Not Found	Not Found	Not Found	Not Found	Not Found	Not Found	Not Found	Not Found	Not Found	Not Found
High	P09543	2',3'-cyclic-nucleotide 3'-phosphodiesterase OS=Homo sapiens GN=CNP PE=1 SV=2	0	127.534	50	25	601	24	1	421	47.5	9.07	875.69	25	1	7.17985e+07	5.87679e+07	7.08238e+07	6.49103e+07	6.3434e+07	6.64211e+07	6.08478e+07	7.20526e+07	5.85106e+07	7.04275e+07	6.02901e+07	7.34366e+07	6.97729e+07	8.01447e+07	84648802	7.84667e+07	7.8853e+07	8.52552e+07	6.47744e+07	6.91522e+07	6.44113e+07	6.05344e+07	55347194	5.60415e+07	High	High	High	High	High	High	High	High	High	High
High	Q8WWM7	Ataxin-2-like protein OS=Homo sapiens GN=ATXN2L PE=1 SV=2	0	127.352	37	27	299	27	1	1075	113.3	8.59	459.7	27	0	2.57799e+07	2.22124e+07	2.83319e+07	2.54215e+07	2.45617e+07	2.48139e+07	1.42339e+07	1.69708e+07	1.4819e+07	1.68598e+07	1.17566e+07	13433115	2.31342e+07	2.57559e+07	2.811e+07	2.54987e+07	2.39591e+07	2.47809e+07	1.93777e+07	2.14032e+07	2.17698e+07	2.06922e+07	1.93679e+07	2.05785e+07	High	High	High	High	High	High	High	High	High	High
High	O15294	UDP-N-acetylglucosamine--peptide N-acetylglucosaminyltransferase 110 kDa subunit OS=Homo sapiens GN=OGT PE=1 SV=3	0	127.274	35	27	421	27	1	1046	116.9	6.7	593.93	27	0	3.17126e+07	2.36815e+07	3.06502e+07	2.44961e+07	2.40083e+07	2.14217e+07	2.05584e+07	3.04003e+07	2.5721e+07	2.86101e+07	2.25605e+07	2.36767e+07	2.46888e+07	2.52494e+07	2.90616e+07	2.34339e+07	2.55919e+07	2.36466e+07	2.61195e+07	2.86885e+07	2.77211e+07	2.21501e+07	2.54928e+07	2.21711e+07	High	High	High	High	High	High	High	High	High	High
High	P12883	Myosin-7 OS=Homo sapiens GN=MYH7 PE=1 SV=5	0	127.189	16	27	100	6	1	1935	223	5.8	195.54	27	0					2.63349e+06	1.9572e+06	44302.3			54164.7	54725.5			43990.9		65620.9					213125	331293			High	High	Not Found	Not Found	High	High	Peak Found	Not Found	Not Found	Peak Found
High	A1L0T0	Acetolactate synthase-like protein OS=Homo sapiens GN=ILVBL PE=1 SV=2	0	127.107	55	22	389	22	1	632	67.8	8.15	842.08	22	0	4.00372e+07	3.01885e+07	3.58417e+07	3.28547e+07	3.9674e+07	4.06802e+07	3.08978e+07	3.36738e+07	2.74905e+07	3.12281e+07	2.90946e+07	3.35909e+07	2.99229e+07	3.48221e+07	3.79353e+07	3.45512e+07	3.43022e+07	4.05653e+07	3.48298e+07	3.76568e+07	3.62858e+07	3.33697e+07	3.31483e+07	3.37269e+07	High	High	High	High	High	High	High	High	High	High
High	Q9NSD9	Phenylalanine--tRNA ligase beta subunit OS=Homo sapiens GN=FARSB PE=1 SV=3	0	127.098	55	30	590	30	1	589	66.1	6.84	908.08	30	0	9.89634e+07	8.27878e+07	9.90546e+07	9.33805e+07	8.35552e+07	9.23045e+07	7.4399e+07	9.55036e+07	7.49304e+07	9.61707e+07	6.93136e+07	7.47287e+07	8.04851e+07	9.75789e+07	1.00116e+08	8.97611e+07	9.2836e+07	9.91864e+07	9.22714e+07	1.04618e+08	9.36642e+07	9.3986e+07	9.20376e+07	7.89993e+07	High	High	High	High	High	High	High	High	High	High
High	Q9Y2L1	Exosome complex exonuclease RRP44 OS=Homo sapiens GN=DIS3 PE=1 SV=2	0	127.078	38	27	406	27	1	958	108.9	7.14	651.72	27	0	1.81005e+07	1.41825e+07	1.75782e+07	1.51905e+07	1.36526e+07	1.44999e+07	1.20453e+07	1.32654e+07	9.43853e+06	1.30087e+07	1.00033e+07	1.14317e+07	1.26215e+07	1.3759e+07	1.69131e+07	1.44062e+07	1.43753e+07	1.40419e+07	1.19605e+07	1.33978e+07	1.23269e+07	1.16852e+07	1.26978e+07	1.17016e+07	High	High	High	High	High	High	High	High	High	High
High	P05165	Propionyl-CoA carboxylase alpha chain, mitochondrial OS=Homo sapiens GN=PCCA PE=1 SV=4	0	126.833	54	30	350	30	1	728	80	7.52	497.03	30	0	2.25742e+07	2.08673e+07	2.45988e+07	2.32227e+07	3.42717e+07	3.4988e+07	1.50511e+07	1.73768e+07	1.29593e+07	1.76457e+07	1.45705e+07	1.71835e+07	2.28125e+07	2.77648e+07	2.65187e+07	2.69528e+07	2.95218e+07	3.09318e+07	1.73185e+07	1.67523e+07	1.92741e+07	1.82994e+07	1.89832e+07	1.63826e+07	High	High	High	High	High	High	High	High	High	High
High	Q9H2P0	Activity-dependent neuroprotector homeobox protein OS=Homo sapiens GN=ADNP PE=1 SV=1	0	126.467	38	29	314	29	1	1102	123.5	7.34	388.41	29	0	1.8927e+07	1.70028e+07	2.14232e+07	1.97023e+07	1.6568e+07	1.79703e+07	1.32301e+07	1.62653e+07	1.33859e+07	1.5287e+07	1.1334e+07	1.41192e+07	1.72992e+07	1.96508e+07	1.91425e+07	1.8397e+07	1.72421e+07	1.85177e+07	1.26883e+07	1.49511e+07	1.3194e+07	1.22385e+07	1.31943e+07	1.24039e+07	High	High	High	High	High	High	High	High	High	High
High	Q9Y4E6	WD repeat-containing protein 7 OS=Homo sapiens GN=WDR7 PE=1 SV=2	0	126.115	28	30	291	30	1	1490	163.7	6.92	390.19	30	0	1.02101e+07	9.03543e+06	1.20603e+07	1.11107e+07	9.24621e+06	1.01963e+07	1.4816e+07	1.62503e+07	1.2191e+07	1.62407e+07	1.21933e+07	1.38337e+07	1.17579e+07	1.48077e+07	1.49782e+07	1.18057e+07	1.21425e+07	1.23646e+07	1.97094e+07	2.05261e+07	1.743e+07	1.6634e+07	1.36517e+07	1.21877e+07	High	High	High	High	High	High	High	High	High	High
High	P62333	26S proteasome regulatory subunit 10B OS=Homo sapiens GN=PSMC6 PE=1 SV=1	0	126.044	61	19	596	19	1	389	44.1	7.49	873.41	19	0	8.66933e+07	7.23811e+07	8.71933e+07	8.04422e+07	8.90319e+07	8.81706e+07	6.95771e+07	8.33541e+07	6.71662e+07	8.21703e+07	6.2795e+07	7.46799e+07	8.3743e+07	9.7412e+07	1.00501e+08	9.03375e+07	9.17903e+07	95142125	9.15431e+07	1.00101e+08	9.80036e+07	8.94869e+07	8.55486e+07	8.28084e+07	High	High	High	High	High	High	High	High	High	High
High	P62937	Peptidyl-prolyl cis-trans isomerase A OS=Homo sapiens GN=PPIA PE=1 SV=2	0	125.981	65	10	1989	4	1	165	18	7.81	3123.55	10	9	8.68001e+08	7.38913e+08	9.07559e+08	8.61924e+08	8.36185e+08	8.49375e+08	780336554	9.12951e+08	7.41713e+08	8.97672e+08	7.25956e+08	8.49191e+08	8.90851e+08	1.02634e+09	1.09206e+09	9.74534e+08	9.34476e+08	9.643e+08	8.53721e+08	9.46442e+08	9.51191e+08	8.72734e+08	7.945e+08	7.62817e+08	High	High	High	High	High	High	High	High	High	High
High	Q66K74	Microtubule-associated protein 1S OS=Homo sapiens GN=MAP1S PE=1 SV=2	0	125.972	33	23	420	23	1	1059	112.1	7.3	704.49	23	0	2.94657e+07	2.10366e+07	2.94873e+07	2.70513e+07	2.81444e+07	2.46374e+07	2.79457e+07	3.2318e+07	2.64724e+07	2.98714e+07	2.4716e+07	2.85521e+07	3.19308e+07	3.65549e+07	3.49388e+07	2.95703e+07	3.02082e+07	3.27015e+07	3.0966e+07	3.58759e+07	3.28712e+07	3.0996e+07	2.63488e+07	2.69571e+07	High	High	High	High	High	High	High	High	High	High
High	O43865	S-adenosylhomocysteine hydrolase-like protein 1 OS=Homo sapiens GN=AHCYL1 PE=1 SV=2	0	125.867	53	24	454	12	1	530	58.9	6.89	688.9	24	0	2.18967e+07	1.75569e+07	1.78127e+07	2.02944e+07	2.84581e+07	2.74012e+07	1.44618e+07	1.66204e+07	1.39577e+07	1.62332e+07	1.39076e+07	1.58852e+07	1.63133e+07	2.49953e+07	2.39786e+07	2.1775e+07	2.27916e+07	2.25787e+07	2.16543e+07	2.26242e+07	2.24163e+07	2.00142e+07	2.08686e+07	1.9104e+07	High	High	High	High	High	High	High	High	High	High
High	Q3LXA3	Triokinase/FMN cyclase OS=Homo sapiens GN=TKFC PE=1 SV=2	0	125.571	51	21	381	21	1	575	58.9	7.49	575.04	21	0	1.2521e+07	1.21658e+07	1.39003e+07	1.27686e+07	1.8999e+07	1.85205e+07	6.79184e+06	7.9272e+06	7.23816e+06	8.58643e+06	7.85397e+06	7.86627e+06	1.52991e+07	1.55142e+07	1.68047e+07	1.27927e+07	1.40973e+07	1.53967e+07	7.60585e+06	8.77112e+06	9.15946e+06	8.05091e+06	8.60016e+06	8.03478e+06	High	High	High	High	High	High	High	High	High	High
High	P27361	Mitogen-activated protein kinase 3 OS=Homo sapiens GN=MAPK3 PE=1 SV=4	0	125.54	75	24	525	17	1	379	43.1	6.74	832.58	24	0	2.29398e+07	1.85554e+07	2.27125e+07	1.97965e+07	2.43164e+07	2.29889e+07	1.96823e+07	1.82199e+07	1.79845e+07	2.14653e+07	1.94976e+07	1.77399e+07	1.93675e+07	2.31113e+07	2.44593e+07	2.11669e+07	2.19312e+07	2.29736e+07	2.71805e+07	2.84492e+07	2.80587e+07	2.57374e+07	2.55668e+07	2.44469e+07	High	High	High	High	High	High	High	High	High	High
High	Q12769	Nuclear pore complex protein Nup160 OS=Homo sapiens GN=NUP160 PE=1 SV=3	0	125.353	28	30	390	30	1	1436	162	5.5	401.74	30	0	1.75604e+07	1.36641e+07	2.10401e+07	1.77282e+07	1.70331e+07	1.60235e+07	1.48777e+07	1.38719e+07	9.83787e+06	1.19662e+07	1.45634e+07	1.26193e+07	1.78644e+07	1.58728e+07	2.34176e+07	1.45023e+07	1.8852e+07	1.69203e+07	1.40726e+07	1.69971e+07	1.15316e+07	1.33525e+07	1.68304e+07	1.49404e+07	High	High	High	High	High	High	High	High	High	High
High	Q9BXS5-2	Isoform 2 of AP-1 complex subunit mu-1 OS=Homo sapiens GN=AP1M1	0	125.195	58	21	463	21	1	435	49.8	7.61	636.86	21	0	3.94597e+07	3.44743e+07	4.3228e+07	3.75823e+07	4.07897e+07	4.11725e+07	2.91339e+07	3.37044e+07	2.9423e+07	3.49299e+07	2.59182e+07	3.18391e+07	3.9112e+07	4.57682e+07	4.69108e+07	4.31769e+07	3.88027e+07	4.06719e+07	4.61569e+07	5.02485e+07	4.83083e+07	4.4675e+07	3.95082e+07	3.89113e+07	High	High	High	High	High	High	High	High	High	High
High	Q15691	Microtubule-associated protein RP/EB family member 1 OS=Homo sapiens GN=MAPRE1 PE=1 SV=3	0	125.163	77	17	517	15	1	268	30	5.14	1154.9	17	2	1.42424e+08	1.12388e+08	1.37348e+08	1.24112e+08	1.16667e+08	1.07725e+08	9.32132e+07	1.03205e+08	8.62003e+07	9.93252e+07	7.63263e+07	8.34628e+07	1.66561e+08	1.95868e+08	1.78379e+08	1.57043e+08	1.41219e+08	1.48611e+08	1.53111e+08	1.60196e+08	1.55288e+08	1.35486e+08	1.37183e+08	1.32981e+08	High	High	High	High	High	High	High	High	High	High
High	Q96AC1-3	Isoform 3 of Fermitin family homolog 2 OS=Homo sapiens GN=FERMT2	0	125.08	53	26	377	26	1	687	78.6	6.7	527.29	26	0	1.69327e+07	1.82135e+07	1.91459e+07	1.86615e+07	1.97291e+07	1.89077e+07	1.86189e+07	2.28692e+07	1.71731e+07	2.10634e+07	1.82165e+07	2.26749e+07	1.76094e+07	2.09378e+07	1.95918e+07	1.88357e+07	1.40751e+07	1.26214e+07	2.0393e+07	2.24972e+07	2.41943e+07	2.07575e+07	2.00397e+07	2.08118e+07	High	High	High	High	High	High	High	High	High	High
High	P26583	High mobility group protein B2 OS=Homo sapiens GN=HMGB2 PE=1 SV=2	0	124.997	55	15	852	11	1	209	24	7.81	1636.31	15	2	1.74144e+08	1.42028e+08	1.94714e+08	1.82947e+08	1.71519e+08	1.8592e+08	9.50232e+07	1.16576e+08	1.04328e+08	1.17947e+08	1.24005e+08	1.49474e+08	1.47383e+08	1.48173e+08	1.67567e+08	1.53934e+08	1.29428e+08	1.35193e+08	8.71282e+07	9.95255e+07	1.33758e+08	1.09581e+08	1.30119e+08	1.26093e+08	High	High	High	High	High	High	High	High	High	High
High	P62424	60S ribosomal protein L7a OS=Homo sapiens GN=RPL7A PE=1 SV=2	0	124.759	45	18	660	18	1	266	30	10.61	1322.54	18	0	1.79044e+08	1.47596e+08	1.63955e+08	1.47749e+08	1.75653e+08	1.69873e+08	1.21856e+08	1.43829e+08	1.12442e+08	1.3735e+08	1.05434e+08	1.18593e+08	1.30984e+08	1.5465e+08	1.75611e+08	1.58059e+08	1.62338e+08	1.69789e+08	1.38247e+08	1.49962e+08	1.50779e+08	1.40077e+08	1.53957e+08	1.43033e+08	High	High	High	High	High	High	High	High	High	High
High	Q15366-4	Isoform 4 of Poly(rC)-binding protein 2 OS=Homo sapiens GN=PCBP2	0	124.757	80	16	572	2	1	331	34.9	8	1115.4	16	0	4.39784e+06	1.92943e+06	3.07655e+06	2.12395e+06	4.09398e+06	3.09988e+06	2.86973e+06	1.8151e+06	1.56624e+06	1.07466e+06	1.24232e+06	1.13584e+06	3.35766e+06	2.93633e+06	3082951	2.62829e+06	3.73828e+06	2.95612e+06	2.87627e+06	2.81885e+06	2.92915e+06	2.22256e+06	2.81264e+06	2.45484e+06	High	High	High	High	High	High	High	High	High	High
High	Q9H115	Beta-soluble NSF attachment protein OS=Homo sapiens GN=NAPB PE=1 SV=2	0	124.494	71	18	448	15	1	298	33.5	5.47	974.33	18	0	1.87186e+07	1.49509e+07	2.08995e+07	1.96919e+07	1.18223e+07	1.3472e+07	2.05467e+07	2.4494e+07	2.20479e+07	2.72203e+07	2.19362e+07	2.57696e+07	1.6937e+07	2.21508e+07	2.16925e+07	1.90583e+07	1.69955e+07	1.78448e+07	2.73959e+07	2.97535e+07	2.6554e+07	23666274	1.80564e+07	1.66904e+07	High	High	High	High	High	High	High	High	High	High
High	O95671	N-acetylserotonin O-methyltransferase-like protein OS=Homo sapiens GN=ASMTL PE=1 SV=3	0	124.481	50	23	351	23	1	621	68.8	6.07	609.05	23	0	3.60668e+07	3.07372e+07	3.82444e+07	3.4879e+07	3.80071e+07	3.89045e+07	2.91696e+07	3.48465e+07	2.78743e+07	3.49196e+07	2.97142e+07	3.49715e+07	3.52614e+07	3.90989e+07	3.92057e+07	3.37304e+07	3.10766e+07	3.47327e+07	2.6143e+07	2.96576e+07	2.8327e+07	2.57941e+07	2.43634e+07	2.34967e+07	High	High	High	High	High	High	High	High	High	High
High	Q9UHD9	Ubiquilin-2 OS=Homo sapiens GN=UBQLN2 PE=1 SV=2	0	124.36	38	13	473	8	1	624	65.7	5.22	1034.4	13	0	1.3422e+07	1.15045e+07	1.45169e+07	1.38367e+07	1.29741e+07	1.34528e+07	1.13931e+07	1.31694e+07	1.06113e+07	1.28998e+07	9.39575e+06	1.11947e+07	1.59772e+07	1.90697e+07	1.66438e+07	1.54072e+07	1.3356e+07	1.42524e+07	2.88124e+07	3.30615e+07	2.90073e+07	2.83175e+07	2.31847e+07	2.40719e+07	High	High	High	High	High	High	High	High	High	High
High	O60518	Ran-binding protein 6 OS=Homo sapiens GN=RANBP6 PE=1 SV=2	0	124.317	32	26	388	23	1	1105	124.6	5.01	541.12	26	0	1.09042e+07	1.00693e+07	1.21204e+07	1.10353e+07	1.08636e+07	9.78108e+06	1.14719e+07	1.21254e+07	1.0769e+07	1.22224e+07	9.65909e+06	1.10245e+07	1.05478e+07	1.17346e+07	1.3131e+07	1.13228e+07	1.15647e+07	1.18381e+07	1.43669e+07	1.48352e+07	1.32264e+07	1.14176e+07	1.0934e+07	9.46748e+06	High	High	High	High	High	High	High	High	High	High
High	Q9UL18	Protein argonaute-1 OS=Homo sapiens GN=AGO1 PE=1 SV=3	0	124.317	48	27	352	17	1	857	97.2	9.16	431.26	27	9	1.90194e+07	1.70344e+07	2.40977e+07	2.20964e+07	1.93585e+07	1.85954e+07	1.51026e+07	1.87028e+07	1.49982e+07	1.78888e+07	1.54108e+07	1.82222e+07	2.12589e+07	2.37713e+07	2.5696e+07	2.10539e+07	18133677	1.8166e+07	1.68589e+07	1.88197e+07	1.75498e+07	1.73781e+07	1.72718e+07	1.6534e+07	High	High	High	High	High	High	High	High	High	High
High	Q9HDC9	Adipocyte plasma membrane-associated protein OS=Homo sapiens GN=APMAP PE=1 SV=2	0	124.244	61	22	535	22	1	416	46.5	6.16	905.29	22	0	1.31246e+08	1.11165e+08	1.19011e+08	1.13576e+08	1.43765e+08	1.46366e+08	8.16701e+07	1.01639e+08	8.02555e+07	1.00377e+08	8.5205e+07	1.00141e+08	9.92731e+07	1.18751e+08	1.23729e+08	1.1381e+08	1.24544e+08	1.36916e+08	9.8685e+07	1.10993e+08	1.06994e+08	1.02253e+08	9.43373e+07	9.10156e+07	High	High	High	High	High	High	High	High	High	High
High	O14979-2	Isoform 2 of Heterogeneous nuclear ribonucleoprotein D-like OS=Homo sapiens GN=HNRNPDL	0	124.231	44	18	784	1	1	301	33.6	7.31	1259.66	18	0	3.16822e+06	2.67178e+06	2.55147e+06	2.80066e+06	2.69054e+06	2.47296e+06	2.1118e+06	3.02904e+06	1.92505e+06	2.53665e+06	2.48361e+06	2.30889e+06	2.84323e+06	3.3124e+06	3.40763e+06	2.88074e+06	2.50189e+06	2.81104e+06	2.33856e+06	2.7367e+06	2.84006e+06	2.31123e+06	2.55597e+06	1.70148e+06	High	High	High	High	High	High	High	High	High	High
High	P04792	Heat shock protein beta-1 OS=Homo sapiens GN=HSPB1 PE=1 SV=2	0	124.039	85	14	529	14	1	205	22.8	6.4	1420.66	14	0	1.60986e+08	1.32129e+08	1.50613e+08	1.32892e+08	2.34521e+08	2.36817e+08	6.52756e+07	7.44291e+07	6.57564e+07	7.95646e+07	8.30476e+07	9.53748e+07	1.35563e+08	1.56411e+08	1.25025e+08	1.12998e+08	1.23057e+08	1.3072e+08	1.07764e+08	1.17843e+08	1.78435e+08	1.61711e+08	1.75595e+08	1.74735e+08	High	High	High	High	High	High	High	High	High	High
High	Q9UJZ1	Stomatin-like protein 2, mitochondrial OS=Homo sapiens GN=STOML2 PE=1 SV=1	0	123.934	65	17	398	17	1	356	38.5	7.39	1008.3	17	0	9.456e+07	1.04207e+08	1.2484e+08	1.25703e+08	1.3663e+08	1.42714e+08	7.69957e+07	9.44187e+07	7.99141e+07	9.97149e+07	8.02497e+07	9.97996e+07	1.13171e+08	1.29671e+08	1.232e+08	1.22005e+08	1.17278e+08	1.22056e+08	1.20714e+08	1.29389e+08	1.29119e+08	1.23575e+08	1.11466e+08	1.08905e+08	High	High	High	High	High	High	High	High	High	High
High	Q99497	Protein/nucleic acid deglycase DJ-1 OS=Homo sapiens GN=PARK7 PE=1 SV=2	0	123.8	76	13	656	13	1	189	19.9	6.79	1786.9	13	0	2.16705e+08	1.75264e+08	2.34585e+08	2.10743e+08	2.31235e+08	2.25835e+08	1.65358e+08	1.87828e+08	1.60104e+08	1.89656e+08	1.598e+08	1.77805e+08	2.26968e+08	2.56661e+08	2.46795e+08	2.1817e+08	2.04169e+08	2.14329e+08	2.27855e+08	2.44797e+08	2.55055e+08	2.4376e+08	2.05963e+08	2.01149e+08	High	High	High	High	High	High	High	High	High	High
High	Q15813-2	Isoform 2 of Tubulin-specific chaperone E OS=Homo sapiens GN=TBCE	0	123.609	54	26	410	26	1	578	64.8	7.27	739.08	26	0	2.41518e+07	2.01243e+07	2.63255e+07	2.1899e+07	2.25729e+07	2.25766e+07	2.17194e+07	2.24604e+07	2.05335e+07	2.38069e+07	1.90361e+07	2.15779e+07	2.02903e+07	2.68998e+07	3.01536e+07	2.27513e+07	2.61951e+07	2.50592e+07	2.21251e+07	2.35124e+07	2.5807e+07	1.8285e+07	2.29224e+07	1.94113e+07	High	High	High	High	High	High	High	High	High	High
[truncated: 5,176 more rows]
[truncated: 15 more columns]

## Sheet: QuantProtNorm_tTest_Path
													Standardized and normalized protein intensities																								AD-PS1_M vs. Healthy_M			AD-APP_F vs. Healthy F			AD vs. Healthy			Male vs. Female
[truncated: 5,925 more rows]
[truncated: 212 more columns]
