# Supplementary material for: Human iPSC-Derived Hippocampal Spheroids: An Innovative Tool for Stratifying Alzheimer Disease Patient-Specific Cellular Phenotypes and Developing Therapies
Source: Stem Cell Reports. 2020 Jun 25;15(1):256–73. doi: 10.1016/j.stemcr.2020.06.001 (PMC7363942; doi:10.1016/j.stemcr.2020.06.001)
Supplement: Table S3. Summary of the Quantitative Proteomic Data—A Subset of Synaptic-Related Proteins [file mmc3.xlsx]

## Sheet: synaptic_proteins
Gene Name	Protein Accession No	Description	PS1 vs PS1-CTRL		APP vs APP-CTRL		sign. down-regulated in PS1	sign. down-regulated in APP
			-LOG(P-value)	log2fold-change	-LOG(P-value)	log2fold-change
S100B	P04271	Protein S100-B OS=Homo sapiens GN=S100B PE=1 SV=2	0.798996	-0.304932	8.46199	-2.72434		+
HNRNPH2	P55795	Heterogeneous nuclear ribonucleoprotein H2 OS=Homo sapiens GN=HNRNPH2 PE=1 SV=1	1.50042	-0.0536124	8.2188	-0.544777		+
EIF4A3	P38919	Eukaryotic initiation factor 4A-III OS=Homo sapiens GN=EIF4A3 PE=1 SV=4	0.181064	0.0184333	7.7854	0.211733
BCAN	Q96GW7	Brevican core protein OS=Homo sapiens GN=BCAN PE=1 SV=2	1.95072	0.646579	7.78202	2.29004
CALB1	P05937	Calbindin OS=Homo sapiens GN=CALB1 PE=1 SV=2	0.936187	-0.371765	7.68751	-2.79217		+
DLGAP4	Q9Y2H0	Disks large-associated protein 4 OS=Homo sapiens GN=DLGAP4 PE=1 SV=3	0.0485195	-0.0129503	7.63065	0.318593
SARM1	Q6SZW1	Sterile alpha and TIR motif-containing protein 1 OS=Homo sapiens GN=SARM1 PE=1 SV=1	2.12929	-0.236262	7.47567	0.444878	+
RAB3B	P20337	Ras-related protein Rab-3B OS=Homo sapiens GN=RAB3B PE=1 SV=2	2.37555	0.602262	7.39135	-1.48782		+
LGALS3	P17931	Galectin-3 OS=Homo sapiens GN=LGALS3 PE=1 SV=5	1.9034	0.748467	7.19786	-2.55145		+
ATP2A2	P16615	Sarcoplasmic/endoplasmic reticulum calcium ATPase 2 OS=Homo sapiens GN=ATP2A2 PE=1 SV=1	0.372184	0.0472094	7.17191	0.214155
CASK	O14936-4	Isoform 4 of Peripheral plasma membrane protein CASK OS=Homo sapiens GN=CASK	2.24852	-0.241878	6.83773	-0.881212	+	+
IQSEC2	Q5JU85-2	Isoform 2 of IQ motif and SEC7 domain-containing protein 2 OS=Homo sapiens GN=IQSEC2	0.132299	0.14249	6.7614	-2.01858		+
PGRMC1	O00264	Membrane-associated progesterone receptor component 1 OS=Homo sapiens GN=PGRMC1 PE=1 SV=3	0.0173769	0.00170644	6.45825	-0.556908		+
SRGAP2	O75044	SLIT-ROBO Rho GTPase-activating protein 2 OS=Homo sapiens GN=SRGAP2 PE=1 SV=3	1.79534	-0.214613	6.09554	0.414685	+
CRH	P06850	Corticoliberin OS=Homo sapiens GN=CRH PE=1 SV=1	0.575105	-0.238053	5.96868	0.950964
TTYH1	Q9H313-3	Isoform 3 of Protein tweety homolog 1 OS=Homo sapiens GN=TTYH1	0.308321	0.0571909	5.73436	0.450154
EFNB1	P98172	Ephrin-B1 OS=Homo sapiens GN=EFNB1 PE=1 SV=1	0.588231	0.18853	5.73334	-1.05862		+
CNP	P09543	2',3'-cyclic-nucleotide 3'-phosphodiesterase OS=Homo sapiens GN=CNP PE=1 SV=2	3.19763	-0.208991	5.7218	0.373271	+
GRIPAP1	Q4V328	GRIP1-associated protein 1 OS=Homo sapiens GN=GRIPAP1 PE=1 SV=1	3.44698	-0.260164	5.67869	-0.761269	+	+
GRIA1	P42261-6	Isoform 6 of Glutamate receptor 1 OS=Homo sapiens GN=GRIA1	0.609529	-0.68928	5.66931	0.81527
OPHN1	O60890	Oligophrenin-1 OS=Homo sapiens GN=OPHN1 PE=1 SV=1	0.00511614	-0.00240612	5.62041	-0.482207		+
SLC17A7	Q9P2U7	Vesicular glutamate transporter 1 OS=Homo sapiens GN=SLC17A7 PE=2 SV=1	0	0	5.58438	-1.31929		+
SH3KBP1	Q96B97	SH3 domain-containing kinase-binding protein 1 OS=Homo sapiens GN=SH3KBP1 PE=1 SV=2	0.0943344	-0.102803	5.43663	-2.05503		+
WNT7A	O00755	Protein Wnt-7a OS=Homo sapiens GN=WNT7A PE=1 SV=2	0.19381	0.091986	5.40443	1.4469
PTN	P21246	Pleiotrophin OS=Homo sapiens GN=PTN PE=1 SV=1	0.275958	0.26364	5.32678	0.788705
SLC1A2	P43004	Excitatory amino acid transporter 2 OS=Homo sapiens GN=SLC1A2 PE=1 SV=2	0.641796	-0.255356	5.29478	-0.610223		+
PLP1	P60201	Myelin proteolipid protein OS=Homo sapiens GN=PLP1 PE=1 SV=2	0.873459	0.34788	5.2253	-1.63449		+
NEFL	P07196	Neurofilament light polypeptide OS=Homo sapiens GN=NEFL PE=1 SV=3	0.315028	0.19389	5.19695	-2.61239		+
WNT7B	P56706	Protein Wnt-7b OS=Homo sapiens GN=WNT7B PE=2 SV=2	1.06682	-0.386182	5.13938	-2.33191		+
PTPRA	P18433	Receptor-type tyrosine-protein phosphatase alpha OS=Homo sapiens GN=PTPRA PE=1 SV=2	0.289479	0.046305	5.12002	0.331621
ARF4	P18085	ADP-ribosylation factor 4 OS=Homo sapiens GN=ARF4 PE=1 SV=3	4.62754	0.377792	5.1066	-0.329889		+
ADNP	Q9H2P0	Activity-dependent neuroprotector homeobox protein OS=Homo sapiens GN=ADNP PE=1 SV=1	0.487274	0.0731103	5.05098	0.361432
SCGN	O76038	Secretagogin OS=Homo sapiens GN=SCGN PE=2 SV=2	1.67679	-0.0933135	5.0174	1.29237
ARRB2	P32121-3	Isoform 2 of Beta-arrestin-2 OS=Homo sapiens GN=ARRB2	0.0578645	-0.0271819	4.97158	0.600356
CRYAB	P02511	Alpha-crystallin B chain OS=Homo sapiens GN=CRYAB PE=1 SV=2	1.52167	0.67115	4.97009	-1.86097		+
SLC9A6	Q92581-2	Isoform 2 of Sodium/hydrogen exchanger 6 OS=Homo sapiens GN=SLC9A6	0.356026	-0.160705	4.92349	-0.831732		+
DNM1	Q05193	Dynamin-1 OS=Homo sapiens GN=DNM1 PE=1 SV=2	2.87617	-0.452026	4.91613	0.651972	+
CACNG8	Q8WXS5	Voltage-dependent calcium channel gamma-8 subunit OS=Homo sapiens GN=CACNG8 PE=2 SV=3	0.187732	-0.173266	4.7926	0.597764
SLC1A3	P43003	Excitatory amino acid transporter 1 OS=Homo sapiens GN=SLC1A3 PE=1 SV=1	0.0472392	0.0354268	4.77765	0.589439
LIN7A	O14910	Protein lin-7 homolog A OS=Homo sapiens GN=LIN7A PE=1 SV=2	4.10773	-0.365625	4.76476	-0.480192	+	+
DNAJA3	Q96EY1	DnaJ homolog subfamily A member 3, mitochondrial OS=Homo sapiens GN=DNAJA3 PE=1 SV=2	0.137938	0.0248159	4.74583	-0.254085		+
RAB5A	P20339	Ras-related protein Rab-5A OS=Homo sapiens GN=RAB5A PE=1 SV=2	1.94452	0.111217	4.7213	0.263577
EPS8	Q12929	Epidermal growth factor receptor kinase substrate 8 OS=Homo sapiens GN=EPS8 PE=1 SV=1	0.22477	-0.244384	4.69859	-0.97688		+
LAMP1	P11279	Lysosome-associated membrane glycoprotein 1 OS=Homo sapiens GN=LAMP1 PE=1 SV=3	0.0401375	-0.00817839	4.65523	-0.405739		+
HNRNPD	Q14103	Heterogeneous nuclear ribonucleoprotein D0 OS=Homo sapiens GN=HNRNPD PE=1 SV=1	0.302868	0.0323804	4.61525	0.315551
NOS1AP	O75052	Carboxyl-terminal PDZ ligand of neuronal nitric oxide synthase protein OS=Homo sapiens GN=NOS1AP PE=1 SV=3	0.0219886	-0.00420316	4.58345	-0.361745		+
CD81	P60033	CD81 antigen OS=Homo sapiens GN=CD81 PE=1 SV=1	4.16411	-0.280873	4.57259	0.294439	+
SLC17A5	Q9NRA2	Sialin OS=Homo sapiens GN=SLC17A5 PE=1 SV=2	0.00542697	0.00233618	4.56112	-0.576676		+
C1QBP	Q07021	Complement component 1 Q subcomponent-binding protein, mitochondrial OS=Homo sapiens GN=C1QBP PE=1 SV=1	0.876644	-0.14038	4.53627	0.132456
SYN1	P17600	Synapsin-1 OS=Homo sapiens GN=SYN1 PE=1 SV=3	0.735828	-0.343966	4.52435	-1.15188		+
ARHGEF2	Q92974	Rho guanine nucleotide exchange factor 2 OS=Homo sapiens GN=ARHGEF2 PE=1 SV=4	1.07457	0.33946	4.51807	0.453502
GNAI2	P04899-4	Isoform sGi2 of Guanine nucleotide-binding protein G(i) subunit alpha-2 OS=Homo sapiens GN=GNAI2	0.0677702	-0.01183	4.48316	0.151053
MAP4	P27816	Microtubule-associated protein 4 OS=Homo sapiens GN=MAP4 PE=1 SV=3	1.69147	0.112668	4.46975	0.532773
LIN7C	Q9NUP9	Protein lin-7 homolog C OS=Homo sapiens GN=LIN7C PE=1 SV=1	1.45393	-0.106644	4.42191	-0.539508		+
NQO1	P15559	NAD(P)H dehydrogenase [quinone] 1 OS=Homo sapiens GN=NQO1 PE=1 SV=1	0	0	4.40896	0.594771
ARID1B	Q8NFD5-3	Isoform 3 of AT-rich interactive domain-containing protein 1B OS=Homo sapiens GN=ARID1B	0.078644	-0.0343682	4.37859	0.56788
CLTB	P09497	Clathrin light chain B OS=Homo sapiens GN=CLTB PE=1 SV=1	0.742172	-0.378627	4.34143	-0.275392		+
APOE	P02649	Apolipoprotein E OS=Homo sapiens GN=APOE PE=1 SV=1	0.0550639	0.0356579	4.32199	-2.45452		+
CAST	P20810-6	Isoform 6 of Calpastatin OS=Homo sapiens GN=CAST	1.0688	-0.457699	4.31632	-0.902635		+
ZNRF2	Q8NHG8	E3 ubiquitin-protein ligase ZNRF2 OS=Homo sapiens GN=ZNRF2 PE=1 SV=1	3.04465	-0.617235	4.31356	-0.885236	+	+
LYN	P07948	Tyrosine-protein kinase Lyn OS=Homo sapiens GN=LYN PE=1 SV=3	0.477483	-0.226322	4.276	-1.3081		+
AKR1A1	P14550	Alcohol dehydrogenase [NADP(+)] OS=Homo sapiens GN=AKR1A1 PE=1 SV=3	11.2045	1.11337	4.26251	-0.188833
SNX27	Q96L92	Sorting nexin-27 OS=Homo sapiens GN=SNX27 PE=1 SV=2	0.389072	-0.0531616	4.23301	0.264427
EEF2	P13639	Elongation factor 2 OS=Homo sapiens GN=EEF2 PE=1 SV=4	0.394535	0.0368786	4.23189	-0.16729
SYNE1	Q8NF91	Nesprin-1 OS=Homo sapiens GN=SYNE1 PE=1 SV=4	0.847904	-0.321261	4.13645	0.531597
NLGN4X	Q8N0W4-2	Isoform 2 of Neuroligin-4, X-linked OS=Homo sapiens GN=NLGN4X	0.430147	-0.0484355	4.12823	0.257049
CLCN3	P51790-2	Isoform 2 of H(+)/Cl(-) exchange transporter 3 OS=Homo sapiens GN=CLCN3	1.35413	0.127962	4.08297	-0.341234		+
RTN3	O95197	Reticulon-3 OS=Homo sapiens GN=RTN3 PE=1 SV=2	0.00827894	0.00194645	4.06569	0.238104
VDAC2	P45880-1	Isoform 1 of Voltage-dependent anion-selective channel protein 2 OS=Homo sapiens GN=VDAC2	1.06788	-0.124848	4.0467	0.201832
SEC22B	O75396	Vesicle-trafficking protein SEC22b OS=Homo sapiens GN=SEC22B PE=1 SV=4	0.274698	0.0296345	4.04251	-0.224112		+
TRIM46	Q7Z4K8	Tripartite motif-containing protein 46 OS=Homo sapiens GN=TRIM46 PE=2 SV=2	0.245518	-0.082174	4.02676	0.555426
SQSTM1	Q13501	Sequestosome-1 OS=Homo sapiens GN=SQSTM1 PE=1 SV=1	0.141085	-0.105461	3.95651	-0.867932		+
SDCBP	O00560	Syntenin-1 OS=Homo sapiens GN=SDCBP PE=1 SV=1	3.03665	-0.29038	3.94196	-0.123204	+
ENAH	Q8N8S7	Protein enabled homolog OS=Homo sapiens GN=ENAH PE=1 SV=2	0.64474	0.0404339	3.92843	-0.261885		+
FMR1	Q06787	Synaptic functional regulator FMR1 OS=Homo sapiens GN=FMR1 PE=1 SV=1	0.20213	0.0327164	3.85098	-0.324106		+
APP	P05067	Amyloid-beta A4 protein OS=Homo sapiens GN=APP PE=1 SV=3	1.53045	-0.200843	3.84947	-0.729783	+	+
CYFIP2	Q96F07-2	Isoform 2 of Cytoplasmic FMR1-interacting protein 2 OS=Homo sapiens GN=CYFIP2	1.24549	-0.132222	3.8208	0.181331
SPOCK2	Q92563	Testican-2 OS=Homo sapiens GN=SPOCK2 PE=1 SV=1	2.38161	-0.969423	3.79849	-2.33034	+	+
NRP1	O14786	Neuropilin-1 OS=Homo sapiens GN=NRP1 PE=1 SV=3	4.62231	-1.32738	3.73797	-2.59072	+	+
SERPINE2	P07093-3	Isoform 3 of Glia-derived nexin OS=Homo sapiens GN=SERPINE2	0.678358	-0.153741	3.72026	-0.376642		+
SLC4A7	Q9Y6M7-7	Isoform 7 of Sodium bicarbonate cotransporter 3 OS=Homo sapiens GN=SLC4A7	0.348744	-0.0957912	3.69783	-0.38762		+
VDAC3	Q9Y277	Voltage-dependent anion-selective channel protein 3 OS=Homo sapiens GN=VDAC3 PE=1 SV=1	3.24475	-0.164213	3.69582	0.229482
GABARAP	O95166	Gamma-aminobutyric acid receptor-associated protein OS=Homo sapiens GN=GABARAP PE=1 SV=1	0.0289771	0.00729783	3.6627	-0.330712		+
MSN	P26038	Moesin OS=Homo sapiens GN=MSN PE=1 SV=3	0.784717	0.155014	3.63268	-0.516448		+
ARF6	P62330	ADP-ribosylation factor 6 OS=Homo sapiens GN=ARF6 PE=1 SV=2	3.14024	-0.173714	3.58614	0.160139
ROBO2	Q9HCK4-3	Isoform 3 of Roundabout homolog 2 OS=Homo sapiens GN=ROBO2	0.159564	-0.0927703	3.55236	1.16119
RAB21	Q9UL25	Ras-related protein Rab-21 OS=Homo sapiens GN=RAB21 PE=1 SV=3	0.150582	0.0182797	3.54108	-0.161856
EIF3B	P55884-2	Isoform 2 of Eukaryotic translation initiation factor 3 subunit B OS=Homo sapiens GN=EIF3B	4.30247	0.132157	3.52944	-0.0799257
SRC	P12931-2	Isoform 2 of Proto-oncogene tyrosine-protein kinase Src OS=Homo sapiens GN=SRC	0.371178	-0.0650533	3.52923	0.234192
SPOCK1	Q08629	Testican-1 OS=Homo sapiens GN=SPOCK1 PE=1 SV=1	1.62523	-0.898347	3.4792	-1.34081	+	+
GRIK3	Q13003	Glutamate receptor ionotropic, kainate 3 OS=Homo sapiens GN=GRIK3 PE=2 SV=3	0.665846	0.566325	3.45723	1.03223
CTBP1	Q13363	C-terminal-binding protein 1 OS=Homo sapiens GN=CTBP1 PE=1 SV=2	0.125472	0.0144555	3.45142	0.182327
SLC16A1	P53985	Monocarboxylate transporter 1 OS=Homo sapiens GN=SLC16A1 PE=1 SV=3	0.961218	0.0958983	3.44662	-0.36118		+
STX1A	Q16623	Syntaxin-1A OS=Homo sapiens GN=STX1A PE=1 SV=1	0.032971	-0.0207901	3.43767	-0.247641		+
L1CAM	P32004	Neural cell adhesion molecule L1 OS=Homo sapiens GN=L1CAM PE=1 SV=2	1.41636	-0.407578	3.40375	-0.572725	+	+
PPP1CA	P62136	Serine/threonine-protein phosphatase PP1-alpha catalytic subunit OS=Homo sapiens GN=PPP1CA PE=1 SV=1	0.0660776	-0.00640901	3.36604	0.113158
PREPL	Q4J6C6	Prolyl endopeptidase-like OS=Homo sapiens GN=PREPL PE=1 SV=1	1.38252	-0.406207	3.35177	-0.858026	+	+
RTN4	Q9NQC3-2	Isoform 2 of Reticulon-4 OS=Homo sapiens GN=RTN4	0.652862	-0.117191	3.31932	-0.584179		+
SNCG	O76070	Gamma-synuclein OS=Homo sapiens GN=SNCG PE=1 SV=2	0.850583	0.274126	3.31627	-2.82784		+
SLC17A6	Q9P2U8	Vesicular glutamate transporter 2 OS=Homo sapiens GN=SLC17A6 PE=2 SV=1	0.966046	-0.311145	3.26691	-0.402058		+
AGRN	O00468-3	Isoform 3 of Agrin OS=Homo sapiens GN=AGRN	0.427501	-0.0771109	3.24509	0.445713
DLG3	Q92796	Disks large homolog 3 OS=Homo sapiens GN=DLG3 PE=1 SV=2	0.190597	-0.0756823	3.23509	-0.410912		+
PDLIM5	Q96HC4	PDZ and LIM domain protein 5 OS=Homo sapiens GN=PDLIM5 PE=1 SV=5	0.923361	-0.432181	3.22351	-0.457938		+
NRP2	O60462-3	Isoform A17 of Neuropilin-2 OS=Homo sapiens GN=NRP2	4.86503	-0.334649	3.21571	-0.356996	+	+
MPST	P25325-2	Isoform 2 of 3-mercaptopyruvate sulfurtransferase OS=Homo sapiens GN=MPST	1.99314	0.2144	3.1968	0.280518
PICALM	Q13492	Phosphatidylinositol-binding clathrin assembly protein OS=Homo sapiens GN=PICALM PE=1 SV=2	2.02435	-0.261211	3.15396	-0.141053	+
BLOC1S2	Q6QNY1	Biogenesis of lysosome-related organelles complex 1 subunit 2 OS=Homo sapiens GN=BLOC1S2 PE=1 SV=1	2.10422	-0.546342	3.14682	0.77297	+
SYT7	O43581-3	Isoform 3 of Synaptotagmin-7 OS=Homo sapiens GN=SYT7	0.872296	-0.436256	3.14526	-0.415541		+
AP3D1	O14617-5	Isoform 5 of AP-3 complex subunit delta-1 OS=Homo sapiens GN=AP3D1	3.09049	-0.218339	3.14287	0.233662	+
GIPC1	O14908	PDZ domain-containing protein GIPC1 OS=Homo sapiens GN=GIPC1 PE=1 SV=2	0.973597	-0.276382	3.14242	-0.347751		+
STAU1	O95793	Double-stranded RNA-binding protein Staufen homolog 1 OS=Homo sapiens GN=STAU1 PE=1 SV=2	0.809405	0.105919	3.14212	0.206247
SEPT11	Q9NVA2-2	Isoform 2 of Septin-11 OS=Homo sapiens GN=SEPT11	0.816287	-0.0852744	3.13306	0.171194
PRNP	P04156	Major prion protein OS=Homo sapiens GN=PRNP PE=1 SV=1	0.23628	-0.0709982	3.12982	-0.652635		+
RAB5B	P61020	Ras-related protein Rab-5B OS=Homo sapiens GN=RAB5B PE=1 SV=1	0.0134259	-0.0023737	3.12308	0.17387
ITGB1	P05556	Integrin beta-1 OS=Homo sapiens GN=ITGB1 PE=1 SV=2	0.863762	0.0868066	3.11474	-0.299793		+
CPLX1	O14810	Complexin-1 OS=Homo sapiens GN=CPLX1 PE=1 SV=1	2.57182	1.27917	3.09538	1.03562
SEZ6L	Q9BYH1	Seizure 6-like protein OS=Homo sapiens GN=SEZ6L PE=1 SV=1	2.89395	-1.00937	3.08271	-0.925809	+	+
FYN	P06241	Tyrosine-protein kinase Fyn OS=Homo sapiens GN=FYN PE=1 SV=3	1.98667	-0.18663	3.07207	0.182269
PTK2	Q05397-5	Isoform 5 of Focal adhesion kinase 1 OS=Homo sapiens GN=PTK2	1.59421	0.104673	3.01986	0.212195
PACSIN1	Q9BY11	Protein kinase C and casein kinase substrate in neurons protein 1 OS=Homo sapiens GN=PACSIN1 PE=1 SV=1	1.88922	1.10185	3.01391	0.97718
DTNBP1	Q96EV8	Dysbindin OS=Homo sapiens GN=DTNBP1 PE=1 SV=1	1.2102	0.1746	3.01343	-0.344868		+
NSF	P46459	Vesicle-fusing ATPase OS=Homo sapiens GN=NSF PE=1 SV=3	1.86373	-0.172719	2.96395	0.283349
FBXO45	P0C2W1	F-box/SPRY domain-containing protein 1 OS=Homo sapiens GN=FBXO45 PE=1 SV=1	0.655047	0.210594	2.95506	0.328491
ATP2B2	Q01814	Plasma membrane calcium-transporting ATPase 2 OS=Homo sapiens GN=ATP2B2 PE=1 SV=2	0.84371	-0.241403	2.94673	0.423946
MAP1A	P78559	Microtubule-associated protein 1A OS=Homo sapiens GN=MAP1A PE=1 SV=6	1.89332	-0.221728	2.94087	-0.309764	+	+
CAMK4	Q16566	Calcium/calmodulin-dependent protein kinase type IV OS=Homo sapiens GN=CAMK4 PE=1 SV=1	0.360818	-0.0803442	2.93737	0.452765
PLEKHA5	Q9HAU0-6	Isoform 6 of Pleckstrin homology domain-containing family A member 5 OS=Homo sapiens GN=PLEKHA5	0.908601	-0.192089	2.93005	0.240071
LRRC4B	Q9NT99	Leucine-rich repeat-containing protein 4B OS=Homo sapiens GN=LRRC4B PE=2 SV=3	0.715865	-0.167588	2.90223	0.270526
EFNB3	Q15768	Ephrin-B3 OS=Homo sapiens GN=EFNB3 PE=1 SV=1	0.591928	-0.272887	2.87708	-0.333494		+
GAK	O14976	Cyclin-G-associated kinase OS=Homo sapiens GN=GAK PE=1 SV=2	0.8804	-0.094834	2.87193	0.252248
DNM1L	O00429	Dynamin-1-like protein OS=Homo sapiens GN=DNM1L PE=1 SV=2	0.0449376	-0.00808175	2.84928	0.243887
CYFIP1	Q7L576	Cytoplasmic FMR1-interacting protein 1 OS=Homo sapiens GN=CYFIP1 PE=1 SV=1	0.0130221	-0.00288296	2.84269	0.208258
NRXN1	Q9ULB1-3	Isoform 3a of Neurexin-1 OS=Homo sapiens GN=NRXN1	1.41629	-0.480523	2.80265	0.362698	+
SLC30A1	Q9Y6M5	Zinc transporter 1 OS=Homo sapiens GN=SLC30A1 PE=1 SV=3	0.772274	-0.38496	2.79533	-0.950414		+
GRIA2	P42262-2	Isoform Flip of Glutamate receptor 2 OS=Homo sapiens GN=GRIA2	0.40251	0.18801	2.782	0.334617
SYP	P08247	Synaptophysin OS=Homo sapiens GN=SYP PE=1 SV=3	1.03232	-0.23595	2.78001	-0.586031		+
EIF2S1	P05198	Eukaryotic translation initiation factor 2 subunit 1 OS=Homo sapiens GN=EIF2S1 PE=1 SV=3	0.98416	0.056708	2.77386	-0.0640219
HOMER1	Q86YM7	Homer protein homolog 1 OS=Homo sapiens GN=HOMER1 PE=1 SV=2	5.91645	0.438117	2.76936	0.308592
SEPT3	Q9UH03	Neuronal-specific septin-3 OS=Homo sapiens GN=SEPT3 PE=1 SV=3	0.9069	-0.188199	2.74479	0.212349
EZR	P15311	Ezrin OS=Homo sapiens GN=EZR PE=1 SV=4	4.93013	-0.218989	2.74477	0.22333	+
DLG2	Q15700-2	Isoform 2 of Disks large homolog 2 OS=Homo sapiens GN=DLG2	2.14902	-0.609789	2.73469	-0.962533	+	+
MT3	P25713	Metallothionein-3 OS=Homo sapiens GN=MT3 PE=1 SV=1	0.276645	0.113962	2.70266	0.701169
NLGN3	Q9NZ94	Neuroligin-3 OS=Homo sapiens GN=NLGN3 PE=1 SV=2	1.0172	-0.513094	2.69927	-0.46133		+
CALB2	P22676	Calretinin OS=Homo sapiens GN=CALB2 PE=2 SV=2	0.434999	0.148765	2.68709	0.498953
SEPT5	Q99719	Septin-5 OS=Homo sapiens GN=SEPT5 PE=1 SV=1	2.67208	-0.447496	2.67441	0.194392	+
LIN7B	Q9HAP6	Protein lin-7 homolog B OS=Homo sapiens GN=LIN7B PE=1 SV=1	0.111354	-0.0304723	2.66162	-0.736443		+
DUSP3	P51452	Dual specificity protein phosphatase 3 OS=Homo sapiens GN=DUSP3 PE=1 SV=1	0.690452	0.080424	2.65591	-0.172377
EEF1A2	Q05639	Elongation factor 1-alpha 2 OS=Homo sapiens GN=EEF1A2 PE=1 SV=1	1.97471	0.412183	2.64966	-0.171653
AP3M1	Q9Y2T2	AP-3 complex subunit mu-1 OS=Homo sapiens GN=AP3M1 PE=1 SV=1	3.55193	-0.137417	2.64885	0.1613
CDK5	Q00535	Cyclin-dependent-like kinase 5 OS=Homo sapiens GN=CDK5 PE=1 SV=3	1.25697	-0.166186	2.63771	0.345449
SDK2	Q58EX2-4	Isoform 4 of Protein sidekick-2 OS=Homo sapiens GN=SDK2	1.60254	-0.246398	2.63003	-1.27479	+	+
MAP1S	Q66K74	Microtubule-associated protein 1S OS=Homo sapiens GN=MAP1S PE=1 SV=2	2.43402	-0.239928	2.6287	0.167274	+
PI4K2A	Q9BTU6	Phosphatidylinositol 4-kinase type 2-alpha OS=Homo sapiens GN=PI4K2A PE=1 SV=1	0.578648	0.258594	2.62633	-0.414633		+
DCLK1	O15075	Serine/threonine-protein kinase DCLK1 OS=Homo sapiens GN=DCLK1 PE=1 SV=2	1.18298	-0.350941	2.62333	0.348804
VPS18	Q9P253	Vacuolar protein sorting-associated protein 18 homolog OS=Homo sapiens GN=VPS18 PE=1 SV=2	2.75594	-0.247456	2.61946	0.312487	+
SHANK2	Q9UPX8-3	Isoform 3 of SH3 and multiple ankyrin repeat domains protein 2 OS=Homo sapiens GN=SHANK2	0.707351	0.130443	2.61935	-0.191537
PRKCG	P05129	Protein kinase C gamma type OS=Homo sapiens GN=PRKCG PE=1 SV=3	0.818901	0.702219	2.61128	0.676235
BCR	P11274	Breakpoint cluster region protein OS=Homo sapiens GN=BCR PE=1 SV=2	0.423169	-0.0680771	2.60153	0.280147
BAIAP2	Q9UQB8	Brain-specific angiogenesis inhibitor 1-associated protein 2 OS=Homo sapiens GN=BAIAP2 PE=1 SV=1	0.354988	0.0565497	2.58431	-0.328609		+
BLOC1S1	P78537	Biogenesis of lysosome-related organelles complex 1 subunit 1 OS=Homo sapiens GN=BLOC1S1 PE=1 SV=2	0.0651111	-0.00858021	2.56868	-0.163827
CTTNBP2	Q8WZ74	Cortactin-binding protein 2 OS=Homo sapiens GN=CTTNBP2 PE=1 SV=1	0.0240308	0.0295153	2.56054	0.706721
VAMP2	P63027	Vesicle-associated membrane protein 2 OS=Homo sapiens GN=VAMP2 PE=1 SV=3	0.416709	-0.106994	2.54824	-0.283358		+
COMT	P21964	Catechol O-methyltransferase OS=Homo sapiens GN=COMT PE=1 SV=2	4.51378	0.925588	2.50697	0.417046
NIPSNAP1	Q9BPW8	Protein NipSnap homolog 1 OS=Homo sapiens GN=NIPSNAP1 PE=1 SV=1	0.546955	-0.0753225	2.49338	0.121822
GABBR1	Q9UBS5	Gamma-aminobutyric acid type B receptor subunit 1 OS=Homo sapiens GN=GABBR1 PE=1 SV=1	0.511893	-0.41958	2.49212	0.971113
SYAP1	Q96A49	Synapse-associated protein 1 OS=Homo sapiens GN=SYAP1 PE=1 SV=1	0.0126582	0.00346216	2.47681	-0.256379		+
VDAC1	P21796	Voltage-dependent anion-selective channel protein 1 OS=Homo sapiens GN=VDAC1 PE=1 SV=2	1.45413	-0.15156	2.46899	0.140772
GRID1	Q9ULK0	Glutamate receptor ionotropic, delta-1 OS=Homo sapiens GN=GRID1 PE=2 SV=2	0.00776593	0.00454289	2.4684	0.77342
DMD	P11532	Dystrophin OS=Homo sapiens GN=DMD PE=1 SV=3	1.17629	-0.189204	2.44927	-0.728941		+
ROCK1	Q13464	Rho-associated protein kinase 1 OS=Homo sapiens GN=ROCK1 PE=1 SV=1	1.42523	0.312599	2.44698	0.332412
KCTD12	Q96CX2	BTB/POZ domain-containing protein KCTD12 OS=Homo sapiens GN=KCTD12 PE=1 SV=1	1.81092	-0.7424	2.4465	0.533233	+
THBS2	P35442	Thrombospondin-2 OS=Homo sapiens GN=THBS2 PE=1 SV=2	0.103638	0.104282	2.43932	-0.502793		+
EIF4E	P06730-2	Isoform 2 of Eukaryotic translation initiation factor 4E OS=Homo sapiens GN=EIF4E	0.0927772	0.0134977	2.43434	0.1663
USP46	P62068	Ubiquitin carboxyl-terminal hydrolase 46 OS=Homo sapiens GN=USP46 PE=1 SV=1	2.65972	-0.300933	2.43262	0.222016	+
GLS	O94925	Glutaminase kidney isoform, mitochondrial OS=Homo sapiens GN=GLS PE=1 SV=1	1.4821	0.106853	2.41365	-0.170856
ALS2	Q96Q42	Alsin OS=Homo sapiens GN=ALS2 PE=1 SV=2	0.329601	0.141418	2.40502	0.530226
VGF	O15240	Neurosecretory protein VGF OS=Homo sapiens GN=VGF PE=1 SV=2	1.71995	-0.447203	2.38873	-0.78904	+	+
MPDZ	O75970	Multiple PDZ domain protein OS=Homo sapiens GN=MPDZ PE=1 SV=2	1.58547	0.14778	2.37524	0.257654
EEA1	Q15075	Early endosome antigen 1 OS=Homo sapiens GN=EEA1 PE=1 SV=2	0.170846	0.0410334	2.37487	-0.225829		+
TMUB1	Q9BVT8	Transmembrane and ubiquitin-like domain-containing protein 1 OS=Homo sapiens GN=TMUB1 PE=1 SV=1	2.09316	0.137327	2.37073	-0.180644
GPM6A	P51674	Neuronal membrane glycoprotein M6-a OS=Homo sapiens GN=GPM6A PE=1 SV=2	0.20156	-0.092179	2.35061	0.349136
CADM3	Q8N126-2	Isoform 2 of Cell adhesion molecule 3 OS=Homo sapiens GN=CADM3	0.759365	-0.436331	2.34691	0.562956
ABI1	Q8IZP0	Abl interactor 1 OS=Homo sapiens GN=ABI1 PE=1 SV=4	3.42787	-0.337059	2.33729	0.183715	+
DNER	Q8NFT8	Delta and Notch-like epidermal growth factor-related receptor OS=Homo sapiens GN=DNER PE=1 SV=1	0.823759	0.542885	2.30994	0.566957
RAB4A	P20338	Ras-related protein Rab-4A OS=Homo sapiens GN=RAB4A PE=1 SV=3	1.113	-0.171565	2.27381	0.212857
PFN2	P35080-2	Isoform IIb of Profilin-2 OS=Homo sapiens GN=PFN2	1.10701	-0.0963704	2.25089	0.279109
VPS45	Q9NRW7	Vacuolar protein sorting-associated protein 45 OS=Homo sapiens GN=VPS45 PE=1 SV=1	0.0695997	-0.00875028	2.2405	0.0979482
PAK5	Q9P286	Serine/threonine-protein kinase PAK 5 OS=Homo sapiens GN=PAK5 PE=1 SV=1	0.349695	-0.356936	2.21691	1.15492
KIF1A	Q12756	Kinesin-like protein KIF1A OS=Homo sapiens GN=KIF1A PE=1 SV=2	0.538959	0.0479507	2.20775	0.0918072
RAB3C	Q96E17	Ras-related protein Rab-3C OS=Homo sapiens GN=RAB3C PE=2 SV=1	0.668693	-0.162874	2.20203	-0.308159		+
ACTN1	P12814	Alpha-actinin-1 OS=Homo sapiens GN=ACTN1 PE=1 SV=2	0.412832	0.106643	2.19151	-0.423589		+
RAB29	O14966	Ras-related protein Rab-7L1 OS=Homo sapiens GN=RAB29 PE=1 SV=1	0.194989	0.160237	2.18861	-0.889888		+
DCC	P43146	Netrin receptor DCC OS=Homo sapiens GN=DCC PE=1 SV=2	1.50414	-0.773524	2.18553	-0.700291	+	+
INA	Q16352	Alpha-internexin OS=Homo sapiens GN=INA PE=1 SV=2	1.20439	-0.498945	2.18547	-0.813607		+
ERC1	Q8IUD2	ELKS/Rab6-interacting/CAST family member 1 OS=Homo sapiens GN=ERC1 PE=1 SV=1	0.406931	-0.121622	2.17576	-0.307246		+
NRGN	Q92686	Neurogranin OS=Homo sapiens GN=NRGN PE=1 SV=1	0.0605259	0.199256	2.12537	2.0444
ATP2B4	P23634	Plasma membrane calcium-transporting ATPase 4 OS=Homo sapiens GN=ATP2B4 PE=1 SV=2	4.4994	-0.300733	2.12106	-0.175629	+
RAB3GAP1	Q15042	Rab3 GTPase-activating protein catalytic subunit OS=Homo sapiens GN=RAB3GAP1 PE=1 SV=3	0.639277	0.0485773	2.11716	0.0799998
CBARP	Q8N350	Voltage-dependent calcium channel beta subunit-associated regulatory protein OS=Homo sapiens GN=CBARP PE=1 SV=3	0.158871	-0.203009	2.11598	-0.642436		+
PAK2	Q13177	Serine/threonine-protein kinase PAK 2 OS=Homo sapiens GN=PAK2 PE=1 SV=3	0.166391	-0.0428638	2.10992	0.0881254
PPP3CA	Q08209	Serine/threonine-protein phosphatase 2B catalytic subunit alpha isoform OS=Homo sapiens GN=PPP3CA PE=1 SV=1	0.4991	0.443675	2.10386	0.496674
PRKAR1A	P10644	cAMP-dependent protein kinase type I-alpha regulatory subunit OS=Homo sapiens GN=PRKAR1A PE=1 SV=1	0.0729651	-0.0255715	2.09985	-0.083028
CREB1	P16220	Cyclic AMP-responsive element-binding protein 1 OS=Homo sapiens GN=CREB1 PE=1 SV=2	0.433368	0.0885035	2.09571	0.201401
TNC	P24821	Tenascin OS=Homo sapiens GN=TNC PE=1 SV=3	0.110956	0.0711149	2.09195	0.567805
AP2B1	P63010-2	Isoform 2 of AP-2 complex subunit beta OS=Homo sapiens GN=AP2B1	1.13982	-0.0845521	2.06753	0.135387
GAP43	P17677	Neuromodulin OS=Homo sapiens GN=GAP43 PE=1 SV=1	1.40478	-0.494018	2.06616	-0.455493	+	+
SYNGR1	O43759	Synaptogyrin-1 OS=Homo sapiens GN=SYNGR1 PE=1 SV=2	0.869283	-0.117579	2.06072	-0.170568
PRKCE	Q02156	Protein kinase C epsilon type OS=Homo sapiens GN=PRKCE PE=1 SV=1	0.896041	-0.297683	2.03824	0.549311
RAB11B	Q15907	Ras-related protein Rab-11B OS=Homo sapiens GN=RAB11B PE=1 SV=4	1.20083	-0.064326	2.03805	0.132631
GRIP1	Q9Y3R0	Glutamate receptor-interacting protein 1 OS=Homo sapiens GN=GRIP1 PE=1 SV=3	1.25228	-0.406604	2.01728	0.379643
PDCD6IP	Q8WUM4	Programmed cell death 6-interacting protein OS=Homo sapiens GN=PDCD6IP PE=1 SV=1	0.748573	0.0323944	2.01332	0.100221
SLC12A5	Q9H2X9	Solute carrier family 12 member 5 OS=Homo sapiens GN=SLC12A5 PE=1 SV=3	1.496	-0.230016	1.98359	-0.497063	+	+
MYH9	P35579	Myosin-9 OS=Homo sapiens GN=MYH9 PE=1 SV=4	0.0122528	-0.00588131	1.9658	-0.39113		+
CAMK2B	Q13554	Calcium/calmodulin-dependent protein kinase type II subunit beta OS=Homo sapiens GN=CAMK2B PE=1 SV=3	3.81226	-0.29666	1.96139	0.216613	+
CDH2	P19022	Cadherin-2 OS=Homo sapiens GN=CDH2 PE=1 SV=4	0.198914	-0.0545966	1.95428	0.136692
GPC1	P35052	Glypican-1 OS=Homo sapiens GN=GPC1 PE=1 SV=2	1.0704	-0.411819	1.92142	-0.183547
PPP2R2A	P63151-2	Isoform 2 of Serine/threonine-protein phosphatase 2A 55 kDa regulatory subunit B alpha isoform OS=Homo sapiens GN=PPP2R2A	0.415213	-0.0420723	1.9103	-0.0568633
TUFM	P49411	Elongation factor Tu, mitochondrial OS=Homo sapiens GN=TUFM PE=1 SV=2	0.0668589	-0.014034	1.90615	0.130011
PARK7	Q99497	Protein/nucleic acid deglycase DJ-1 OS=Homo sapiens GN=PARK7 PE=1 SV=2	0.170071	-0.0213226	1.90573	-0.124213
ATP2B1	P20020	Plasma membrane calcium-transporting ATPase 1 OS=Homo sapiens GN=ATP2B1 PE=1 SV=3	2.7801	-0.386517	1.89974	-0.267688	+	+
STAT3	P40763	Signal transducer and activator of transcription 3 OS=Homo sapiens GN=STAT3 PE=1 SV=2	0.808596	-0.219616	1.89445	-0.254347		+
DARS	P14868	Aspartate--tRNA ligase, cytoplasmic OS=Homo sapiens GN=DARS PE=1 SV=2	1.85686	0.0499684	1.88756	0.132223
CHMP2B	Q9UQN3	Charged multivesicular body protein 2b OS=Homo sapiens GN=CHMP2B PE=1 SV=1	0.374799	0.0805667	1.87417	-0.236089		+
DAB2IP	Q5VWQ8	Disabled homolog 2-interacting protein OS=Homo sapiens GN=DAB2IP PE=1 SV=2	2.14519	-0.316929	1.87328	-0.198336	+
STX7	O15400	Syntaxin-7 OS=Homo sapiens GN=STX7 PE=1 SV=4	0.268701	-0.05006	1.87226	-0.166989
MTHFR	P42898-2	Isoform 2 of Methylenetetrahydrofolate reductase OS=Homo sapiens GN=MTHFR	2.08047	-0.173218	1.85185	-0.202748		+
QKI	Q96PU8	Protein quaking OS=Homo sapiens GN=QKI PE=1 SV=1	1.65865	0.177567	1.84687	0.124095
TUBA1A	Q71U36	Tubulin alpha-1A chain OS=Homo sapiens GN=TUBA1A PE=1 SV=1	1.57402	-0.186988	1.82589	0.12802
SYN3	O14994	Synapsin-3 OS=Homo sapiens GN=SYN3 PE=1 SV=2	0.815497	0.476288	1.8146	-0.419045		+
NF1	P21359	Neurofibromin OS=Homo sapiens GN=NF1 PE=1 SV=2	3.49973	-0.229599	1.81427	0.165363	+
ADGRL3	Q9HAR2-4	Isoform 4 of Adhesion G protein-coupled receptor L3 OS=Homo sapiens GN=ADGRL3	0.356231	-0.221217	1.80991	1.27091
NAPG	Q99747	Gamma-soluble NSF attachment protein OS=Homo sapiens GN=NAPG PE=1 SV=1	1.43524	0.149977	1.79487	0.112886
OLFM1	Q99784	Noelin OS=Homo sapiens GN=OLFM1 PE=1 SV=4	3.4697	-0.687875	1.79437	0.304258	+
CLTA	P09496	Clathrin light chain A OS=Homo sapiens GN=CLTA PE=1 SV=1	2.64125	-0.125241	1.79349	-0.148602
RAB8B	Q92930	Ras-related protein Rab-8B OS=Homo sapiens GN=RAB8B PE=1 SV=2	0.570954	-0.0400718	1.78694	0.110598
CPT1C	Q8TCG5	Carnitine O-palmitoyltransferase 1, brain isoform OS=Homo sapiens GN=CPT1C PE=1 SV=1	1.53407	0.343445	1.77873	0.239046
HIP1	O00291	Huntingtin-interacting protein 1 OS=Homo sapiens GN=HIP1 PE=1 SV=5	0.388133	-0.0771135	1.77614	0.273529
RPL14	P50914	60S ribosomal protein L14 OS=Homo sapiens GN=RPL14 PE=1 SV=4	1.33222	0.121484	1.75947	-0.124582
RAC3	P60763	Ras-related C3 botulinum toxin substrate 3 OS=Homo sapiens GN=RAC3 PE=1 SV=1	0.45387	-0.0918484	1.75936	0.408126
KCNAB2	Q13303-3	Isoform 3 of Voltage-gated potassium channel subunit beta-2 OS=Homo sapiens GN=KCNAB2	0.515444	0.16231	1.74035	0.521421
RAPGEF2	Q9Y4G8	Rap guanine nucleotide exchange factor 2 OS=Homo sapiens GN=RAPGEF2 PE=1 SV=1	0.152566	0.113306	1.72684	0.330542
SYT1	P21579	Synaptotagmin-1 OS=Homo sapiens GN=SYT1 PE=1 SV=1	2.72667	-0.563808	1.72191	-0.372556	+	+
ANK3	Q12955	Ankyrin-3 OS=Homo sapiens GN=ANK3 PE=1 SV=3	1.46001	-0.649594	1.71883	-0.855171	+	+
CELF4	Q9BZC1	CUGBP Elav-like family member 4 OS=Homo sapiens GN=CELF4 PE=1 SV=1	0.775115	-0.37712	1.71032	0.570186
LGMN	Q99538	Legumain OS=Homo sapiens GN=LGMN PE=1 SV=1	0.755065	-0.272736	1.70192	-1.32814		+
NLGN1	Q8N2Q7	Neuroligin-1 OS=Homo sapiens GN=NLGN1 PE=1 SV=2	0.864658	0.2777	1.69276	-0.981474		+
DYNLL2	Q96FJ2	Dynein light chain 2, cytoplasmic OS=Homo sapiens GN=DYNLL2 PE=1 SV=1	0.303725	-0.068985	1.69209	0.126992
MAP1B	P46821	Microtubule-associated protein 1B OS=Homo sapiens GN=MAP1B PE=1 SV=2	0.965686	-0.222779	1.67424	-0.262949		+
CTNND1	O60716	Catenin delta-1 OS=Homo sapiens GN=CTNND1 PE=1 SV=1	0.958303	-0.0894372	1.67368	0.0571189
CAMK1	Q14012	Calcium/calmodulin-dependent protein kinase type 1 OS=Homo sapiens GN=CAMK1 PE=1 SV=1	0.0142786	-0.00414753	1.6545	0.216662
PCLO	Q9Y6V0-5	Isoform 5 of Protein piccolo OS=Homo sapiens GN=PCLO	0.124801	0.055023	1.64479	-0.529997		+
ATXN3	P54252-1	Isoform 1 of Ataxin-3 OS=Homo sapiens GN=ATXN3	0.263117	-0.0594174	1.64157	-0.219726		+
SNCA	P37840	Alpha-synuclein OS=Homo sapiens GN=SNCA PE=1 SV=1	0.377456	-0.141978	1.6406	-0.437123		+
STX4	Q12846	Syntaxin-4 OS=Homo sapiens GN=STX4 PE=1 SV=2	2.20952	-0.354426	1.6403	-0.418445	+	+
NFASC	O94856-9	Isoform 9 of Neurofascin OS=Homo sapiens GN=NFASC	1.00293	-0.496946	1.61426	-0.471158		+
PPP2R1A	P30153	Serine/threonine-protein phosphatase 2A 65 kDa regulatory subunit A alpha isoform OS=Homo sapiens GN=PPP2R1A PE=1 SV=4	0.101493	-0.0174681	1.61162	0.13478
HPCA	P84074	Neuron-specific calcium-binding protein hippocalcin OS=Homo sapiens GN=HPCA PE=1 SV=2	0.31406	0.387143	1.60298	-0.295238		+
CTNNA2	P26232-5	Isoform 5 of Catenin alpha-2 OS=Homo sapiens GN=CTNNA2	2.48553	-0.666323	1.60059	-0.27883	+	+
DNM3	Q9UQ16-3	Isoform 3 of Dynamin-3 OS=Homo sapiens GN=DNM3	1.75226	-0.375731	1.59939	0.406127	+
PSEN1	P49768	Presenilin-1 OS=Homo sapiens GN=PSEN1 PE=1 SV=1	0.822823	-0.713445	1.58649	-1.36867		+
SIGMAR1	Q99720	Sigma non-opioid intracellular receptor 1 OS=Homo sapiens GN=SIGMAR1 PE=1 SV=1	0.0176785	-0.0034256	1.56668	0.147571
DBN1	Q16643-3	Isoform 3 of Drebrin OS=Homo sapiens GN=DBN1	1.34592	-0.211836	1.54991	0.0964923	+
PLCB1	Q9NQ66	1-phosphatidylinositol 4,5-bisphosphate phosphodiesterase beta-1 OS=Homo sapiens GN=PLCB1 PE=1 SV=1	1.2121	0.342432	1.534	-0.163035
PLCL1	Q15111	Inactive phospholipase C-like protein 1 OS=Homo sapiens GN=PLCL1 PE=1 SV=3	0.0760144	-0.0307817	1.52658	-0.26635		+
KALRN	O60229	Kalirin OS=Homo sapiens GN=KALRN PE=1 SV=2	1.11149	-0.243443	1.52174	0.545441
FLOT2	Q14254	Flotillin-2 OS=Homo sapiens GN=FLOT2 PE=1 SV=2	0.0444374	0.00867176	1.5215	0.154354
FRRS1L	Q9P0K9	DOMON domain-containing protein FRRS1L OS=Homo sapiens GN=FRRS1L PE=1 SV=2	0.967629	0.685499	1.51913	0.626251
CLU	P10909-2	Isoform 2 of Clusterin OS=Homo sapiens GN=CLU	0.344766	-0.121219	1.50694	-0.177606
SYNGAP1	Q96PV0	Ras/Rap GTPase-activating protein SynGAP OS=Homo sapiens GN=SYNGAP1 PE=1 SV=4	1.0767	-0.683739	1.50367	0.739046
RPS19	P39019	40S ribosomal protein S19 OS=Homo sapiens GN=RPS19 PE=1 SV=2	0.465401	0.0478891	1.4991	-0.148923
USP14	P54578	Ubiquitin carboxyl-terminal hydrolase 14 OS=Homo sapiens GN=USP14 PE=1 SV=3	2.39821	-0.0857093	1.48862	0.067376
PTPRF	P10586	Receptor-type tyrosine-protein phosphatase F OS=Homo sapiens GN=PTPRF PE=1 SV=2	0.880301	-0.121873	1.48451	0.192564
PSMC4	P43686	26S proteasome regulatory subunit 6B OS=Homo sapiens GN=PSMC4 PE=1 SV=2	2.42948	-0.132451	1.45746	-0.0884582
DMTN	Q08495	Dematin OS=Homo sapiens GN=DMTN PE=1 SV=3	0.730563	-0.439141	1.45063	-0.804146		+
TUBB2B	Q9BVA1	Tubulin beta-2B chain OS=Homo sapiens GN=TUBB2B PE=1 SV=1	0.974637	-0.175671	1.44267	0.155825
CNTNAP1	P78357	Contactin-associated protein 1 OS=Homo sapiens GN=CNTNAP1 PE=1 SV=1	0.693156	-0.14889	1.43521	-0.200626		+
STXBP1	P61764	Syntaxin-binding protein 1 OS=Homo sapiens GN=STXBP1 PE=1 SV=1	1.37545	-0.354869	1.4293	0.176742	+
NUMB	P49757	Protein numb homolog OS=Homo sapiens GN=NUMB PE=1 SV=2	0.205618	-0.0891171	1.41424	0.471542
MTMR2	Q13614	Myotubularin-related protein 2 OS=Homo sapiens GN=MTMR2 PE=1 SV=4	0.479059	-0.167596	1.41053	0.171484
ARHGAP32	A7KAX9	Rho GTPase-activating protein 32 OS=Homo sapiens GN=ARHGAP32 PE=1 SV=1	0.714773	-0.66739	1.40748	0.501076
RELA	Q04206	Transcription factor p65 OS=Homo sapiens GN=RELA PE=1 SV=2	0.597642	0.0331767	1.39517	-0.13985
RPS3A	P61247	40S ribosomal protein S3a OS=Homo sapiens GN=RPS3A PE=1 SV=2	1.38157	0.10201	1.39365	0.0901084
SYNJ1	O43426	Synaptojanin-1 OS=Homo sapiens GN=SYNJ1 PE=1 SV=2	1.90495	-0.22501	1.39268	0.167228	+
CRKL	P46109	Crk-like protein OS=Homo sapiens GN=CRKL PE=1 SV=1	0.0917388	0.0148071	1.37531	0.046349
GSK3B	P49841-2	Isoform 2 of Glycogen synthase kinase-3 beta OS=Homo sapiens GN=GSK3B	0.972792	-0.190204	1.37136	0.146061
GPC4	O75487	Glypican-4 OS=Homo sapiens GN=GPC4 PE=1 SV=4	1.18725	-0.359883	1.36561	-0.235363		+
ELAVL1	Q15717-2	Isoform 2 of ELAV-like protein 1 OS=Homo sapiens GN=ELAVL1	0.537262	-0.0506242	1.35659	0.115462
CADPS	Q9ULU8-2	Isoform 2 of Calcium-dependent secretion activator 1 OS=Homo sapiens GN=CADPS	0	0.205024	1.34935	-0.135918
YWHAZ	P63104	14-3-3 protein zeta/delta OS=Homo sapiens GN=YWHAZ PE=1 SV=1	0.789731	-0.0938406	1.3456	-0.104444
CNTN1	Q12860	Contactin-1 OS=Homo sapiens GN=CNTN1 PE=1 SV=1	1.6515	-0.378771	1.34287	-0.273109	+	+
TSC1	Q92574	Hamartin OS=Homo sapiens GN=TSC1 PE=1 SV=2	2.9251	-0.250523	1.34111	0.148532	+
CRTC1	Q6UUV9	CREB-regulated transcription coactivator 1 OS=Homo sapiens GN=CRTC1 PE=1 SV=2	0.0638845	0.0191689	1.33955	-0.255848		+
PPT1	P50897	Palmitoyl-protein thioesterase 1 OS=Homo sapiens GN=PPT1 PE=1 SV=1	0.658857	-0.147747	1.33697	0.16187
SH3GL2	Q99962	Endophilin-A1 OS=Homo sapiens GN=SH3GL2 PE=1 SV=1	0.206008	0.194366	1.33619	-0.37949		+
PPFIA1	Q13136	Liprin-alpha-1 OS=Homo sapiens GN=PPFIA1 PE=1 SV=1	0.709347	0.248828	1.33125	-0.570261		+
UTRN	P46939-2	Isoform 2 of Utrophin OS=Homo sapiens GN=UTRN	1.4528	0.296096	1.32935	0.36735
NPTN	Q9Y639	Neuroplastin OS=Homo sapiens GN=NPTN PE=1 SV=2	3.48323	-0.258451	1.32656	-0.164716	+
RPH3A	Q9Y2J0	Rabphilin-3A OS=Homo sapiens GN=RPH3A PE=1 SV=1	2.50081	-0.816164	1.32618	-1.00393	+	+
PIP5K1C	O60331-3	Isoform 3 of Phosphatidylinositol 4-phosphate 5-kinase type-1 gamma OS=Homo sapiens GN=PIP5K1C	2.15879	-0.35582	1.32316	-0.160506	+
FLNA	P21333	Filamin-A OS=Homo sapiens GN=FLNA PE=1 SV=4	5.31102	1.05941	1.31831	0.243529
SLC16A3	O15427	Monocarboxylate transporter 4 OS=Homo sapiens GN=SLC16A3 PE=1 SV=1	0.025446	-0.0136	1.31751	-0.759063		+
TUBB	P07437	Tubulin beta chain OS=Homo sapiens GN=TUBB PE=1 SV=2	1.73542	-0.198584	1.31338	0.10627
LRP4	O75096	Low-density lipoprotein receptor-related protein 4 OS=Homo sapiens GN=LRP4 PE=1 SV=4	0.119119	0.0499185	1.29686	-0.471461
CA2	P00918	Carbonic anhydrase 2 OS=Homo sapiens GN=CA2 PE=1 SV=2	0.263095	-0.280745	1.29594	-0.22429
GNPAT	O15228	Dihydroxyacetone phosphate acyltransferase OS=Homo sapiens GN=GNPAT PE=1 SV=1	1.10469	-0.212799	1.28654	0.20755
TNR	Q92752	Tenascin-R OS=Homo sapiens GN=TNR PE=1 SV=3	0.314518	-0.421528	1.28647	0.711716
SYNPR	Q8TBG9-2	Isoform 2 of Synaptoporin OS=Homo sapiens GN=SYNPR	0.129298	-0.0658039	1.28469	0.486241
FLOT1	O75955	Flotillin-1 OS=Homo sapiens GN=FLOT1 PE=1 SV=3	1.06522	-0.124159	1.28182	0.134492
PAFAH1B1	P43034	Platelet-activating factor acetylhydrolase IB subunit alpha OS=Homo sapiens GN=PAFAH1B1 PE=1 SV=2	1.56058	-0.174624	1.2805	0.107765
GDI2	P50395	Rab GDP dissociation inhibitor beta OS=Homo sapiens GN=GDI2 PE=1 SV=2	0.673889	-0.0998958	1.26119	0.0641707
STXBP3	O00186	Syntaxin-binding protein 3 OS=Homo sapiens GN=STXBP3 PE=1 SV=2	0.424808	-0.0671005	1.24598	-0.247543
LRRN1	Q6UXK5	Leucine-rich repeat neuronal protein 1 OS=Homo sapiens GN=LRRN1 PE=1 SV=1	0.13348	-0.0654926	1.22316	-0.724106
AKAP9	Q99996-6	Isoform 6 of A-kinase anchor protein 9 OS=Homo sapiens GN=AKAP9	1.92308	-0.302758	1.22287	0.17575	+
ACTR2	P61160	Actin-related protein 2 OS=Homo sapiens GN=ACTR2 PE=1 SV=1	2.26439	-0.167444	1.20855	0.0708505
PPM1H	Q9ULR3	Protein phosphatase 1H OS=Homo sapiens GN=PPM1H PE=1 SV=2	1.14729	-0.31622	1.19454	-0.419808
NCS1	P62166	Neuronal calcium sensor 1 OS=Homo sapiens GN=NCS1 PE=1 SV=2	1.50783	-0.393537	1.19396	0.0910818	+
SLC32A1	Q9H598	Vesicular inhibitory amino acid transporter OS=Homo sapiens GN=SLC32A1 PE=2 SV=2	2.81566	0.937602	1.19376	0.748523
GPC6	Q9Y625	Glypican-6 OS=Homo sapiens GN=GPC6 PE=1 SV=1	0.261888	-0.130773	1.19039	-0.202259
GLUL	P15104	Glutamine synthetase OS=Homo sapiens GN=GLUL PE=1 SV=4	0.005854	-0.00293128	1.18599	-0.39742
PTK2B	Q14289	Protein-tyrosine kinase 2-beta OS=Homo sapiens GN=PTK2B PE=1 SV=2	3.29177	0.241471	1.17879	-0.132654
AP3B2	Q13367	AP-3 complex subunit beta-2 OS=Homo sapiens GN=AP3B2 PE=1 SV=2	2.04569	-0.292508	1.17283	0.174547	+
ATP1A2	P50993	Sodium/potassium-transporting ATPase subunit alpha-2 OS=Homo sapiens GN=ATP1A2 PE=1 SV=1	1.43556	0.462548	1.1706	0.702127
SLITRK1	Q96PX8	SLIT and NTRK-like protein 1 OS=Homo sapiens GN=SLITRK1 PE=1 SV=2	1.15056	-0.949324	1.15852	-0.540513
RAB33B	Q9H082	Ras-related protein Rab-33B OS=Homo sapiens GN=RAB33B PE=1 SV=1	0.884654	0.172997	1.15283	-0.0914588
NECTIN1	Q15223	Nectin-1 OS=Homo sapiens GN=NECTIN1 PE=1 SV=3	1.24269	-0.718719	1.14995	-0.498363
CTBP2	P56545-2	Isoform 2 of C-terminal-binding protein 2 OS=Homo sapiens GN=CTBP2	0.655339	0.122725	1.12626	0.0886919
EPHA4	P54764	Ephrin type-A receptor 4 OS=Homo sapiens GN=EPHA4 PE=1 SV=1	0.178304	-0.0807365	1.12609	0.209526
KIF5A	Q12840	Kinesin heavy chain isoform 5A OS=Homo sapiens GN=KIF5A PE=1 SV=2	0.532098	-0.200878	1.11233	0.27685
STX1B	P61266	Syntaxin-1B OS=Homo sapiens GN=STX1B PE=1 SV=1	1.10928	-0.30736	1.11048	0.189924
NCSTN	Q92542	Nicastrin OS=Homo sapiens GN=NCSTN PE=1 SV=2	3.11306	-0.157627	1.10165	-0.114642
CALM1	P0DP23	Calmodulin-1 OS=Homo sapiens GN=CALM1 PE=1 SV=1	0.999176	-0.262063	1.09261	-0.169114
MYO5A	Q9Y4I1	Unconventional myosin-Va OS=Homo sapiens GN=MYO5A PE=1 SV=2	0.939089	-0.142117	1.09036	0.127567
PORCN	Q9H237	Protein-serine O-palmitoleoyltransferase porcupine OS=Homo sapiens GN=PORCN PE=1 SV=2	2.41933	-0.21122	1.08716	-0.101194	+
FCHSD2	O94868	F-BAR and double SH3 domains protein 2 OS=Homo sapiens GN=FCHSD2 PE=1 SV=3	1.76701	-0.775213	1.08368	0.424334	+
SEP6	Q14141	Septin-6 OS=Homo sapiens GN=SEPT6 PE=1 SV=4	0.370229	-0.199578	1.07462	-0.253628
KIF5B	P33176	Kinesin-1 heavy chain OS=Homo sapiens GN=KIF5B PE=1 SV=1	0.0130274	0.001942	1.06305	0.0492705
ERC2	O15083	ERC protein 2 OS=Homo sapiens GN=ERC2 PE=1 SV=3	0.126705	-0.0646566	1.03198	-0.285999
ANAPC2	Q9UJX6	Anaphase-promoting complex subunit 2 OS=Homo sapiens GN=ANAPC2 PE=1 SV=1	0.310112	-0.106901	1.02092	-0.196335
COPS5	Q92905	COP9 signalosome complex subunit 5 OS=Homo sapiens GN=COPS5 PE=1 SV=4	1.35402	-0.0487954	1.015	-0.0474509
SPARC	P09486	SPARC OS=Homo sapiens GN=SPARC PE=1 SV=1	0.440547	-0.246745	0.993818	0.112845
SPTBN1	Q01082	Spectrin beta chain, non-erythrocytic 1 OS=Homo sapiens GN=SPTBN1 PE=1 SV=2	2.8859	-0.273588	0.9833	0.0918854	+
PDZD11	Q5EBL8-2	Isoform 2 of PDZ domain-containing protein 11 OS=Homo sapiens GN=PDZD11	0.751185	-0.378397	0.97884	-0.316611
RPS2	P15880	40S ribosomal protein S2 OS=Homo sapiens GN=RPS2 PE=1 SV=2	1.21857	0.106896	0.977032	0.0654737
RAB2B	Q8WUD1	Ras-related protein Rab-2B OS=Homo sapiens GN=RAB2B PE=1 SV=1	1.71258	-0.195878	0.976875	-0.102266
STX6	O43752	Syntaxin-6 OS=Homo sapiens GN=STX6 PE=1 SV=1	0.622571	-0.1167	0.975145	-0.166353
ROGDI	Q9GZN7	Protein rogdi homolog OS=Homo sapiens GN=ROGDI PE=1 SV=1	1.01354	-0.133041	0.972121	0.132031
HOMER3	Q9NSC5	Homer protein homolog 3 OS=Homo sapiens GN=HOMER3 PE=1 SV=2	0.448977	0.113212	0.958553	0.361644
TRIM9	Q9C026-4	Isoform 4 of E3 ubiquitin-protein ligase TRIM9 OS=Homo sapiens GN=TRIM9	0.157934	-0.0806398	0.954155	0.205429
VPS35	Q96QK1	Vacuolar protein sorting-associated protein 35 OS=Homo sapiens GN=VPS35 PE=1 SV=2	1.25983	-0.0618423	0.95303	-0.0815698
RPL7	P18124	60S ribosomal protein L7 OS=Homo sapiens GN=RPL7 PE=1 SV=1	0.291987	0.0288893	0.950058	0.0622284
RHEB	Q15382	GTP-binding protein Rheb OS=Homo sapiens GN=RHEB PE=1 SV=1	0.121847	0.0230649	0.934283	0.114139
GABBR2	O75899	Gamma-aminobutyric acid type B receptor subunit 2 OS=Homo sapiens GN=GABBR2 PE=1 SV=1	0.0037167	0.00357469	0.934006	0.321344
VTI1B	Q9UEU0	Vesicle transport through interaction with t-SNAREs homolog 1B OS=Homo sapiens GN=VTI1B PE=1 SV=3	0.0573081	-0.0188265	0.932121	-0.0976679
PHF24	Q9UPV7	PHD finger protein 24 OS=Homo sapiens GN=PHF24 PE=1 SV=2	0.301563	-0.346594	0.920351	0.179413
PDE2A	O00408	cGMP-dependent 3',5'-cyclic phosphodiesterase OS=Homo sapiens GN=PDE2A PE=1 SV=1	0.346002	-0.202278	0.918451	-0.233992
RPL19	P84098	60S ribosomal protein L19 OS=Homo sapiens GN=RPL19 PE=1 SV=1	0.0139556	-0.00198555	0.917836	-0.0882611
WFS1	O76024	Wolframin OS=Homo sapiens GN=WFS1 PE=1 SV=2	0.848872	-0.360714	0.917762	0.206852
RPS18	P62269	40S ribosomal protein S18 OS=Homo sapiens GN=RPS18 PE=1 SV=3	0.61064	0.0703278	0.911165	-0.0468609
HRAS	P01112	GTPase HRas OS=Homo sapiens GN=HRAS PE=1 SV=1	1.31997	-0.13151	0.910784	0.0765087
CADM1	Q9BY67-3	Isoform 3 of Cell adhesion molecule 1 OS=Homo sapiens GN=CADM1	1.30839	-0.375615	0.909256	-0.334723	+
ARRB1	P49407	Beta-arrestin-1 OS=Homo sapiens GN=ARRB1 PE=1 SV=2	0.860326	-0.227311	0.907903	-0.220945
EIF4G1	Q04637-8	Isoform 8 of Eukaryotic translation initiation factor 4 gamma 1 OS=Homo sapiens GN=EIF4G1	0.854417	-0.0467421	0.906394	-0.0496284
NRCAM	Q92823-5	Isoform 5 of Neuronal cell adhesion molecule OS=Homo sapiens GN=NRCAM	0.946128	-0.370781	0.900313	-0.274761
SYPL1	Q16563	Synaptophysin-like protein 1 OS=Homo sapiens GN=SYPL1 PE=1 SV=1	0.543196	0.119792	0.896465	-0.257922
PRKAR2B	P31323	cAMP-dependent protein kinase type II-beta regulatory subunit OS=Homo sapiens GN=PRKAR2B PE=1 SV=3	0.953071	-0.395993	0.889737	-0.174868
KPNA2	P52292	Importin subunit alpha-1 OS=Homo sapiens GN=KPNA2 PE=1 SV=1	1.8772	0.184152	0.87785	0.097191
SLC1A4	P43007	Neutral amino acid transporter A OS=Homo sapiens GN=SLC1A4 PE=1 SV=1	0.619497	0.0864538	0.875314	0.173082
BLOC1S6	Q9UL45	Biogenesis of lysosome-related organelles complex 1 subunit 6 OS=Homo sapiens GN=BLOC1S6 PE=1 SV=1	0.106194	-0.220086	0.874761	-1.14499
WASF1	Q92558	Wiskott-Aldrich syndrome protein family member 1 OS=Homo sapiens GN=WASF1 PE=1 SV=1	0.563799	-0.304339	0.87085	0.235013
RAB6B	Q9NRW1	Ras-related protein Rab-6B OS=Homo sapiens GN=RAB6B PE=1 SV=1	2.25108	-0.214634	0.861267	0.0760954	+
RAB5C	P51148-2	Isoform 2 of Ras-related protein Rab-5C OS=Homo sapiens GN=RAB5C	0.16303	-0.0110146	0.860215	0.0361212
RPS21	P63220	40S ribosomal protein S21 OS=Homo sapiens GN=RPS21 PE=1 SV=1	3.17969	0.0839958	0.858263	-0.0517071
DNM2	P50570-3	Isoform 3 of Dynamin-2 OS=Homo sapiens GN=DNM2	1.92316	-0.103827	0.850908	0.0411747
WASF3	Q9UPY6	Wiskott-Aldrich syndrome protein family member 3 OS=Homo sapiens GN=WASF3 PE=1 SV=2	1.0495	-0.193408	0.844942	0.117026
DNAJC6	O75061-2	Isoform 2 of Putative tyrosine-protein phosphatase auxilin OS=Homo sapiens GN=DNAJC6	1.50719	-0.493083	0.844782	-0.22398	+
PURA	Q00577	Transcriptional activator protein Pur-alpha OS=Homo sapiens GN=PURA PE=1 SV=2	1.25451	-0.235667	0.843843	-0.0898833
SNAPIN	O95295	SNARE-associated protein Snapin OS=Homo sapiens GN=SNAPIN PE=1 SV=1	1.08996	-0.167925	0.843462	-0.103711
PTPRS	Q13332-2	Isoform PTPS-MEA of Receptor-type tyrosine-protein phosphatase S OS=Homo sapiens GN=PTPRS	1.00856	-0.223024	0.842021	0.0878876
SNTB2	Q13425	Beta-2-syntrophin OS=Homo sapiens GN=SNTB2 PE=1 SV=1	0.779124	-0.26762	0.836562	-0.361504
NDUFS7	O75251	NADH dehydrogenase [ubiquinone] iron-sulfur protein 7, mitochondrial OS=Homo sapiens GN=NDUFS7 PE=1 SV=3	0.137854	-0.0335585	0.830327	-0.0473501
ZMYND8	Q9ULU4-19	Isoform 19 of Protein kinase C-binding protein 1 OS=Homo sapiens GN=ZMYND8	0.351682	0.0643225	0.825384	0.118721
ERBIN	Q96RT1-8	Isoform 8 of Erbin OS=Homo sapiens GN=ERBIN	0.686222	0.224196	0.818719	0.259039
MAGI2	Q86UL8	Membrane-associated guanylate kinase, WW and PDZ domain-containing protein 2 OS=Homo sapiens GN=MAGI2 PE=1 SV=3	0.200546	0.134084	0.806411	-0.194418
PTEN	P60484-2	Isoform alpha of Phosphatidylinositol 3,4,5-trisphosphate 3-phosphatase and dual-specificity protein phosphatase PTEN OS=Homo sapiens GN=PTEN	0.273309	-0.166829	0.785436	0.468227
SNAP25	P60880	Synaptosomal-associated protein 25 OS=Homo sapiens GN=SNAP25 PE=1 SV=1	0.141968	0.124491	0.782969	-0.329608
UNC119	Q13432	Protein unc-119 homolog A OS=Homo sapiens GN=UNC119 PE=1 SV=1	2.27437	-0.204418	0.78141	0.128192	+
SV2A	Q7L0J3	Synaptic vesicle glycoprotein 2A OS=Homo sapiens GN=SV2A PE=1 SV=1	1.21696	-0.302173	0.779507	0.170608
YWHAH	Q04917	14-3-3 protein eta OS=Homo sapiens GN=YWHAH PE=1 SV=4	0.497691	-0.106833	0.777305	-0.107067
NTRK3	Q16288	NT-3 growth factor receptor OS=Homo sapiens GN=NTRK3 PE=1 SV=2	0.121927	0.109164	0.775148	0.235171
VTI1A	Q96AJ9	Vesicle transport through interaction with t-SNAREs homolog 1A OS=Homo sapiens GN=VTI1A PE=1 SV=2	1.24315	-0.230184	0.767581	-0.574941
SYNGR3	O43761	Synaptogyrin-3 OS=Homo sapiens GN=SYNGR3 PE=1 SV=2	2.44102	-0.375876	0.76728	-0.188214	+
LRP8	Q14114	Low-density lipoprotein receptor-related protein 8 OS=Homo sapiens GN=LRP8 PE=1 SV=4	0.280027	0.0828746	0.765049	0.191836
NTRK2	Q16620-4	Isoform 4 of BDNF/NT-3 growth factors receptor OS=Homo sapiens GN=NTRK2	0.480897	0.294447	0.764317	0.836932
ANK2	Q01484	Ankyrin-2 OS=Homo sapiens GN=ANK2 PE=1 SV=4	0.963529	-0.216509	0.760079	0.107198
INS	P01308	Insulin OS=Homo sapiens GN=INS PE=1 SV=1	0.0696902	-0.0371971	0.745788	0.193499
KPNA1	P52294	Importin subunit alpha-5 OS=Homo sapiens GN=KPNA1 PE=1 SV=3	0.812133	-0.179483	0.744286	0.134976
SPART	Q8N0X7	Spartin OS=Homo sapiens GN=SPART PE=1 SV=1	0.574718	0.0972102	0.739384	-0.140838
ATP6V0D1	P61421	V-type proton ATPase subunit d 1 OS=Homo sapiens GN=ATP6V0D1 PE=1 SV=1	4.14809	-0.259581	0.733885	-0.119342	+
IGSF21	Q96ID5	Immunoglobulin superfamily member 21 OS=Homo sapiens GN=IGSF21 PE=2 SV=1	0.82814	-0.425837	0.73376	-0.211301
PTPRO	Q16827	Receptor-type tyrosine-protein phosphatase O OS=Homo sapiens GN=PTPRO PE=1 SV=2	0.22412	-0.33838	0.733359	0.75066
GRM3	Q14832	Metabotropic glutamate receptor 3 OS=Homo sapiens GN=GRM3 PE=1 SV=2	0.234167	0.137806	0.731852	-0.118815
BDNF	P23560-4	Isoform 4 of Brain-derived neurotrophic factor OS=Homo sapiens GN=BDNF	0.0918826	0.0509078	0.72744	-0.188782
ABAT	P80404	4-aminobutyrate aminotransferase, mitochondrial OS=Homo sapiens GN=ABAT PE=1 SV=3	0.91392	0.122653	0.722389	0.184156
CACNA2D2	Q9NY47-5	Isoform 5 of Voltage-dependent calcium channel subunit alpha-2/delta-2 OS=Homo sapiens GN=CACNA2D2	1.70939	-0.590542	0.720801	-0.194778	+
TLN2	Q9Y4G6	Talin-2 OS=Homo sapiens GN=TLN2 PE=1 SV=4	2.11671	-0.238706	0.715878	-0.114235	+
PCDHB15	Q9Y5E8	Protocadherin beta-15 OS=Homo sapiens GN=PCDHB15 PE=2 SV=1	0.418475	-0.102832	0.715659	-0.0769063
RPS13	P62277	40S ribosomal protein S13 OS=Homo sapiens GN=RPS13 PE=1 SV=2	0.918287	0.0907577	0.707548	0.0592291
NOVA1	P51513	RNA-binding protein Nova-1 OS=Homo sapiens GN=NOVA1 PE=1 SV=1	0.582573	-0.149053	0.686573	0.126975
EXOC4	Q96A65	Exocyst complex component 4 OS=Homo sapiens GN=EXOC4 PE=1 SV=1	0.0174115	0.00290362	0.686388	0.0706395
MECP2	P51608-2	Isoform B of Methyl-CpG-binding protein 2 OS=Homo sapiens GN=MECP2	2.10596	-0.185433	0.685242	0.0863767
ADD2	P35612	Beta-adducin OS=Homo sapiens GN=ADD2 PE=1 SV=3	0.415514	-0.126113	0.680883	-0.1031
PLCL2	Q9UPR0	Inactive phospholipase C-like protein 2 OS=Homo sapiens GN=PLCL2 PE=1 SV=2	1.85158	-0.31742	0.679798	0.13133	+
DTNA	Q9Y4J8	Dystrobrevin alpha OS=Homo sapiens GN=DTNA PE=1 SV=2	0.0480393	-0.0198825	0.673863	-0.203497
RPL23	P62829	60S ribosomal protein L23 OS=Homo sapiens GN=RPL23 PE=1 SV=1	0.698795	0.0856066	0.671482	0.108338
SNCB	Q16143	Beta-synuclein OS=Homo sapiens GN=SNCB PE=1 SV=1	0.0786404	-0.0540514	0.66731	-0.274284
TSC2	P49815	Tuberin OS=Homo sapiens GN=TSC2 PE=1 SV=2	1.7367	-0.511725	0.638701	0.170743	+
RPLP0	P05388	60S acidic ribosomal protein P0 OS=Homo sapiens GN=RPLP0 PE=1 SV=1	1.05782	0.0640399	0.633724	-0.0428847
SYT11	Q9BT88	Synaptotagmin-11 OS=Homo sapiens GN=SYT11 PE=1 SV=2	0.0635053	-0.0146736	0.624537	-0.136588
PTPRZ1	P23471	Receptor-type tyrosine-protein phosphatase zeta OS=Homo sapiens GN=PTPRZ1 PE=1 SV=4	0.180282	-0.0643489	0.617837	0.100899
AMPH	P49418	Amphiphysin OS=Homo sapiens GN=AMPH PE=1 SV=1	0.69336	-0.224629	0.615732	-0.18601
EIF3A	Q14152	Eukaryotic translation initiation factor 3 subunit A OS=Homo sapiens GN=EIF3A PE=1 SV=1	5.0549	0.22762	0.615495	-0.0301296
TRAPPC4	Q9Y296	Trafficking protein particle complex subunit 4 OS=Homo sapiens GN=TRAPPC4 PE=1 SV=1	2.15356	0.311969	0.610646	0.101179
BCL10	O95999	B-cell lymphoma/leukemia 10 OS=Homo sapiens GN=BCL10 PE=1 SV=1	1.3225	-0.228085	0.606978	-0.112969	+
VAMP3	Q15836	Vesicle-associated membrane protein 3 OS=Homo sapiens GN=VAMP3 PE=1 SV=3	0.0342573	0.023207	0.606563	-0.387693
CTNNB1	P35222	Catenin beta-1 OS=Homo sapiens GN=CTNNB1 PE=1 SV=1	1.07625	-0.185071	0.606546	0.287842
LAMA5	O15230	Laminin subunit alpha-5 OS=Homo sapiens GN=LAMA5 PE=1 SV=8	0.0559807	-0.0951535	0.602065	-0.582405
NPTXR	O95502	Neuronal pentraxin receptor OS=Homo sapiens GN=NPTXR PE=3 SV=2	0.352735	-0.658937	0.601638	-0.567905
NDRG1	Q92597	Protein NDRG1 OS=Homo sapiens GN=NDRG1 PE=1 SV=1	0.0456017	-0.00993156	0.597496	-0.20678
CPEB4	Q17RY0	Cytoplasmic polyadenylation element-binding protein 4 OS=Homo sapiens GN=CPEB4 PE=1 SV=1	0.297567	-0.112232	0.592972	0.0977559
NISCH	Q9Y2I1	Nischarin OS=Homo sapiens GN=NISCH PE=1 SV=3	4.65203	-0.437493	0.589614	0.131511	+
RABAC1	Q9UI14	Prenylated Rab acceptor protein 1 OS=Homo sapiens GN=RABAC1 PE=1 SV=1	0.46873	0.169154	0.588075	-0.10353
AP3S1	Q92572	AP-3 complex subunit sigma-1 OS=Homo sapiens GN=AP3S1 PE=1 SV=1	2.15608	-0.21222	0.582336	0.0797353	+
SCAMP1	O15126	Secretory carrier-associated membrane protein 1 OS=Homo sapiens GN=SCAMP1 PE=1 SV=2	2.3226	-0.231054	0.572551	-0.0962186	+
RPS3	P23396	40S ribosomal protein S3 OS=Homo sapiens GN=RPS3 PE=1 SV=2	1.01644	0.0953172	0.567418	0.0474019
PSMA7	O14818	Proteasome subunit alpha type-7 OS=Homo sapiens GN=PSMA7 PE=1 SV=1	0.798976	0.0712407	0.562505	0.0415874
ARPC2	O15144	Actin-related protein 2/3 complex subunit 2 OS=Homo sapiens GN=ARPC2 PE=1 SV=1	4.06469	-0.168504	0.55194	0.0430655
SUMO1	P63165	Small ubiquitin-related modifier 1 OS=Homo sapiens GN=SUMO1 PE=1 SV=1	0.378665	0.110596	0.545696	0.0649266
BLOC1S3	Q6QNY0	Biogenesis of lysosome-related organelles complex 1 subunit 3 OS=Homo sapiens GN=BLOC1S3 PE=1 SV=1	0.731026	0.394083	0.543149	-0.372034
XRN1	Q8IZH2	5'-3' exoribonuclease 1 OS=Homo sapiens GN=XRN1 PE=1 SV=1	1.46982	-0.47136	0.542407	0.327435	+
ATP6V1G2	O95670	V-type proton ATPase subunit G 2 OS=Homo sapiens GN=ATP6V1G2 PE=1 SV=1	0.932352	-0.282768	0.540382	-0.153101
AP3M2	P53677	AP-3 complex subunit mu-2 OS=Homo sapiens GN=AP3M2 PE=2 SV=1	3.55967	-0.440321	0.538996	0.0907734	+
EGLN1	Q9GZT9	Egl nine homolog 1 OS=Homo sapiens GN=EGLN1 PE=1 SV=1	0.925684	-0.258046	0.538335	-0.17452
EXOC3	O60645	Exocyst complex component 3 OS=Homo sapiens GN=EXOC3 PE=1 SV=2	0.317745	-0.137148	0.535881	0.0495585
SLC8A1	P32418	Sodium/calcium exchanger 1 OS=Homo sapiens GN=SLC8A1 PE=1 SV=3	0.474924	-0.358363	0.532846	0.265072
CNR1	P21554	Cannabinoid receptor 1 OS=Homo sapiens GN=CNR1 PE=1 SV=1	0.0248566	0.0291624	0.532595	-0.272849
NEUROD2	Q15784	Neurogenic differentiation factor 2 OS=Homo sapiens GN=NEUROD2 PE=2 SV=2	0.221572	0.349189	0.530444	0.632475
NCDN	Q9UBB6-3	Isoform 3 of Neurochondrin OS=Homo sapiens GN=NCDN	1.03541	-0.310447	0.527277	0.100832
PPP1R9B	Q96SB3	Neurabin-2 OS=Homo sapiens GN=PPP1R9B PE=1 SV=2	0.58924	-0.137258	0.521405	0.105498
CNN3	Q15417	Calponin-3 OS=Homo sapiens GN=CNN3 PE=1 SV=1	0.0373498	-0.0142473	0.518307	0.0630256
RAB3A	P20336	Ras-related protein Rab-3A OS=Homo sapiens GN=RAB3A PE=1 SV=1	0.584223	-0.429947	0.516052	0.36314
ANXA1	P04083	Annexin A1 OS=Homo sapiens GN=ANXA1 PE=1 SV=2	0.258326	0.304425	0.513999	-0.409381
PLAA	Q9Y263	Phospholipase A-2-activating protein OS=Homo sapiens GN=PLAA PE=1 SV=2	1.46873	0.0780449	0.512897	-0.0543091
AKAP7	Q9P0M2	A-kinase anchor protein 7 isoform gamma OS=Homo sapiens GN=AKAP7 PE=1 SV=2	0.0261351	-0.0304063	0.511623	0.520074
PPP1CC	P36873-2	Isoform Gamma-2 of Serine/threonine-protein phosphatase PP1-gamma catalytic subunit OS=Homo sapiens GN=PPP1CC	0.165281	0.0505581	0.511564	0.08628
MAPT	P10636-2	Isoform Fetal-tau of Microtubule-associated protein tau OS=Homo sapiens GN=MAPT	0.973075	-0.376362	0.508256	0.12205
PAIP2	Q9BPZ3	Polyadenylate-binding protein-interacting protein 2 OS=Homo sapiens GN=PAIP2 PE=1 SV=1	0.041634	-0.0331411	0.507004	-0.226526
RPL24	P83731	60S ribosomal protein L24 OS=Homo sapiens GN=RPL24 PE=1 SV=1	1.49796	0.0943635	0.506472	0.0411592
TPBG	Q13641	Trophoblast glycoprotein OS=Homo sapiens GN=TPBG PE=1 SV=1	1.50811	-0.401855	0.500253	0.24896	+
SRCIN1	Q9C0H9-5	Isoform 4 of SRC kinase signaling inhibitor 1 OS=Homo sapiens GN=SRCIN1	1.61422	-0.45624	0.497369	0.121774	+
BRSK1	Q8TDC3-2	Isoform 2 of Serine/threonine-protein kinase BRSK1 OS=Homo sapiens GN=BRSK1	2.68209	-0.570122	0.495923	0.134167	+
VAMP7	P51809	Vesicle-associated membrane protein 7 OS=Homo sapiens GN=VAMP7 PE=1 SV=3	0.787504	-0.36843	0.495745	-0.179537
PRRT1	Q99946	Proline-rich transmembrane protein 1 OS=Homo sapiens GN=PRRT1 PE=1 SV=2	2.38574	0.921212	0.495318	0.307018
ITSN1	Q15811-8	Isoform 8 of Intersectin-1 OS=Homo sapiens GN=ITSN1	1.76813	-0.275885	0.491337	0.0709246	+
ADAM10	O14672	Disintegrin and metalloproteinase domain-containing protein 10 OS=Homo sapiens GN=ADAM10 PE=1 SV=1	0.181295	0.0352058	0.480175	0.0663346
RAB8A	P61006	Ras-related protein Rab-8A OS=Homo sapiens GN=RAB8A PE=1 SV=1	0.238315	-0.0606171	0.475243	-0.0980954
SPTBN2	O15020	Spectrin beta chain, non-erythrocytic 2 OS=Homo sapiens GN=SPTBN2 PE=1 SV=3	0.133721	0.035525	0.473559	0.0401616
PDE4B	Q07343-3	Isoform PDE4B3 of cAMP-specific 3',5'-cyclic phosphodiesterase 4B OS=Homo sapiens GN=PDE4B	0.847347	-0.51196	0.472717	0.292928
PALM	O75781-2	Isoform 2 of Paralemmin-1 OS=Homo sapiens GN=PALM	1.17426	-0.280498	0.461219	0.0492365
PRRT2	Q7Z6L0-2	Isoform 2 of Proline-rich transmembrane protein 2 OS=Homo sapiens GN=PRRT2	0.803802	-0.491131	0.452783	0.0547353
CPNE6	O95741-2	Isoform 2 of Copine-6 OS=Homo sapiens GN=CPNE6	0.0236338	-0.0200062	0.451094	0.369039
AKT1	P31749	RAC-alpha serine/threonine-protein kinase OS=Homo sapiens GN=AKT1 PE=1 SV=2	1.74818	-0.10945	0.450219	0.0237209
MAP2	P11137	Microtubule-associated protein 2 OS=Homo sapiens GN=MAP2 PE=1 SV=4	1.74488	-0.403906	0.448574	-0.0906574	+
ALCAM	Q13740	CD166 antigen OS=Homo sapiens GN=ALCAM PE=1 SV=2	0.482132	0.359136	0.448079	0.207989
NRXN2	Q9P2S2	Neurexin-2 OS=Homo sapiens GN=NRXN2 PE=2 SV=1	1.95495	-0.82186	0.447977	-0.116697	+
CLSTN3	Q9BQT9-2	Isoform 2 of Calsyntenin-3 OS=Homo sapiens GN=CLSTN3	1.22226	-0.637241	0.447032	0.116579
CADM2	Q8N3J6-3	Isoform 3 of Cell adhesion molecule 2 OS=Homo sapiens GN=CADM2	0.989503	-0.575884	0.444348	-0.244637
PDPK1	O15530	3-phosphoinositide-dependent protein kinase 1 OS=Homo sapiens GN=PDPK1 PE=1 SV=1	0.881419	-0.128718	0.442543	-0.117935
MPP2	Q14168-4	Isoform 4 of MAGUK p55 subfamily member 2 OS=Homo sapiens GN=MPP2	2.99499	-0.525134	0.434497	-0.154359	+
SLC8A2	Q9UPR5	Sodium/calcium exchanger 2 OS=Homo sapiens GN=SLC8A2 PE=2 SV=2	1.18274	-0.305116	0.428546	-0.0695764
EPHB2	P29323	Ephrin type-B receptor 2 OS=Homo sapiens GN=EPHB2 PE=1 SV=5	1.41378	-0.418548	0.427492	0.126849	+
DBNL	Q9UJU6	Drebrin-like protein OS=Homo sapiens GN=DBNL PE=1 SV=1	2.45049	-0.306902	0.425553	0.0538055	+
SCRIB	Q14160-3	Isoform 3 of Protein scribble homolog OS=Homo sapiens GN=SCRIB	1.34741	-0.181166	0.417851	-0.0383948
CDK16	Q00536-2	Isoform 2 of Cyclin-dependent kinase 16 OS=Homo sapiens GN=CDK16	0.0119749	0.00643253	0.416958	0.0935893
RHOA	P61586	Transforming protein RhoA OS=Homo sapiens GN=RHOA PE=1 SV=1	3.09658	-0.11233	0.413104	-0.0383267
RPS20	P60866-2	Isoform 2 of 40S ribosomal protein S20 OS=Homo sapiens GN=RPS20	0.941492	0.0944901	0.401554	0.0458099
RPS6KB1	P23443	Ribosomal protein S6 kinase beta-1 OS=Homo sapiens GN=RPS6KB1 PE=1 SV=2	0.546248	0.173414	0.401319	0.186038
CANX	P27824-2	Isoform 2 of Calnexin OS=Homo sapiens GN=CANX	0.150483	-0.0178976	0.398221	0.0351685
RPS9	P46781	40S ribosomal protein S9 OS=Homo sapiens GN=RPS9 PE=1 SV=3	1.17793	0.100706	0.390765	0.0379405
NAPA	P54920	Alpha-soluble NSF attachment protein OS=Homo sapiens GN=NAPA PE=1 SV=3	2.16387	0.118744	0.389613	-0.0570105
TMOD2	Q9NZR1	Tropomodulin-2 OS=Homo sapiens GN=TMOD2 PE=1 SV=1	0.293332	-0.14103	0.387834	-0.0755216
RPS25	P62851	40S ribosomal protein S25 OS=Homo sapiens GN=RPS25 PE=1 SV=1	0.462306	0.0320028	0.387031	0.0621092
MAP1LC3A	Q9H492-2	Isoform 2 of Microtubule-associated proteins 1A/1B light chain 3A OS=Homo sapiens GN=MAP1LC3A	2.56261	-0.662136	0.384306	-1.11485	+
PLCB3	Q01970	1-phosphatidylinositol 4,5-bisphosphate phosphodiesterase beta-3 OS=Homo sapiens GN=PLCB3 PE=1 SV=2	0.0440773	0.0112308	0.379663	-0.0998445
PPP2CA	P67775	Serine/threonine-protein phosphatase 2A catalytic subunit alpha isoform OS=Homo sapiens GN=PPP2CA PE=1 SV=1	0.0536331	-0.0722078	0.376962	0.491719
PSD	A5PKW4	PH and SEC7 domain-containing protein 1 OS=Homo sapiens GN=PSD PE=1 SV=2	0.00157645	-0.00245031	0.374417	0.172075
KLC1	Q07866-3	Isoform G of Kinesin light chain 1 OS=Homo sapiens GN=KLC1	1.07703	0.153501	0.37234	-0.120137
CAP2	P40123	Adenylyl cyclase-associated protein 2 OS=Homo sapiens GN=CAP2 PE=1 SV=1	0.24098	0.0652692	0.362981	-0.0569762
DLG4	P78352-2	Isoform 2 of Disks large homolog 4 OS=Homo sapiens GN=DLG4	1.40404	-0.364976	0.351606	0.111935	+
MT-ND2	P03891	NADH-ubiquinone oxidoreductase chain 2 OS=Homo sapiens GN=MT-ND2 PE=1 SV=2	0.0285575	0.00541782	0.347782	0.0447605
ADD3	Q9UEY8	Gamma-adducin OS=Homo sapiens GN=ADD3 PE=1 SV=1	0.843679	-0.181922	0.331279	0.113113
CAPRIN1	Q14444	Caprin-1 OS=Homo sapiens GN=CAPRIN1 PE=1 SV=2	0.0651155	0.017065	0.328548	-0.0443889
FARP1	Q9Y4F1	FERM, ARHGEF and pleckstrin domain-containing protein 1 OS=Homo sapiens GN=FARP1 PE=1 SV=1	7.03886	-0.491711	0.326841	-0.0554624	+
PCDHB2	Q9Y5E7	Protocadherin beta-2 OS=Homo sapiens GN=PCDHB2 PE=1 SV=1	0.605715	-0.0905533	0.326172	-0.0899994
DGKE	P52429	Diacylglycerol kinase epsilon OS=Homo sapiens GN=DGKE PE=1 SV=1	0.46166	0.427732	0.322404	-0.0761132
WASF2	Q9Y6W5	Wiskott-Aldrich syndrome protein family member 2 OS=Homo sapiens GN=WASF2 PE=1 SV=3	0.0848718	0.0216471	0.320345	0.1656
USP8	P40818	Ubiquitin carboxyl-terminal hydrolase 8 OS=Homo sapiens GN=USP8 PE=1 SV=1	2.89786	-0.182064	0.307757	-0.0992115
WDR7	Q9Y4E6	WD repeat-containing protein 7 OS=Homo sapiens GN=WDR7 PE=1 SV=2	2.25997	-0.271743	0.306948	0.0663603	+
SYN2	Q92777	Synapsin-2 OS=Homo sapiens GN=SYN2 PE=2 SV=3	2.64226	-0.691892	0.303411	0.0957586	+
YES1	P07947	Tyrosine-protein kinase Yes OS=Homo sapiens GN=YES1 PE=1 SV=3	4.51668	-0.381845	0.301857	-0.0518387	+
KIF1B	O60333-4	Isoform 4 of Kinesin-like protein KIF1B OS=Homo sapiens GN=KIF1B	0.341628	-0.214626	0.289993	0.160976
RPS23	P62266	40S ribosomal protein S23 OS=Homo sapiens GN=RPS23 PE=1 SV=3	0.162329	0.0242971	0.286924	0.0249483
YWHAE	P62258	14-3-3 protein epsilon OS=Homo sapiens GN=YWHAE PE=1 SV=1	0.480868	-0.0639064	0.283265	0.0216161
MFF	Q9GZY8	Mitochondrial fission factor OS=Homo sapiens GN=MFF PE=1 SV=1	2.85516	-0.160045	0.282889	-0.0591683
TNIK	Q9UKE5	TRAF2 and NCK-interacting protein kinase OS=Homo sapiens GN=TNIK PE=1 SV=1	0.962681	-0.408668	0.279145	-0.077656
DLG5	Q8TDM6	Disks large homolog 5 OS=Homo sapiens GN=DLG5 PE=1 SV=4	1.33187	-0.729683	0.277773	-0.188827	+
EIF2AK4	Q9P2K8	eIF-2-alpha kinase GCN2 OS=Homo sapiens GN=EIF2AK4 PE=1 SV=3	0.0347604	0.0214685	0.276104	0.221891
FXR1	P51114	Fragile X mental retardation syndrome-related protein 1 OS=Homo sapiens GN=FXR1 PE=1 SV=3	1.50985	0.136149	0.275658	-0.0370717
NLGN2	Q8NFZ4	Neuroligin-2 OS=Homo sapiens GN=NLGN2 PE=1 SV=1	0.835388	-0.344009	0.275006	0.107622
GPHN	Q9NQX3-2	Isoform 2 of Gephyrin OS=Homo sapiens GN=GPHN	0.33543	0.0859598	0.274748	-0.042371
RPL6	Q02878	60S ribosomal protein L6 OS=Homo sapiens GN=RPL6 PE=1 SV=3	1.20114	0.0857096	0.274578	-0.0231808
UNC13B	O14795-2	Isoform 2 of Protein unc-13 homolog B OS=Homo sapiens GN=UNC13B	0.0539761	0.0105877	0.27295	0.0539403
GABRA3	P34903	Gamma-aminobutyric acid receptor subunit alpha-3 OS=Homo sapiens GN=GABRA3 PE=1 SV=1	2.374	-0.738902	0.264386	-0.11236	+
NDEL1	Q9GZM8-2	Isoform 2 of Nuclear distribution protein nudE-like 1 OS=Homo sapiens GN=NDEL1	0.321346	0.179725	0.263003	-0.0398669
EPHB3	P54753	Ephrin type-B receptor 3 OS=Homo sapiens GN=EPHB3 PE=1 SV=2	1.56945	-0.402566	0.261786	-0.0948809	+
RPL10A	P62906	60S ribosomal protein L10a OS=Homo sapiens GN=RPL10A PE=1 SV=2	1.61477	0.0944433	0.259599	-0.0248647
ARFGAP1	Q8N6T3	ADP-ribosylation factor GTPase-activating protein 1 OS=Homo sapiens GN=ARFGAP1 PE=1 SV=2	1.52332	0.275845	0.254472	-0.198241
APBB1	O00213	Amyloid-beta A4 precursor protein-binding family B member 1 OS=Homo sapiens GN=APBB1 PE=1 SV=2	0.60605	0.154174	0.247833	0.118039
DGKZ	Q13574	Diacylglycerol kinase zeta OS=Homo sapiens GN=DGKZ PE=1 SV=3	0.125989	0.071854	0.243462	0.206537
DNAJC5	Q9H3Z4	DnaJ homolog subfamily C member 5 OS=Homo sapiens GN=DNAJC5 PE=1 SV=1	1.80072	-0.25102	0.236474	-0.0795061	+
HIP1R	O75146	Huntingtin-interacting protein 1-related protein OS=Homo sapiens GN=HIP1R PE=1 SV=2	0.5595	-0.188225	0.233716	0.0853966
EIF4EBP2	Q13542	Eukaryotic translation initiation factor 4E-binding protein 2 OS=Homo sapiens GN=EIF4EBP2 PE=1 SV=1	0.563376	-0.215758	0.233581	-0.104503
CAMK2A	Q9UQM7	Calcium/calmodulin-dependent protein kinase type II subunit alpha OS=Homo sapiens GN=CAMK2A PE=1 SV=2	0.41191	-0.17781	0.224598	-0.0545201
CPEB2	Q7Z5Q1-9	Isoform 8 of Cytoplasmic polyadenylation element-binding protein 2 OS=Homo sapiens GN=CPEB2	0.977213	-0.357743	0.221476	0.0791656
RAP1A	P62834	Ras-related protein Rap-1A OS=Homo sapiens GN=RAP1A PE=1 SV=1	1.72957	-0.153826	0.220117	0.0335193
RPL12	P30050	60S ribosomal protein L12 OS=Homo sapiens GN=RPL12 PE=1 SV=1	0.875601	0.0761935	0.219998	-0.0385534
YWHAG	P61981	14-3-3 protein gamma OS=Homo sapiens GN=YWHAG PE=1 SV=2	1.15425	-0.198651	0.219843	0.0355751
RPS27	P42677	40S ribosomal protein S27 OS=Homo sapiens GN=RPS27 PE=1 SV=3	0.486167	0.0689745	0.218242	0.0257293
BRSK2	Q8IWQ3	Serine/threonine-protein kinase BRSK2 OS=Homo sapiens GN=BRSK2 PE=1 SV=3	1.62263	-0.770968	0.213146	0.0892234	+
PLA2G6	O60733	85/88 kDa calcium-independent phospholipase A2 OS=Homo sapiens GN=PLA2G6 PE=1 SV=2	0	0.531735	0.212116	0.125553
GABRB3	P28472	Gamma-aminobutyric acid receptor subunit beta-3 OS=Homo sapiens GN=GABRB3 PE=1 SV=1	3.13026	-0.938066	0.211101	-0.0711338	+
GIT1	Q9Y2X7-3	Isoform 3 of ARF GTPase-activating protein GIT1 OS=Homo sapiens GN=GIT1	1.5817	-0.176676	0.20601	0.0184541
ATP1A3	P13637-3	Isoform 3 of Sodium/potassium-transporting ATPase subunit alpha-3 OS=Homo sapiens GN=ATP1A3	2.19003	-0.237638	0.204927	0.0423919	+
DCTN1	Q14203	Dynactin subunit 1 OS=Homo sapiens GN=DCTN1 PE=1 SV=3	2.64679	-0.283504	0.199785	0.0195743	+
PPFIA2	O75334	Liprin-alpha-2 OS=Homo sapiens GN=PPFIA2 PE=1 SV=2	0.867237	-0.314301	0.196154	-0.0548015
MAPK14	Q16539	Mitogen-activated protein kinase 14 OS=Homo sapiens GN=MAPK14 PE=1 SV=3	0.199184	0.0441001	0.192	-0.075514
RPL8	P62917	60S ribosomal protein L8 OS=Homo sapiens GN=RPL8 PE=1 SV=2	0.393174	0.0465635	0.188225	0.0208596
BLOC1S5	Q8TDH9	Biogenesis of lysosome-related organelles complex 1 subunit 5 OS=Homo sapiens GN=BLOC1S5 PE=1 SV=1	1.68585	0.134523	0.187878	0.0358663
STON2	Q8WXE9-3	Isoform 2 of Stonin-2 OS=Homo sapiens GN=STON2	0.315719	-0.062706	0.187863	-0.10418
CAMKV	Q8NCB2	CaM kinase-like vesicle-associated protein OS=Homo sapiens GN=CAMKV PE=2 SV=2	0.383737	0.232594	0.18603	0.0470106
DLG1	Q12959-2	Isoform 2 of Disks large homolog 1 OS=Homo sapiens GN=DLG1	0.525412	0.0717834	0.182421	-0.0519557
SLC6A17	Q9H1V8	Sodium-dependent neutral amino acid transporter SLC6A17 OS=Homo sapiens GN=SLC6A17 PE=1 SV=3	1.00452	-0.54845	0.177431	-0.0762884
SLC12A4	Q9UP95-7	Isoform 7 of Solute carrier family 12 member 4 OS=Homo sapiens GN=SLC12A4	1.92189	0.18289	0.175991	0.02396
APBA2	Q99767	Amyloid-beta A4 precursor protein-binding family A member 2 OS=Homo sapiens GN=APBA2 PE=1 SV=3	0.939342	-0.631163	0.173679	0.0762976
ACTN2	P35609-2	Isoform 2 of Alpha-actinin-2 OS=Homo sapiens GN=ACTN2	1.00198	0.195399	0.167571	-0.0356332
PLCG1	P19174-2	Isoform 2 of 1-phosphatidylinositol 4,5-bisphosphate phosphodiesterase gamma-1 OS=Homo sapiens GN=PLCG1	2.52002	0.106579	0.166808	-0.0138729
RAB39B	Q96DA2	Ras-related protein Rab-39B OS=Homo sapiens GN=RAB39B PE=1 SV=1	1.21449	-0.199836	0.166548	-0.0266363
ABR	Q12979	Active breakpoint cluster region-related protein OS=Homo sapiens GN=ABR PE=2 SV=2	2.67853	-0.228035	0.15954	0.0468847	+
RPL22	P35268	60S ribosomal protein L22 OS=Homo sapiens GN=RPL22 PE=1 SV=2	0.920466	0.0907523	0.159444	-0.0228712
CACNB1	Q02641	Voltage-dependent L-type calcium channel subunit beta-1 OS=Homo sapiens GN=CACNB1 PE=1 SV=3	0.0638304	0.0650005	0.159024	0.123857
PHB2	Q99623	Prohibitin-2 OS=Homo sapiens GN=PHB2 PE=1 SV=2	0.216458	-0.0463359	0.158693	0.0134056
DPYSL3	Q14195-2	Isoform LCRMP-4 of Dihydropyrimidinase-related protein 3 OS=Homo sapiens GN=DPYSL3	2.1545	-0.452616	0.156849	-0.0324407	+
FABP5	Q01469	Fatty acid-binding protein, epidermal OS=Homo sapiens GN=FABP5 PE=1 SV=3	1.32402	-0.1645	0.155688	0.0575617
PXK	Q7Z7A4	PX domain-containing protein kinase-like protein OS=Homo sapiens GN=PXK PE=1 SV=1	0.240774	0.143949	0.155222	-0.0952805
RAC1	P63000-2	Isoform B of Ras-related C3 botulinum toxin substrate 1 OS=Homo sapiens GN=RAC1	0.210948	-0.0719404	0.153857	-0.0442233
CDC42	P60953-1	Isoform 1 of Cell division control protein 42 homolog OS=Homo sapiens GN=CDC42	2.13775	-0.532503	0.148918	-0.049102	+
SCAMP5	Q8TAC9-2	Isoform 2 of Secretory carrier-associated membrane protein 5 OS=Homo sapiens GN=SCAMP5	1.58759	-1.03285	0.14597	0.0667316	+
PPFIA3	O75145	Liprin-alpha-3 OS=Homo sapiens GN=PPFIA3 PE=1 SV=3	0.73884	-0.411581	0.145946	0.118931
PFN1	P07737	Profilin-1 OS=Homo sapiens GN=PFN1 PE=1 SV=2	1.83009	-0.0607303	0.144508	0.0148158
SST	P61278	Somatostatin OS=Homo sapiens GN=SST PE=1 SV=1	1.07662	0.271611	0.143053	0.0347406
RPS14	P62263	40S ribosomal protein S14 OS=Homo sapiens GN=RPS14 PE=1 SV=3	1.30527	0.105554	0.140058	0.0146003
SOS1	Q07889	Son of sevenless homolog 1 OS=Homo sapiens GN=SOS1 PE=1 SV=1	1.64263	-0.199366	0.137291	0.0406009
ABHD6	Q9BV23	Monoacylglycerol lipase ABHD6 OS=Homo sapiens GN=ABHD6 PE=1 SV=1	1.39412	-0.29683	0.13515	0.0344551	+
RPL30	P62888	60S ribosomal protein L30 OS=Homo sapiens GN=RPL30 PE=1 SV=2	0.508868	0.0654898	0.13339	0.017859
BLOC1S4	Q9NUP1	Biogenesis of lysosome-related organelles complex 1 subunit 4 OS=Homo sapiens GN=BLOC1S4 PE=1 SV=1	0.141651	-0.238431	0.13245	-0.185087
TOR1A	O14656	Torsin-1A OS=Homo sapiens GN=TOR1A PE=1 SV=1	3.07228	-0.654085	0.129586	0.0318487	+
RPS4X	P62701	40S ribosomal protein S4, X isoform OS=Homo sapiens GN=RPS4X PE=1 SV=2	0.131831	0.0166044	0.125728	-0.0142709
GOPC	Q9HD26	Golgi-associated PDZ and coiled-coil motif-containing protein OS=Homo sapiens GN=GOPC PE=1 SV=1	0.114109	0.0468264	0.121911	0.0492297
ATCAY	Q86WG3-3	Isoform 2 of Caytaxin OS=Homo sapiens GN=ATCAY	1.3356	-0.596421	0.119791	-0.0313433	+
SLIT1	O75093	Slit homolog 1 protein OS=Homo sapiens GN=SLIT1 PE=2 SV=4	0.637317	0.353365	0.118253	0.0228915
ARPC5L	Q9BPX5	Actin-related protein 2/3 complex subunit 5-like protein OS=Homo sapiens GN=ARPC5L PE=1 SV=1	2.70619	-0.292095	0.114777	-0.0144124	+
PACSIN2	Q9UNF0	Protein kinase C and casein kinase substrate in neurons protein 2 OS=Homo sapiens GN=PACSIN2 PE=1 SV=2	0.135394	-0.0226227	0.114773	-0.0164107
YWHAQ	P27348	14-3-3 protein theta OS=Homo sapiens GN=YWHAQ PE=1 SV=1	0.935421	-0.124257	0.113864	0.0140446
PSMA3	P25788	Proteasome subunit alpha type-3 OS=Homo sapiens GN=PSMA3 PE=1 SV=2	0.994059	-0.0521736	0.113441	-0.0235709
ZNRF1	Q8ND25	E3 ubiquitin-protein ligase ZNRF1 OS=Homo sapiens GN=ZNRF1 PE=1 SV=2	0.403665	-0.572282	0.113135	0.0305243
NCK2	O43639	Cytoplasmic protein NCK2 OS=Homo sapiens GN=NCK2 PE=1 SV=2	0.392783	-0.153742	0.111216	-0.0286132
PAK3	O75914-3	Isoform 3 of Serine/threonine-protein kinase PAK 3 OS=Homo sapiens GN=PAK3	1.43583	-0.453021	0.11058	-0.0342158	+
PPP3CB	P16298-4	Isoform 4 of Serine/threonine-protein phosphatase 2B catalytic subunit beta isoform OS=Homo sapiens GN=PPP3CB	0.922873	-0.334599	0.108933	-0.0214521
GRIA3	P42263-2	Isoform Flip of Glutamate receptor 3 OS=Homo sapiens GN=GRIA3	0.0933953	0.135812	0.107894	-0.030875
ZDHHC17	Q8IUH5	Palmitoyltransferase ZDHHC17 OS=Homo sapiens GN=ZDHHC17 PE=1 SV=2	0.416141	0.196219	0.106362	0.0783277
UBE2V2	Q15819	Ubiquitin-conjugating enzyme E2 variant 2 OS=Homo sapiens GN=UBE2V2 PE=1 SV=4	0.85778	-0.119558	0.105845	-0.0142668
PSMC5	P62195	26S proteasome regulatory subunit 8 OS=Homo sapiens GN=PSMC5 PE=1 SV=1	1.6945	-0.0839777	0.102498	0.00931692
HTT	P42858	Huntingtin OS=Homo sapiens GN=HTT PE=1 SV=2	1.77307	0.139822	0.10039	0.0231738
CPE	P16870	Carboxypeptidase E OS=Homo sapiens GN=CPE PE=1 SV=1	1.91606	-0.403243	0.0946082	-0.0424368	+
NFIA	Q12857	Nuclear factor 1 A-type OS=Homo sapiens GN=NFIA PE=1 SV=2	0.907991	0.203336	0.0936424	-0.0350607
APBA1	Q02410	Amyloid-beta A4 precursor protein-binding family A member 1 OS=Homo sapiens GN=APBA1 PE=1 SV=3	0.12262	-0.10917	0.09266	0.0401136
CPLX2	Q6PUV4	Complexin-2 OS=Homo sapiens GN=CPLX2 PE=2 SV=2	0.215838	0.153049	0.0865381	0.0256184
EPB41L3	Q9Y2J2-2	Isoform 2 of Band 4.1-like protein 3 OS=Homo sapiens GN=EPB41L3	0.260004	-0.0880178	0.0844752	0.027589
DMXL2	Q8TDJ6-3	Isoform 3 of DmX-like protein 2 OS=Homo sapiens GN=DMXL2	1.27905	-0.259605	0.0821754	0.0208465
CORO1A	P31146	Coronin-1A OS=Homo sapiens GN=CORO1A PE=1 SV=4	1.40068	-0.404169	0.080922	-0.0202095	+
EPS15	P42566	Epidermal growth factor receptor substrate 15 OS=Homo sapiens GN=EPS15 PE=1 SV=2	0.0104222	0.00124359	0.0797091	0.0317356
SNAP29	O95721	Synaptosomal-associated protein 29 OS=Homo sapiens GN=SNAP29 PE=1 SV=1	1.70164	-0.529628	0.0787419	0.0336846	+
MINK1	Q8N4C8	Misshapen-like kinase 1 OS=Homo sapiens GN=MINK1 PE=1 SV=2	1.19547	-0.360157	0.0766902	0.0367996
ADGRL1	O94910	Adhesion G protein-coupled receptor L1 OS=Homo sapiens GN=ADGRL1 PE=1 SV=1	0.967657	-0.714146	0.0754212	0.023231
CTNND2	Q9UQB3	Catenin delta-2 OS=Homo sapiens GN=CTNND2 PE=1 SV=3	0.673062	-0.337911	0.074433	-0.0393043
BMPR2	Q13873	Bone morphogenetic protein receptor type-2 OS=Homo sapiens GN=BMPR2 PE=1 SV=2	0.196663	-0.197723	0.0730302	0.046425
MAPK1	P28482	Mitogen-activated protein kinase 1 OS=Homo sapiens GN=MAPK1 PE=1 SV=3	3.30086	-0.173204	0.0719313	-0.00678078
VAMP4	O75379	Vesicle-associated membrane protein 4 OS=Homo sapiens GN=VAMP4 PE=1 SV=2	0.0867412	0.103523	0.0699875	0.0384113
ACTG1	P63261	Actin, cytoplasmic 2 OS=Homo sapiens GN=ACTG1 PE=1 SV=1	1.44498	-0.0750675	0.0643908	-0.00733264
SLC29A1	Q99808-2	Isoform 2 of Equilibrative nucleoside transporter 1 OS=Homo sapiens GN=SLC29A1	1.683	0.289413	0.0643815	-0.0215646
RAB18	Q9NP72	Ras-related protein Rab-18 OS=Homo sapiens GN=RAB18 PE=1 SV=1	0.0393323	-0.00553958	0.0623857	-0.00713714
GSK3A	P49840	Glycogen synthase kinase-3 alpha OS=Homo sapiens GN=GSK3A PE=1 SV=2	1.33373	-0.272546	0.060298	0.0139922	+
ARHGEF9	O43307	Rho guanine nucleotide exchange factor 9 OS=Homo sapiens GN=ARHGEF9 PE=1 SV=3	1.21637	-0.3244	0.0585217	-0.0308785
PRKCI	P41743	Protein kinase C iota type OS=Homo sapiens GN=PRKCI PE=1 SV=2	0.751942	-0.15168	0.0577147	-0.0145205
ABHD17B	Q5VST6-2	Isoform 2 of Protein ABHD17B OS=Homo sapiens GN=ABHD17B	0.298003	0.171543	0.0572454	0.0239313
BIN1	O00499	Myc box-dependent-interacting protein 1 OS=Homo sapiens GN=BIN1 PE=1 SV=1	0.383184	-0.167869	0.0510092	0.0277734
DAG1	Q14118	Dystroglycan OS=Homo sapiens GN=DAG1 PE=1 SV=2	0.115776	0.0240132	0.0508368	-0.0136237
BCL2L1	Q07817	Bcl-2-like protein 1 OS=Homo sapiens GN=BCL2L1 PE=1 SV=1	0.576116	-0.307746	0.0502956	-0.037444
SYT5	O00445	Synaptotagmin-5 OS=Homo sapiens GN=SYT5 PE=1 SV=2	1.77584	-0.578361	0.0495548	0.0377091	+
PICK1	Q9NRD5	PRKCA-binding protein OS=Homo sapiens GN=PICK1 PE=1 SV=2	0.5233	-0.462337	0.0490189	0.0314024
RAB35	Q15286	Ras-related protein Rab-35 OS=Homo sapiens GN=RAB35 PE=1 SV=1	1.36618	-0.177525	0.0487822	-0.00818078
GRM5	P41594	Metabotropic glutamate receptor 5 OS=Homo sapiens GN=GRM5 PE=1 SV=2	1.25053	-0.697982	0.0484127	-0.0309755
BNIP3	Q12983	BCL2/adenovirus E1B 19 kDa protein-interacting protein 3 OS=Homo sapiens GN=BNIP3 PE=1 SV=3	0.419465	-0.217745	0.0440981	-0.0224366
KRAS	P01116-2	Isoform 2B of GTPase KRas OS=Homo sapiens GN=KRAS	0.907814	-0.188012	0.0387613	-0.0112011
CACNB3	P54284	Voltage-dependent L-type calcium channel subunit beta-3 OS=Homo sapiens GN=CACNB3 PE=1 SV=1	1.11805	-0.282731	0.0387482	-0.0143762
EPB41	P11171	Protein 4.1 OS=Homo sapiens GN=EPB41 PE=1 SV=4	0.251176	-0.0367626	0.0363156	0.00459019
PSD2	Q9BQI7	PH and SEC7 domain-containing protein 2 OS=Homo sapiens GN=PSD2 PE=2 SV=3	0.688711	-0.722021	0.0362821	-0.0286225
ATAD1	Q8NBU5	ATPase family AAA domain-containing protein 1 OS=Homo sapiens GN=ATAD1 PE=1 SV=1	1.81426	-0.115457	0.0336902	0.00531785
SGTA	O43765	Small glutamine-rich tetratricopeptide repeat-containing protein alpha OS=Homo sapiens GN=SGTA PE=1 SV=1	2.75785	-0.181173	0.0302161	0.00407871
CDH13	P55290-4	Isoform 4 of Cadherin-13 OS=Homo sapiens GN=CDH13	0.0971992	-0.0967191	0.03007	-0.0340912
AP3B1	O00203	AP-3 complex subunit beta-1 OS=Homo sapiens GN=AP3B1 PE=1 SV=3	0.0203668	-0.00528526	0.0290624	-0.00535663
PPP3CC	P48454-3	Isoform 3 of Serine/threonine-protein phosphatase 2B catalytic subunit gamma isoform OS=Homo sapiens GN=PPP3CC	1.26437	-0.616254	0.0287049	-0.00743183
CLSTN1	O94985	Calsyntenin-1 OS=Homo sapiens GN=CLSTN1 PE=1 SV=1	0	0	0.0265251	-0.0487885
ATP1A1	P05023	Sodium/potassium-transporting ATPase subunit alpha-1 OS=Homo sapiens GN=ATP1A1 PE=1 SV=1	2.93074	-0.268456	0.0265122	-0.00398207	+
GNB5	O14775	Guanine nucleotide-binding protein subunit beta-5 OS=Homo sapiens GN=GNB5 PE=1 SV=2	1.27101	-0.192891	0.0250235	0.00433334
MTOR	P42345	Serine/threonine-protein kinase mTOR OS=Homo sapiens GN=MTOR PE=1 SV=1	1.60217	-0.15235	0.0220888	0.00286245
GNAI1	P63096	Guanine nucleotide-binding protein G(i) subunit alpha-1 OS=Homo sapiens GN=GNAI1 PE=1 SV=2	0.729884	-0.106963	0.021614	-0.0026981
FZD3	Q9NPG1	Frizzled-3 OS=Homo sapiens GN=FZD3 PE=1 SV=1	0.268398	-0.0720994	0.0207811	0.0105007
COPS4	Q9BT78	COP9 signalosome complex subunit 4 OS=Homo sapiens GN=COPS4 PE=1 SV=1	0.695445	-0.0414991	0.0153635	-0.00182231
SH3GL1	Q99961	Endophilin-A2 OS=Homo sapiens GN=SH3GL1 PE=1 SV=1	0.0563705	-0.00857321	0.0139437	-0.00211191
FBXL20	Q96IG2	F-box/LRR-repeat protein 20 OS=Homo sapiens GN=FBXL20 PE=1 SV=2	0.17762	-0.100382	0.0132799	-0.00713619
RPL38	P63173	60S ribosomal protein L38 OS=Homo sapiens GN=RPL38 PE=1 SV=2	1.44221	0.122358	0.0129489	-0.0028615
PSD3	Q9NYI0	PH and SEC7 domain-containing protein 3 OS=Homo sapiens GN=PSD3 PE=1 SV=2	1.11833	-0.521036	0.0124608	-0.00989803
SYT4	Q9H2B2	Synaptotagmin-4 OS=Homo sapiens GN=SYT4 PE=1 SV=1	0.346103	-0.950882	0.00890161	0.0218091
PIN1	Q13526	Peptidyl-prolyl cis-trans isomerase NIMA-interacting 1 OS=Homo sapiens GN=PIN1 PE=1 SV=1	4.5711	-0.316004	0.00831494	0.00184965	+
VCP	P55072	Transitional endoplasmic reticulum ATPase OS=Homo sapiens GN=VCP PE=1 SV=4	0.375211	-0.0321048	0.0042837	-0.000329494
SYBU	Q9NX95	Syntabulin OS=Homo sapiens GN=SYBU PE=1 SV=2	0.125573	0.0758981	0.00172571	-0.00176263
STRN	O43815	Striatin OS=Homo sapiens GN=STRN PE=1 SV=4	0.0993889	-0.0196822	0.00107206	-0.000170549
NTN1	O95631	Netrin-1 OS=Homo sapiens GN=NTN1 PE=1 SV=2	1.59472	2.40871	0	3.31279
WNT5A	P41221	Protein Wnt-5a OS=Homo sapiens GN=WNT5A PE=1 SV=2	0.962693	-0.565548	0	0.162501
GFAP	P14136-2	Isoform 2 of Glial fibrillary acidic protein OS=Homo sapiens GN=GFAP	0.637456	-0.736925	0	0
SPARCL1	Q14515	SPARC-like protein 1 OS=Homo sapiens GN=SPARCL1 PE=1 SV=2	0.311571	-0.278831	0	0
SNTB1	Q13884	Beta-1-syntrophin OS=Homo sapiens GN=SNTB1 PE=1 SV=3	0.272215	0.31949	0	0
PPP1R1B	Q9UD71	Protein phosphatase 1 regulatory subunit 1B OS=Homo sapiens GN=PPP1R1B PE=1 SV=2	0.221386	0.322764	0	0
PTPRD	P23468	Receptor-type tyrosine-protein phosphatase delta OS=Homo sapiens GN=PTPRD PE=1 SV=2	0.172822	-0.118646	0	0
