# Supplementary material for: Human iPSC-Derived Hippocampal Spheroids: An Innovative Tool for Stratifying Alzheimer Disease Patient-Specific Cellular Phenotypes and Developing Therapies
Source: Stem Cell Reports. 2020 Jun 25;15(1):256–73. doi: 10.1016/j.stemcr.2020.06.001 (PMC7363942; doi:10.1016/j.stemcr.2020.06.001)
Supplement: Table S4. Relative Expression of Genes in Control and APP Variant Hippocampal Neurons after GFP or ND1 Gene Transfer [file mmc4.zip]

Archive with 1 entries (1 files):
- mmc4.xlsb
