# Supplementary material for: Human iPSC-Derived Hippocampal Spheroids: An Innovative Tool for Stratifying Alzheimer Disease Patient-Specific Cellular Phenotypes and Developing Therapies
Source: Stem Cell Reports. 2020 Jun 25;15(1):256–73. doi: 10.1016/j.stemcr.2020.06.001 (PMC7363942; doi:10.1016/j.stemcr.2020.06.001)
Supplement: Table S5. Relative Expression of Annotated Genes Dysregulated in Control and APP Variant Hippocampal Neurons upon ND1 Gene Delivery [file mmc5.xlsx]

## Sheet: 156genesDys_17F_GFPvs37NGFP_17F
Gene	name	GeneAC	UniprotAC	cluster	ND1_37N_D3	ND1_37N_D2	ND1_37N_D1	ND1_17F_D1	ND1_17F_D3	ND1_17F_D2	GFP_17F_D3	GFP_17F_D2	GFP_17F_D1	GFP_37N_D3	GFP_37N_D2	GFP_37N_D1
BEX5	brain expressed X-linked 5	NM_001012978	Q5H9J7	UR 17F_GFP vs. 37N_GFP, UR 17F_ND1 vs. 17F_GFP	-0.141297	0.401617	-0.107887	0.802538	1.07817	1.52086	-0.0160088	0.368207	0.309739	-1.49441	-1.87027	-0.851261
SETBP1	SET binding protein 1	NM_001130110	Q9Y6X0	UR 17F_GFP vs. 37N_GFP, UR 17F_ND1 vs. 17F_GFP	0.319946	-0.386142	0.0698729	0.805382	1.04075	1.68799	0.290527	0.275816	0.0257427	-1.35701	-1.78361	-0.98926
B3GALNT1	beta-1,3-N-acetylgalactosaminyltransferase 1 (globoside blood group)	NM_001038628	O75752	UR 17F_GFP vs. 37N_GFP, UR 17F_ND1 vs. 17F_GFP	0.119588	-0.417268	0.388016	0.862928	0.945521	1.52367	0.191857	0.408664	0.171209	-1.64584	-1.78006	-0.768289
NTS	neurotensin	NM_006183	P30990	UR 17F_GFP vs. 37N_GFP, UR 17F_ND1 vs. 17F_GFP	0.744144	0.50927	0.274396	0.726077	0.893199	1.42167	-0.412159	0.224711	0.0350051	-1.58201	-1.52781	-1.30649
MIR99AHG	mir-99a-let-7c cluster host gene	NR_027790	Q8TDA7	UR 17F_GFP vs. 37N_GFP, DR 17F_ND1 vs. 17F_GFP	-1.20379	-0.764021	-0.70666	-0.897864	-0.458094	-0.936105	1.76944	1.21494	1.31055	0.297163	-0.0278842	0.402327
ITGB8	integrin beta 8	NM_002214	P26012	UR 17F_GFP vs. 37N_GFP, DR 17F_ND1 vs. 17F_GFP	-1.20128	-0.615963	-0.803566	-0.811071	-0.811071	-0.781053	1.46268	1.41015	1.47769	-0.00812923	0.164465	0.517159
TPM1	tropomyosin 1 (alpha)	NM_000366	P09493	UR 17F_GFP vs. 37N_GFP, DR 17F_ND1 vs. 17F_GFP	-0.901468	-0.679293	-0.487763	-1.12364	-1.16195	-0.909129	1.34326	1.2973	1.39689	0.416258	0.1711	0.638433
TAGLN	transgelin	NM_001001522	Q01995	UR 17F_GFP vs. 37N_GFP, DR 17F_ND1 vs. 17F_GFP	-0.999353	-0.643391	-0.496097	-0.946164	-0.929797	-0.999353	1.44328	1.5333	1.32054	0.133997	-0.0378465	0.620888
DMKN	dermokine	NM_001035516	Q6E0U4	UR 17F_GFP vs. 37N_GFP, DR 17F_ND1 vs. 17F_GFP	-0.962108	-0.949967	-0.597903	-0.573622	-0.810356	-1.19884	1.28382	1.47199	1.46592	0.215488	0.0394555	0.616113
MAP7D3	MAP7 domain containing 3	NM_001173516	Q8IWC1	UR 17F_GFP vs. 37N_GFP, DR 17F_ND1 vs. 17F_GFP	-1.12526	-0.971541	-0.6641	-0.712644	-1.06863	-0.906817	1.20482	1.27763	1.39899	0.622299	0.444307	0.50094
GULP1	GULP, engulfment adaptor PTB domain containing 1	NM_001252668	Q9UBP9	UR 17F_GFP vs. 37N_GFP, DR 17F_ND1 vs. 17F_GFP	-0.947804	-1.13438	-0.798544	-1.00005	-0.850785	-0.582116	1.4329	1.24633	1.36573	0.32091	0.686598	0.261206
LMX1A	LIM homeobox transcription factor 1, alpha	NM_001174069	Q8TE12	UR 17F_GFP vs. 37N_GFP, DR 17F_ND1 vs. 17F_GFP	-0.687675	-1.17729	-0.850881	-0.412265	-0.963085	-0.861081	1.3422	1.13819	1.82162	0.332362	0.189557	0.128355
DRAM1	DNA-damage regulated autophagy modulator 1	NM_018370	Q8N682	UR 17F_GFP vs. 37N_GFP, DR 17F_ND1 vs. 17F_GFP	-0.32791	-1.8051	-1.00283	-0.569864	-0.64627	-0.633536	1.35303	1.20022	1.34029	0.28334	0.334278	0.474356
PTCH1	patched 1	NM_000264	Q13635	UR 17F_GFP vs. 37N_GFP, DR 17F_ND1 vs. 17F_GFP	-0.841812	-1.49799	-0.755472	-0.427382	0.0388533	-0.910884	1.67931	1.29941	1.38575	-0.116558	0.00431667	0.14246
HHIP	hedgehog interacting protein	NM_022475	Q96QV1	UR 17F_GFP vs. 37N_GFP, DR 17F_ND1 vs. 17F_GFP	-0.67336	-1.54912	-0.0194615	-0.264673	-1.28055	-0.650006	1.34672	1.22995	1.59193	0.167367	-0.194612	0.295811
MAMDC2	MAM domain containing 2	NM_153267	Q7Z304	UR 17F_GFP vs. 37N_GFP, DR 17F_ND1 vs. 17F_GFP	-0.358158	-0.430459	0.340752	-1.15347	-1.12134	-1.29807	1.59397	1.30476	1.32083	0.147949	-0.510793	0.164016
CCL2	chemokine (C-C motif) ligand 2	NM_002982	P13500	UR 17F_GFP vs. 37N_GFP, DR 17F_ND1 vs. 17F_GFP	-0.614169	0.0582545	-0.121502	-0.787268	-0.98034	-1.08021	1.60283	1.65609	1.33652	-0.534277	-0.674088	0.138146
LOC151760	putative uncharacterized protein LOC151760	BC038577	Q1RN00	UR 17F_GFP vs. 37N_GFP, DR 17F_ND1 vs. 17F_GFP	-0.845061	-0.675578	-0.493989	-0.917697	-0.982262	-0.465742	1.81421	1.62858	1.17663	-0.296259	-0.239765	0.296932
IER3	immediate early response 3	NM_003897	P46695	UR 17F_GFP vs. 37N_GFP, DR 17F_ND1 vs. 17F_GFP	-0.901873	-0.645168	-0.686007	-0.709344	-0.721012	-0.306783	1.55433	1.95689	1.28596	-0.394296	-0.347622	-0.0850825
GCNT4	glucosaminyl (N-acetyl) transferase 4, core 2	NM_016591	Q9P109	UR 17F_GFP vs. 37N_GFP, DR 17F_ND1 vs. 17F_GFP	-1.06165	-0.976839	-0.2607	-0.722421	-0.599924	-0.590501	1.69926	1.68984	1.22812	-0.109934	-0.543387	0.248136
HTR2C	5-hydroxytryptamine (serotonin) receptor 2C, G protein-coupled	NM_000868	P28335	UR 17F_GFP vs. 37N_GFP, DR 17F_ND1 vs. 17F_GFP	-0.802534	-0.731757	-0.873311	-0.656261	-0.774223	-0.618514	2.05686	1.35381	1.1981	-0.354279	0.0892578	0.11285
B4GALT6	UDP-Gal:betaGlcNAc beta 1,4- galactosyltransferase, polypeptide 6	NM_004775	Q9UBX8	UR 17F_GFP vs. 37N_GFP, DR 17F_ND1 vs. 17F_GFP	-1.17896	-0.354833	-0.592083	-0.9542	-0.529649	-0.741924	1.75544	1.28094	1.58062	-0.392293	-0.00520285	0.132152
KEL	Kell blood group, metallo-endopeptidase	NM_000420	P23276	UR 17F_GFP vs. 37N_GFP, DR 17F_ND1 vs. 17F_GFP	-0.27941	-0.670295	-0.791903	-0.496568	-0.852707	-0.93957	1.2407	1.83137	1.64027	0.102788	-0.600804	-0.18386
NMB	neuromedin B	NM_021077	P08949	UR 17F_GFP vs. 37N_GFP, DR 17F_ND1 vs. 17F_GFP	-0.451622	-0.837415	-0.41488	-0.727189	-1.29669	-0.672075	1.42223	1.69779	1.47734	0.00765465	-0.378138	0.172995
PALMD	palmdelphin	NM_017734	Q9NP74	UR 17F_GFP vs. 37N_GFP, DR 17F_ND1 vs. 17F_GFP	-0.283294	-0.813657	-0.448489	-1.10057	-0.76149	-1.09188	1.59471	1.52515	1.32518	-0.309378	0.560068	-0.19635
PDE5A	phosphodiesterase 5A, cGMP-specific	NM_001083	O76074	UR 17F_GFP vs. 37N_GFP, DR 17F_ND1 vs. 17F_GFP	-0.981902	0.572906	1.76243	-0.747744	-0.981902	-0.429289	0.891361	1.06932	1.01312	-0.654081	-1.1786	-0.335627
CCDC74B	coiled-coil domain containing 74B	NM_001258307	Q96LY2	UR 17F_GFP vs. 37N_GFP, DR 17F_ND1 vs. 17F_GFP	0.36856	0.471896	0.885235	-0.561453	-1.36746	-0.0447786	0.657899	1.44324	1.25724	-1.20213	-1.3468	-0.561453
CCDC74A	coiled-coil domain containing 74A	NM_001258304	Q96AQ1	UR 17F_GFP vs. 37N_GFP, DR 17F_ND1 vs. 17F_GFP	0.0901471	-0.229063	0.161083	-0.158127	-0.778816	0.0901471	0.764038	1.6862	1.65074	-1.2399	-1.52364	-0.512806
HLA-B	major histocompatibility complex, class I, B	ENST00000412585	P01889	UR 17F_GFP vs. 37N_GFP, DR 17F_ND1 vs. 17F_GFP	-0.421765	-0.58295	-0.260582	-0.131633	-0.196107	0.351918	1.57692	1.35126	1.48021	-1.35663	-0.550713	-1.25992
LOC100506990	uncharacterized LOC100506990	NR_040091	Q6ZP57	UR 17F_GFP vs. 37N_GFP, DR 17F_ND1 vs. 17F_GFP	-1.50447	-0.50532	-0.694814	0.132072	0.493835	0.097619	1.80307	1.14845	1.18291	-1.09103	-0.488092	-0.574227
SST	somatostatin	NM_001048	P61278	UR 17F_GFP vs. 37N_GFP, DR 17F_ND1 vs. 17F_GFP	-0.850528	-0.621172	-0.3619	-0.53641	-0.26218	0.575467	0.720061	2.27071	1.30342	-0.740836	-0.870472	-0.626158
OR5P2	olfactory receptor, family 5, subfamily P, member 2	NM_153444	Q8WZ92	UR 17F_GFP vs. 37N_GFP, DR 17F_ND1 vs. 17F_GFP	-0.310358	-0.983793	-0.891961	-0.208323	-0.157305	-0.596057	2.19972	1.41404	1.04671	-0.473615	-0.616464	-0.422597
PTGER4	prostaglandin E receptor 4 (subtype EP4)	NM_000958	P35408	UR 17F_GFP vs. 37N_GFP, DR 17F_ND1 vs. 17F_GFP	-0.696238	-0.619116	-0.117825	-0.850482	-0.876189	-0.452019	1.72024	1.69454	1.41176	-0.413458	-0.169239	-0.63197
TMEM132C	transmembrane protein 132C	NM_001136103	Q8N3T6	UR 17F_GFP vs. 37N_GFP, DR 17F_ND1 vs. 17F_GFP	-0.614978	-0.693039	-0.608973	-0.230679	-0.512898	-0.212665	1.71483	1.95502	1.14439	-0.536917	-0.879183	-0.524908
TMEM132D	transmembrane protein 132D	NM_133448	Q14C87	UR 17F_GFP vs. 37N_GFP, DR 17F_ND1 vs. 17F_GFP	-0.339868	-0.540446	-0.192778	-0.647421	-0.500331	-0.112547	1.6258	1.93335	1.18452	-0.486958	-0.995089	-0.92823
CORIN	corin, serine peptidase	NM_001278585	Q9Y5Q5	UR 17F_GFP vs. 37N_GFP, DR 17F_ND1 vs. 17F_GFP	-0.318415	-0.618099	-0.393335	-0.393335	-0.58599	-0.393335	1.45828	1.73656	1.67234	-0.382633	-1.02481	-0.757238
FAM110C	family with sequence similarity 110, member C	NM_001077710	Q1W6H9	UR 17F_GFP vs. 37N_GFP, DR 17F_ND1 vs. 17F_GFP	-0.86298	-1.05837	-0.960675	-0.61874	-0.488479	0.341936	1.77481	1.43287	1.30261	2.59e-07	-0.749001	-0.113978
OVCH2	ovochymase 2 (gene/pseudogene)	NM_198185	A0A087X1V8	UR 17F_GFP vs. 37N_GFP, DR 17F_ND1 vs. 17F_GFP	-0.605087	-1.07571	-0.761962	-0.851605	0.112053	-0.0224109	1.34464	1.18776	2.06178	-0.627498	-0.425802	-0.33616
ROBO1	roundabout guidance receptor 1	NM_001145845	Q9Y6N7	DR 17F_GFP vs. 37N_GFP, UR 17F_ND1 vs. 17F_GFP	-0.543382	-0.469703	0.506542	1.11439	1.26175	0.893357	-1.22491	-1.57489	-1.29859	0.819678	0.00921052	0.506542
PRLR	prolactin receptor	NM_000949	P16471	DR 17F_GFP vs. 37N_GFP, UR 17F_ND1 vs. 17F_GFP	-0.137486	-0.52721	0.382146	0.447101	1.64225	1.35646	-1.07282	-1.26769	-1.59246	0.0833577	-0.0335598	0.719907
INSM1	insulinoma-associated 1	NM_002196	Q01101	DR 17F_GFP vs. 37N_GFP, UR 17F_ND1 vs. 17F_GFP	0.138668	0.306267	0.880892	0.677379	1.03652	0.976663	-1.68098	-1.78872	-1.19015	0.0428977	0.306267	0.294296
LHX5	LIM homeobox 5	NM_022363	Q9H2C1	DR 17F_GFP vs. 37N_GFP, UR 17F_ND1 vs. 17F_GFP	0.37768	0.343475	1.01047	0.565807	0.916409	0.728281	-1.8713	-1.05038	-1.79434	0.215206	0.257963	0.300719
OLFM3	olfactomedin 3	NM_001288821	Q96PB7	DR 17F_GFP vs. 37N_GFP, UR 17F_ND1 vs. 17F_GFP	0.404375	0.435987	0.720499	0.183088	0.0566388	0.293733	-1.47656	-1.01818	-2.093	1.19469	0.910173	0.388569
SVIL	supervillin	NM_003174	O95425	DR 17F_GFP vs. 37N_GFP, UR 17F_ND1 vs. 17F_GFP	0.134886	0.599643	1.40095	-0.185635	0.359252	-0.442053	-1.4517	-1.03502	-1.75619	1.11248	0.599643	0.663747
DDX27	DEAD (Asp-Glu-Ala-Asp) box polypeptide 27	NM_017895	Q96GQ7	DR 17F_GFP vs. 37N_GFP, UR 17F_ND1 vs. 17F_GFP	0.420321	0.0724682	1.0508	-0.558012	0.0724682	0.202913	-1.5146	-0.971084	-1.73201	1.26821	0.637726	1.0508
CLMP	CXADR-like membrane protein	NM_024769	Q9H6B4	DR 17F_GFP vs. 37N_GFP, UR 17F_ND1 vs. 17F_GFP	0.38417	0.408518	1.17145	-0.411223	-0.208317	0.197495	-1.50692	-1.53938	-1.27966	1.0984	1.12275	0.562726
SVILP1	supervillin pseudogene 1	NR_036438	B4DZ11	DR 17F_GFP vs. 37N_GFP, UR 17F_ND1 vs. 17F_GFP	0.0939023	0.946244	1.3363	-0.3106	-0.397278	0.166134	-1.49521	-1.1485	-1.56744	1.09071	0.657315	0.628422
CRHBP	corticotropin releasing hormone binding protein	NM_001882	P24387	DR 17F_GFP vs. 37N_GFP, UR 17F_ND1 vs. 17F_GFP	0.0680769	0.0193053	1.12886	-0.00507986	0.263163	-0.358674	-1.52919	-1.18779	-1.29753	0.872808	0.214392	1.81166
JADE3	jade family PHD finger 3	NM_001077445	Q92613	DR 17F_GFP vs. 37N_GFP, UR 17F_ND1 vs. 17F_GFP	0.328227	0.224027	1.72449	-0.338647	-0.505365	-0.255287	-1.10972	-1.65156	-1.0472	0.974262	0.661664	0.9951
IGDCC3	immunoglobulin superfamily, DCC subclass, member 3	NM_004884	Q8IVU1	DR 17F_GFP vs. 37N_GFP, UR 17F_ND1 vs. 17F_GFP	-0.443265	-0.48195	1.40394	0.0693103	0.53353	0.852681	-1.44907	-1.03321	-1.58447	0.436818	1.22019	0.475502
VCAN	versican	NM_001126336	P13611	DR 17F_GFP vs. 37N_GFP, UR 17F_ND1 vs. 17F_GFP	-0.223263	-0.17073	0.617256	0.105065	0.288928	0.17073	-0.958717	-1.58911	-1.69417	1.16885	1.39211	0.893053
ADAM12	ADAM metallopeptidase domain 12	NM_001288973	O43184	DR 17F_GFP vs. 37N_GFP, UR 17F_ND1 vs. 17F_GFP	0.0329462	0.437285	1.29988	0.266565	0.311491	-0.344437	-1.26992	-1.58441	-1.57543	0.58105	1.22799	0.616991
CSGALNACT1	chondroitin sulfate N-acetylgalactosaminyltransferase 1	NM_001130518	Q8TDX6	DR 17F_GFP vs. 37N_GFP, UR 17F_ND1 vs. 17F_GFP	1.1915	0.47903	1.33723	-0.330598	-0.15248	-0.28202	-0.994493	-1.43169	-1.64219	0.106601	1.11054	0.60857
SLC35E3	solute carrier family 35, member E3	NM_018656	Q7Z769	DR 17F_GFP vs. 37N_GFP, UR 17F_ND1 vs. 17F_GFP	1.09085	0.161867	0.964167	-0.133716	-0.302621	-0.0492636	-0.83045	-1.48496	-1.92834	0.879714	0.710809	0.921942
CUL4B	cullin 4B	NM_001079872	Q13620	DR 17F_GFP vs. 37N_GFP, UR 17F_ND1 vs. 17F_GFP	1.37238	0.714951	0.830001	-0.468417	-0.156139	-0.106832	-1.32307	-1.19159	-1.73396	0.879308	0.517723	0.665644
COMMD7	COMM domain containing 7	NM_001099339	Q86VX2	DR 17F_GFP vs. 37N_GFP, UR 17F_ND1 vs. 17F_GFP	1.41867	0.860228	1.13099	-0.527418	0.098715	0.0648692	-1.492	-1.10278	-1.6443	0.589468	0.284862	0.318708
RBMX2	RNA binding motif protein, X-linked 2	NM_016024	Q9Y388	DR 17F_GFP vs. 37N_GFP, UR 17F_ND1 vs. 17F_GFP	0.9351	0.510932	1.18575	-0.183165	-0.279565	0.0289211	-1.84128	-1.45567	-1.08934	0.723016	0.568772	0.89654
IGBP1	immunoglobulin (CD79A) binding protein 1	NM_001551	P78318	DR 17F_GFP vs. 37N_GFP, UR 17F_ND1 vs. 17F_GFP	1.00216	0.508909	0.978671	-0.336663	-0.078294	-0.266199	-1.74595	-1.4406	-1.13526	0.649839	0.837743	1.02565
NMRK1	nicotinamide riboside kinase 1	NM_001127603	Q9NWW6	DR 17F_GFP vs. 37N_GFP, UR 17F_ND1 vs. 17F_GFP	0.882801	0.989501	1.11144	0.0139723	0.22737	0.318824	-1.11398	-1.7999	-1.66272	-0.0622411	0.593192	0.501736
UPRT	uracil phosphoribosyltransferase (FUR1) homolog (S. cerevisiae)	NM_001307944	Q96BW1	DR 17F_GFP vs. 37N_GFP, UR 17F_ND1 vs. 17F_GFP	1.09291	0.883903	1.61541	-0.143688	-0.074021	0.326565	-1.17128	-1.2932	-1.74604	0.309148	-0.0914382	0.291732
ZDHHC9	zinc finger, DHHC-type containing 9	NM_001008222	Q9Y397	DR 17F_GFP vs. 37N_GFP, UR 17F_ND1 vs. 17F_GFP	0.696868	0.55016	1.43042	-0.309137	0.026198	0.361533	-1.29419	-1.37802	-1.73431	0.319617	0.235784	1.09508
PCDHB15	protocadherin beta 15	NM_018935	Q9Y5E8	DR 17F_GFP vs. 37N_GFP, UR 17F_ND1 vs. 17F_GFP	1.12353	0.289732	1.39098	-0.418211	0.116679	0.415589	-0.921636	-1.37787	-1.99142	0.431321	0.384124	0.557177
CXorf40B	chromosome X open reading frame 40B	NM_001013845	Q96DE9	DR 17F_GFP vs. 37N_GFP, UR 17F_ND1 vs. 17F_GFP	1.22841	0.504928	1.35502	-0.0738544	-0.16429	0.161275	-1.52081	-1.46655	-1.44846	0.504928	0.233623	0.685797
ARMCX1	armadillo repeat containing, X-linked 1	NM_016608	Q9P291	DR 17F_GFP vs. 37N_GFP, UR 17F_ND1 vs. 17F_GFP	1.15801	0.399052	1.2845	-0.37797	-0.179197	0.182209	-0.956221	-1.85974	-1.46219	0.597827	0.471334	0.742389
GUCY1A3	guanylate cyclase 1, soluble, alpha 3	NM_000856	Q02108	DR 17F_GFP vs. 37N_GFP, UR 17F_ND1 vs. 17F_GFP	0.679943	1.01641	1.34446	0.133185	0.183655	-0.220105	-1.56597	-1.18745	-1.69215	0.301418	0.873411	0.133185
LHX1	LIM homeobox 1	NM_005568	P48742	DR 17F_GFP vs. 37N_GFP, UR 17F_ND1 vs. 17F_GFP	0.358554	1.30611	1.79922	-0.0475391	0.155508	-0.550321	-1.72993	-0.830718	-1.29483	0.213521	0.281203	0.339217
SLC16A2	solute carrier family 16, member 2 (thyroid hormone transporter)	NM_006517	P36021	DR 17F_GFP vs. 37N_GFP, UR 17F_ND1 vs. 17F_GFP	1.04697	0.644933	1.72541	-0.523485	-0.410412	0.21777	-1.31499	-0.850139	-1.72959	0.381097	0.180079	0.63237
LOXL1	lysyl oxidase-like 1	NM_005576	Q08397	DR 17F_GFP vs. 37N_GFP, DR 17F_ND1 vs. 17F_GFP	-1.017	0.302572	0.810728	-1.49237	-1.11535	-1.2096	0.183729	0.00751303	0.0607875	0.847611	1.52379	1.09759
PMAIP1	phorbol-12-myristate-13-acetate-induced protein 1	NM_021127	Q13794	DR 17F_GFP vs. 37N_GFP, DR 17F_ND1 vs. 17F_GFP	-0.845596	-0.0196649	1.14713	-1.55354	-0.793156	-1.01603	-0.163875	0.0721053	-0.491625	1.38311	0.911146	1.37
TMEM133	transmembrane protein 133	NM_032021	Q9H2Q1	DR 17F_GFP vs. 37N_GFP, DR 17F_ND1 vs. 17F_GFP	-0.524908	0.231481	1.13132	-1.28782	-0.955267	-1.56168	-0.0815075	-0.042384	-0.43362	1.20305	1.30738	1.01395
GATA6	GATA binding protein 6	NM_005257	Q92908	DR 17F_GFP vs. 37N_GFP, DR 17F_ND1 vs. 17F_GFP	-0.600772	0.086664	1.04731	-1.12957	-0.812291	-1.57905	-0.415693	-0.27468	-0.098415	1.31171	1.44391	1.02087
TNC	tenascin C	NM_002160	P24821	DR 17F_GFP vs. 37N_GFP, DR 17F_ND1 vs. 17F_GFP	-0.499027	0.143647	0.412673	-1.21643	-0.867692	-0.977295	-0.618594	-0.170217	-0.638522	1.54358	1.45889	1.42899
BGN	biglycan	NM_001711	P21810	DR 17F_GFP vs. 37N_GFP, DR 17F_ND1 vs. 17F_GFP	-0.722846	0.124705	0.455779	-0.746021	-0.825479	-0.855276	-0.659942	-0.656631	-0.673185	1.5086	1.66089	1.38941
PGM5	phosphoglucomutase 5	NM_021965	Q15124	DR 17F_GFP vs. 37N_GFP, DR 17F_ND1 vs. 17F_GFP	-0.710801	-0.252037	0.0707969	-0.722129	-1.33381	-0.716465	-0.127434	-0.223718	-0.518234	1.68497	1.86054	0.988325
OLFML3	olfactomedin like 3	NM_001286352	Q9NRN5	DR 17F_GFP vs. 37N_GFP, DR 17F_ND1 vs. 17F_GFP	-0.61921	-0.262952	0.212058	-0.911851	-1.07726	-0.814304	-0.292641	-0.25447	-0.411393	1.45472	2.18844	0.788857
PCDH18	protocadherin 18	NM_001300828	Q9HCL0	DR 17F_GFP vs. 37N_GFP, DR 17F_ND1 vs. 17F_GFP	-0.836912	-0.159933	0.300149	-1.09982	-1.33643	-0.764613	-0.0810621	-0.146788	-0.133643	1.61467	1.7987	0.845675
EMP3	epithelial membrane protein 3	NM_001425	P54852	DR 17F_GFP vs. 37N_GFP, DR 17F_ND1 vs. 17F_GFP	-0.825831	-0.365857	0.196789	-1.02296	-1.18724	-0.981893	-0.127656	0.0160853	0.0037647	1.53564	1.90116	0.858002
S100A11	S100 calcium binding protein A11	NM_005620	P31949	DR 17F_GFP vs. 37N_GFP, DR 17F_ND1 vs. 17F_GFP	-0.92508	0.229215	0.269397	-1.18078	-1.22461	-0.760703	-0.464823	-0.0410944	-0.147027	1.32141	1.84011	1.08398
LUM	lumican	NM_002345	P51884	DR 17F_GFP vs. 37N_GFP, DR 17F_ND1 vs. 17F_GFP	-0.803163	-0.00314007	0.260636	-1.1423	-1.07853	-1.17129	-0.229234	-0.0872008	-0.0582143	1.54183	1.67517	1.09544
IGF2	insulin-like growth factor 2	NM_000612	P09565	DR 17F_GFP vs. 37N_GFP, DR 17F_ND1 vs. 17F_GFP	-1.10274	-0.0385335	0.406869	-1.08234	-0.874939	-1.06534	-0.483937	-0.0657337	0.0158668	1.42008	1.72608	1.14467
H19	H19, imprinted maternally expressed transcript (non-protein coding)	NR_002196	Q96MK8	DR 17F_GFP vs. 37N_GFP, DR 17F_ND1 vs. 17F_GFP	-0.837503	0.222616	0.489754	-0.961231	-1.09058	-1.11589	-0.491629	-0.331346	-0.176686	1.3924	1.69891	1.20119
COL5A1	collagen, type V, alpha 1	NM_000093	P20908	DR 17F_GFP vs. 37N_GFP, DR 17F_ND1 vs. 17F_GFP	-0.692846	0.233958	0.604077	-0.969684	-1.08102	-0.945611	-0.584518	-0.361845	-0.521327	1.40751	1.71444	1.19687
IGF2	insulin-like growth factor 2	NM_001007139	P09565	DR 17F_GFP vs. 37N_GFP, DR 17F_ND1 vs. 17F_GFP	-0.825962	-0.2147	0.154079	-0.825962	-1.06339	-0.962359	-0.56327	-0.174286	-0.0580951	1.29072	1.96261	1.28062
COL4A1	collagen, type IV, alpha 1	NM_001303110	P02462	DR 17F_GFP vs. 37N_GFP, DR 17F_ND1 vs. 17F_GFP	-0.724393	-0.267498	0.13082	-0.767349	-0.966508	-1.00165	-0.400271	-0.287024	-0.411986	1.40778	1.81782	1.47026
ERAP1	endoplasmic reticulum aminopeptidase 1	NM_001040458	Q9NZ08	DR 17F_GFP vs. 37N_GFP, DR 17F_ND1 vs. 17F_GFP	-0.600078	-0.637006	0.249263	-0.846264	-1.30171	-0.735481	-0.329274	-0.169253	-0.20618	1.36941	1.71407	1.4925
ADAMTS6	ADAM metallopeptidase with thrombospondin type 1 motif 6	NM_197941	Q9UKP5	DR 17F_GFP vs. 37N_GFP, DR 17F_ND1 vs. 17F_GFP	-0.516699	-0.528532	0.571919	-1.14384	-1.36866	-0.658694	-0.504867	0.169604	-0.232712	1.1044	1.80253	1.30555
SRPX2	sushi-repeat containing protein, X-linked 2	NM_014467	O60687	DR 17F_GFP vs. 37N_GFP, DR 17F_ND1 vs. 17F_GFP	-0.310406	-0.371247	-0.425329	-0.776859	-0.675456	-1.12163	-0.249564	-0.344207	-0.513211	1.30528	1.57569	1.90694
SULT1C2	sulfotransferase family 1C member 2	NM_001056	O00338	DR 17F_GFP vs. 37N_GFP, DR 17F_ND1 vs. 17F_GFP	-0.654726	-0.362189	-1.16458	-1.15622	-0.387264	-0.838607	0.189453	-0.0278608	-0.111443	1.39303	1.69393	1.42647
CLYBL	citrate lyase beta like	NM_206808	Q8N0X4	DR 17F_GFP vs. 37N_GFP, DR 17F_ND1 vs. 17F_GFP	-0.743183	-0.322453	-0.469071	-1.09379	-0.851553	-0.551943	-0.220458	-0.252332	-0.252332	1.30947	1.90232	1.54533
GXYLT2	glucoside xylosyltransferase 2	NM_001080393	A0PJZ3	DR 17F_GFP vs. 37N_GFP, DR 17F_ND1 vs. 17F_GFP	-0.64245	-0.318979	-0.111033	-1.22778	-0.719467	-0.827291	-0.334382	0.0352995	-0.449908	1.56024	1.96843	1.06733
CASP8	caspase 8, apoptosis-related cysteine peptidase	NM_001080124	Q14790	DR 17F_GFP vs. 37N_GFP, DR 17F_ND1 vs. 17F_GFP	-1.09695	-0.370755	-0.0122564	-0.922292	-0.6741	-0.867138	-0.0214488	-0.379948	-0.26964	1.64235	1.85378	1.11839
COL6A2	collagen, type VI, alpha 2	NM_001849	P12110	DR 17F_GFP vs. 37N_GFP, DR 17F_ND1 vs. 17F_GFP	-0.490342	-0.333212	-0.300132	-0.688822	-0.692957	-0.932788	-0.506882	-0.345617	-0.498612	1.49859	2.11884	1.17193
ASPN	asporin	NM_001193335	Q9BXN1	DR 17F_GFP vs. 37N_GFP, DR 17F_ND1 vs. 17F_GFP	-0.482943	-0.55033	-0.307735	-0.779447	-0.745753	-0.833357	-0.395339	-0.287519	-0.341429	1.8217	2.01039	0.891759
PRRX1	paired related homeobox 1	NM_006902	P54821	DR 17F_GFP vs. 37N_GFP, DR 17F_ND1 vs. 17F_GFP	-0.523445	-0.203307	-0.346817	-0.799427	-0.788388	-0.832545	-0.545524	-0.357857	-0.291621	2.18118	1.5685	0.939258
ADAMTS18	ADAM metallopeptidase with thrombospondin type 1 motif 18	NM_199355	Q8TE60	DR 17F_GFP vs. 37N_GFP, DR 17F_ND1 vs. 17F_GFP	-0.419048	-0.400492	0.00773138	-0.929326	-0.87366	-1.06849	-0.604603	-0.391214	0.035565	1.84474	1.5664	1.2324
GOLGA8K	golgin A8 family, member K	ENST00000435655	B4DXX6	DR 17F_GFP vs. 37N_GFP, DR 17F_ND1 vs. 17F_GFP	-0.368447	-0.485483	0.736894	-1.88992	-1.03165	-0.719555	0.190725	-0.0953631	-0.147379	1.33508	1.33508	1.14002
FGFR1	fibroblast growth factor receptor 1	NM_001174063	P11362	DR 17F_GFP vs. 37N_GFP, DR 17F_ND1 vs. 17F_GFP	-0.650645	-0.580198	-0.0518558	-1.78952	-1.06158	-0.580198	0.229927	0.312114	0.14774	1.3688	1.32184	1.33358
RPGR	retinitis pigmentosa GTPase regulator	NM_000328	Q92834	DR 17F_GFP vs. 37N_GFP, DR 17F_ND1 vs. 17F_GFP	-0.63308	0.143881	0.242543	-1.45937	-1.11406	-0.978397	0.106884	-0.300096	-0.250765	1.40182	1.53748	1.30316
NID2	nidogen 2 (osteonidogen)	NM_007361	Q14112	DR 17F_GFP vs. 37N_GFP, DR 17F_ND1 vs. 17F_GFP	-0.708224	-0.19569	0.0321032	-1.19061	-0.946067	-0.969517	-0.168891	-0.222489	-0.229189	1.60656	1.59316	1.39886
NR3C1	nuclear receptor subfamily 3, group C, member 1 (glucocorticoid receptor)	NM_000176	P04150	DR 17F_GFP vs. 37N_GFP, DR 17F_ND1 vs. 17F_GFP	-0.560718	-0.346626	-0.0943029	-1.15712	-1.51649	-0.973611	0.395052	0.203898	-0.0713639	1.1979	1.63373	1.28965
HEPH	hephaestin	NM_001130860	Q9BQS7	DR 17F_GFP vs. 37N_GFP, DR 17F_ND1 vs. 17F_GFP	-0.404706	-0.550176	-0.0354348	-0.964207	-1.41181	-0.975398	0.165985	0.110035	-0.315186	1.29618	1.34094	1.74378
PMP22	peripheral myelin protein 22	NM_000304	Q01453	DR 17F_GFP vs. 37N_GFP, DR 17F_ND1 vs. 17F_GFP	-0.992701	-0.0691777	0.273252	-1.04977	-1.3507	-1.17429	0.138355	0.278441	-0.115873	1.25903	1.35242	1.451
LPAR1	lysophosphatidic acid receptor 1	NM_001401	Q92633	DR 17F_GFP vs. 37N_GFP, DR 17F_ND1 vs. 17F_GFP	-0.928959	-0.308598	0.299103	-1.19483	-1.39107	-0.739053	-0.295938	0.273782	0.0902054	1.34359	1.40056	1.4512
ROR1	receptor tyrosine kinase-like orphan receptor 1	NM_001083592	Q01973	DR 17F_GFP vs. 37N_GFP, DR 17F_ND1 vs. 17F_GFP	-0.550044	-0.162243	0.510473	-1.07239	-1.4127	-0.977417	-0.265129	-0.0118717	-0.288872	1.71345	1.42062	1.09613
CPS1	carbamoyl-phosphate synthase 1	NM_001122633	P31327	DR 17F_GFP vs. 37N_GFP, DR 17F_ND1 vs. 17F_GFP	-0.645532	-0.143566	0.426567	-1.00496	-1.7734	-0.980175	0.172486	0.0857265	-0.0506094	1.45529	1.4367	1.02149
FN1	fibronectin 1	NM_001306129	P02751	DR 17F_GFP vs. 37N_GFP, DR 17F_ND1 vs. 17F_GFP	-0.912391	-0.291782	-0.138795	-1.36269	-1.19527	-1.13466	0.291301	0.579957	0.31728	1.21789	1.43438	1.19479
MANEA	mannosidase, endo-alpha	NM_024641	Q5SRI9	DR 17F_GFP vs. 37N_GFP, DR 17F_ND1 vs. 17F_GFP	-0.337171	-0.524735	-0.0558233	-1.28839	-1.08743	-1.52955	0.3595	0.19873	0.3595	1.28393	1.16335	1.4581
SLC1A5	solute carrier family 1 (neutral amino acid transporter), member 5	NM_001145144	Q15758	DR 17F_GFP vs. 37N_GFP, DR 17F_ND1 vs. 17F_GFP	-0.550011	-0.839392	0.0955327	-1.26233	-1.62963	-0.294019	0.162313	0.106663	0.195703	1.28645	1.676	1.05272
PLSCR1	phospholipid scramblase 1	NM_021105	O15162	DR 17F_GFP vs. 37N_GFP, DR 17F_ND1 vs. 17F_GFP	-0.8026	-0.536453	-0.187135	-0.652892	-1.86719	-0.677843	0.328525	0.395062	-0.0207926	1.36816	1.37648	1.27667
EFHC2	EF-hand domain (C-terminal) containing 2	NM_025184	Q5JST6	DR 17F_GFP vs. 37N_GFP, DR 17F_ND1 vs. 17F_GFP	-0.841564	-0.435495	-0.41784	-1.1417	-1.68019	-0.382529	0.438438	0.191265	0.270713	1.45361	1.2594	1.28589
GSN	gelsolin	NM_000177	P06396	DR 17F_GFP vs. 37N_GFP, DR 17F_ND1 vs. 17F_GFP	-0.882571	-0.851074	-0.276254	-1.06368	-1.03218	-0.551853	0.101709	0.306439	-0.236884	1.49545	1.65293	1.33796
PTGFRN	prostaglandin F2 receptor inhibitor	NM_020440	Q9P2B2	DR 17F_GFP vs. 37N_GFP, DR 17F_ND1 vs. 17F_GFP	-1.13371	-0.469495	0.135412	-1.33534	-1.02696	-0.647408	0.0523852	0.408213	-0.220415	1.4757	1.45197	1.30964
CREB3L2	cAMP responsive element binding protein 3-like 2	NM_001253775	Q70SY1	DR 17F_GFP vs. 37N_GFP, DR 17F_ND1 vs. 17F_GFP	-0.96396	-0.732094	0.143843	-1.19583	-1.24735	-0.337064	-0.122374	0.375708	-0.165311	1.44916	1.73255	1.06272
SEC24D	SEC24 homolog D, COPII coat complex component	NM_014822	O94855	DR 17F_GFP vs. 37N_GFP, DR 17F_ND1 vs. 17F_GFP	-1.12262	-1.00452	-0.346556	-1.03826	-1.10574	-0.549006	0.184877	0.446374	0.488552	1.50924	1.40801	1.12964
FBL	fibrillarin	ENST00000627769	A0A0D9SFM2	DR 17F_GFP vs. 37N_GFP, DR 17F_ND1 vs. 17F_GFP	-0.890765	-1.04512	-0.144709	-1.13516	-1.26379	-0.646368	0.215456	0.369812	0.562758	1.29595	1.42458	1.25736
BLVRB	biliverdin reductase B	NM_000713	P30043	DR 17F_GFP vs. 37N_GFP, DR 17F_ND1 vs. 17F_GFP	-0.971242	-1.35129	0.180428	-1.13248	-0.925176	-0.52209	0.0652617	0.479863	0.122844	1.15935	1.4012	1.49333
SOX6	SRY box 6	NM_001145811	P35712	DR 17F_GFP vs. 37N_GFP, DR 17F_ND1 vs. 17F_GFP	-0.888979	-0.404396	-0.196718	-1.55355	-1.12435	-0.985895	0.46093	0.509389	0.474776	1.25011	1.42317	1.03551
PTPN13	protein tyrosine phosphatase, non-receptor type 13 (APO-1/CD95 (Fas)-associated phosphatase)	NM_006264	Q12923	DR 17F_GFP vs. 37N_GFP, DR 17F_ND1 vs. 17F_GFP	-1.05584	-0.493445	-0.273657	-1.3726	-1.23038	-0.894235	0.605494	0.592565	0.4956	1.24546	1.29071	1.09032
LRIG3	leucine-rich repeats and immunoglobulin-like domains 3	NM_001136051	Q6UXM1	DR 17F_GFP vs. 37N_GFP, DR 17F_ND1 vs. 17F_GFP	-1.04321	-0.410697	0.142756	-1.46489	-1.08714	-1.27602	0.608359	0.560041	0.683031	1.17938	1.09153	1.01686
LRP4	LDL receptor related protein 4	NM_002334	O75096	DR 17F_GFP vs. 37N_GFP, DR 17F_ND1 vs. 17F_GFP	-0.64447	-0.68387	-0.76267	-1.33115	-0.790812	-1.19044	0.543156	0.593813	0.464356	1.20733	1.42684	1.16793
GDPD2	glycerophosphodiester phosphodiesterase domain containing 2	NM_001171191	Q9HCC8	DR 17F_GFP vs. 37N_GFP, DR 17F_ND1 vs. 17F_GFP	-0.980582	-0.382994	-0.697514	-1.0946	-1.22827	-1.00417	0.379718	0.709964	0.540909	1.16209	1.42157	1.17388
CLIC1	chloride intracellular channel 1	NM_001287594	O00299	DR 17F_GFP vs. 37N_GFP, DR 17F_ND1 vs. 17F_GFP	-0.958008	-0.474262	-0.355696	-1.27102	-1.2236	-1.1904	0.720878	0.758819	0.70665	1.15246	1.08606	1.04812
SEPP1	selenoprotein P, plasma, 1	NM_001085486	Q4G0S7	DR 17F_GFP vs. 37N_GFP, DR 17F_ND1 vs. 17F_GFP	-1.0559	-0.746236	-0.431497	-1.20311	-0.873147	-1.06605	0.573637	0.431497	0.548255	1.42648	1.39094	1.00513
S1PR1	sphingosine-1-phosphate receptor 1	NM_001400	P21453	DR 17F_GFP vs. 37N_GFP, DR 17F_ND1 vs. 17F_GFP	-1.01002	-0.683726	-0.552156	-1.24685	-1.00476	-0.941604	0.642501	0.537245	0.495142	1.14773	1.49508	1.12142
AP3B1	adaptor-related protein complex 3, beta 1 subunit	NM_001271769	O00203	DR 17F_GFP vs. 37N_GFP, DR 17F_ND1 vs. 17F_GFP	-0.993868	-0.796918	-0.249835	-1.03763	-1.16164	-1.06681	0.457727	0.501493	0.494199	1.1507	1.5373	1.16529
KRT8	keratin 8, type II	NM_001256282	P05787	DR 17F_GFP vs. 37N_GFP, DR 17F_ND1 vs. 17F_GFP	-1.01548	-0.669839	-0.428697	-0.927058	-0.878829	-1.42542	0.367072	0.600176	0.568024	1.34772	1.17088	1.29145
IFIT1	interferon-induced protein with tetratricopeptide repeats 1	NM_001270927	P09914	DR 17F_GFP vs. 37N_GFP, DR 17F_ND1 vs. 17F_GFP	-1.26299	-0.241799	-0.417866	-1.09396	-0.939025	-1.22073	0.265274	0.532897	0.518811	1.37802	1.20899	1.27238
ANO6	anoctamin 6	NM_001025356	Q4KMQ2	DR 17F_GFP vs. 37N_GFP, DR 17F_ND1 vs. 17F_GFP	-1.21608	-0.419149	-0.190522	-1.2814	-1.00705	-1.15729	0.534551	0.678259	0.436568	1.18777	1.1747	1.25962
PREX2	phosphatidylinositol-3,4,5-trisphosphate-dependent Rac exchange factor 2	NM_024870	Q70Z35	DR 17F_GFP vs. 37N_GFP, DR 17F_ND1 vs. 17F_GFP	-1.35255	-0.924018	-0.241048	-0.602621	-1.08472	-0.749928	0.34818	0.093741	0.321398	1.23203	1.5936	1.36594
MYO10	myosin X	NM_012334	Q9HD67	DR 17F_GFP vs. 37N_GFP, DR 17F_ND1 vs. 17F_GFP	-1.32091	-0.514657	-0.337282	-0.998409	-0.804909	-0.925846	0.37222	0.0819691	0.154532	1.24297	1.46066	1.58966
MDFIC	MyoD family inhibitor domain containing	NM_001166345	Q9P1T7	DR 17F_GFP vs. 37N_GFP, DR 17F_ND1 vs. 17F_GFP	-1.39825	-0.913126	-0.132707	-0.73384	-0.776025	-1.18733	0.563343	0.32078	0.352419	1.38595	1.31212	1.20666
LIPA	lipase A, lysosomal acid, cholesterol esterase	NM_000235	P38571	DR 17F_GFP vs. 37N_GFP, DR 17F_ND1 vs. 17F_GFP	-0.855382	-0.66418	-0.251583	-1.10697	-1.12709	-1.02646	0.48304	-0.0402536	0.422659	1.43906	1.28811	1.43906
BOC	BOC cell adhesion associated, oncogene regulated	NM_001301861	Q9BWV1	DR 17F_GFP vs. 37N_GFP, DR 17F_ND1 vs. 17F_GFP	-0.877395	-0.903619	-0.556157	-0.995401	-0.94951	-0.995401	0.669793	0.315775	0.184657	1.46961	1.30571	1.33194
VCAM1	vascular cell adhesion molecule 1	NM_001078	P19320	DR 17F_GFP vs. 37N_GFP, DR 17F_ND1 vs. 17F_GFP	-0.683942	-0.727664	-0.577759	-0.677696	-0.840093	-1.07744	0.259211	-0.365393	0.0780755	1.40224	1.51467	1.6958
ELF4	E74-like factor 4 (ets domain transcription factor)	NM_001127197	Q99607	DR 17F_GFP vs. 37N_GFP, DR 17F_ND1 vs. 17F_GFP	-0.780693	-0.597861	-0.480849	-0.707561	-1.08054	-1.14636	0.104215	0.170034	0.0603345	1.23046	1.45717	1.77164
CD82	CD82 molecule	NM_001024844	P27701	DR 17F_GFP vs. 37N_GFP, DR 17F_ND1 vs. 17F_GFP	-0.587253	-0.934826	-0.526428	-0.674147	-0.943516	-1.04779	-0.0137585	0.194786	-0.0398263	1.35916	1.68066	1.53294
RP2	retinitis pigmentosa 2 (X-linked recessive)	NM_006915	O75695	DR 17F_GFP vs. 37N_GFP, DR 17F_ND1 vs. 17F_GFP	-0.548121	-0.524202	-0.249146	-1.07432	-1.02648	-1.39721	0.27705	0.217255	0.061788	1.50883	1.42511	1.32944
FAM129A	family with sequence similarity 129, member A	NM_052966	Q9BZQ8	DR 17F_GFP vs. 37N_GFP, DR 17F_ND1 vs. 17F_GFP	-0.497467	-0.456857	-0.51371	-0.76549	-1.03351	-1.43961	0.176651	0.0629448	0.0548227	1.37869	1.59799	1.43555
B3GLCT	beta 3-glucosyltransferase	NM_194318	Q6Y288	DR 17F_GFP vs. 37N_GFP, DR 17F_ND1 vs. 17F_GFP	-0.7095	-0.69519	-0.738119	-0.7095	-0.924139	-1.31049	0.335074	0.134746	0.349384	1.50843	1.55136	1.20794
OLIG3	oligodendrocyte transcription factor 3	NM_175747	Q7RTU3	DR 17F_GFP vs. 37N_GFP, DR 17F_ND1 vs. 17F_GFP	-0.999401	-0.198099	0.0422908	-0.832463	-1.01943	-1.18637	-0.204777	-0.264875	0.195874	1.43789	1.43121	1.59815
PDIA5	protein disulfide isomerase family A, member 5	NM_006810	Q14554	DR 17F_GFP vs. 37N_GFP, DR 17F_ND1 vs. 17F_GFP	-0.630301	-0.564984	-0.120835	-0.604174	-1.19202	-1.20508	-0.421289	-0.0163289	0.257999	1.66883	1.44675	1.38144
WNT2B	wingless-type MMTV integration site family, member 2B	NM_001291880	Q93097	DR 17F_GFP vs. 37N_GFP, DR 17F_ND1 vs. 17F_GFP	-1.15305	-0.178641	-0.457676	-1.08661	-0.776573	-0.971454	-0.023622	0.197834	-0.00590553	1.6373	1.34055	1.47785
SOX3	SRY box 3	NM_005634	P41225	DR 17F_GFP vs. 37N_GFP, DR 17F_ND1 vs. 17F_GFP	-1.14598	-0.74738	-0.292973	-0.843044	-0.803184	-0.763324	-0.261085	0.14549	0.201294	1.18983	1.81165	1.50871
FMO4	flavin containing monooxygenase 4	NM_002022	P31512	DR 17F_GFP vs. 37N_GFP, DR 17F_ND1 vs. 17F_GFP	-1.15559	-0.0772629	-0.117574	-0.50053	-1.71994	-0.833096	0.416548	0.0436703	-0.0974184	1.1623	1.6158	1.26308
RFTN2	raftlin family member 2	NM_144629	Q52LD8	DR 17F_GFP vs. 37N_GFP, DR 17F_ND1 vs. 17F_GFP	-1.11228	-0.693657	-0.08696	-0.990939	-0.833198	-0.978805	0.355929	0.204255	-0.190098	1.73313	1.48439	1.10823
TNFRSF19	tumor necrosis factor receptor superfamily, member 19	NM_001204458	Q9NS68	DR 17F_GFP vs. 37N_GFP, DR 17F_ND1 vs. 17F_GFP	-0.96338	-0.755151	0.293706	-0.747439	-1.24102	-1.1639	0.4171	0.162598	-0.107328	1.59707	1.41968	1.08806
PHLDB2	pleckstrin homology-like domain, family B, member 2	NM_001134437	Q86SQ0	DR 17F_GFP vs. 37N_GFP, DR 17F_ND1 vs. 17F_GFP	-1.30107	-0.395976	0.37043	-0.994503	-0.994503	-1.0018	0.0711663	0.151457	-0.0310211	1.36311	1.78646	0.976256
LOC100132215	uncharacterized LOC100132215	NR_027069	B7Z2Y8	DR 17F_GFP vs. 37N_GFP, DR 17F_ND1 vs. 17F_GFP	-1.1198	-0.620215	-0.428066	-1.09418	-0.959679	-0.761125	0.193217	0.174002	0.378961	1.57029	1.68558	0.981029
DIAPH2	diaphanous-related formin 2	NM_006729	O60879	DR 17F_GFP vs. 37N_GFP, DR 17F_ND1 vs. 17F_GFP	-1.17223	-0.422003	-0.180858	-1.12757	-1.27047	-0.618491	0.390743	0.158531	0.0870796	1.48929	1.64112	1.02486
GYPC	glycophorin C (Gerbich blood group)	NM_001256584	P04921	DR 17F_GFP vs. 37N_GFP, DR 17F_ND1 vs. 17F_GFP	-1.09294	-0.405827	-0.0794476	-0.912575	-1.02423	-1.19601	0.18681	0.0579754	0.212576	1.09724	1.74141	1.41503
ABCA1	ATP binding cassette subfamily A member 1	NM_005502	O95477	DR 17F_GFP vs. 37N_GFP, DR 17F_ND1 vs. 17F_GFP	-1.0561	-0.436816	0.152978	-1.12245	-1.16669	-1.14457	0.388895	0.0645084	0.300426	1.23672	1.60534	1.17774
ITGA5	integrin alpha 5	NM_002205	P08648	DR 17F_GFP vs. 37N_GFP, DR 17F_ND1 vs. 17F_GFP	-1.12136	-0.401039	-0.127815	-1.04063	-1.03442	-1.20829	0.226134	0.424843	0.182667	1.29419	1.59846	1.20726
CYBRD1	cytochrome b reductase 1	NM_001127383	Q53TN4	DR 17F_GFP vs. 37N_GFP, DR 17F_ND1 vs. 17F_GFP	-0.962982	-0.384771	-0.101996	-0.962982	-1.09382	-1.25842	0.121692	0.286292	0.0794864	1.47226	1.43005	1.37519
AASS	aminoadipate-semialdehyde synthase	NM_005763	Q9UDR5	DR 17F_GFP vs. 37N_GFP, DR 17F_ND1 vs. 17F_GFP	-1.20079	-0.324741	-0.0528645	-1.07995	-1.2612	-0.996879	0.543752	0.24922	0.128386	1.27631	1.35183	1.36693
